# Supplementary material for: Modeling embryo-endometrial interface recapitulating human embryo implantation
Source: Sci Adv. 2024 Feb 23;10(8):eadi4819. doi: 10.1126/sciadv.adi4819 (PMC10889356; doi:10.1126/sciadv.adi4819)
Supplement: Supplementary file 2 — Data S1 to S3 [file sciadv.adi4819_data_files_s1_to_s3.zip]

Archive with 3 entries (3 files):
- adi4819_Data_File_S1 to S3/Data_S1.xlsx
- adi4819_Data_File_S1 to S3/Data_S2.xlsx
- adi4819_Data_File_S1 to S3/Data_S3.xlsx
