# Supplementary material for: Modeling embryo-endometrial interface recapitulating human embryo implantation
Source: Sci Adv. 2024 Feb 23;10(8):eadi4819. doi: 10.1126/sciadv.adi4819 (PMC10889356; doi:10.1126/sciadv.adi4819)
Supplement: Supplementary file 2 — Data S1 to S3 [file sciadv.adi4819_data_files_s1_to_s3.zip › adi4819_Data_File_S1 to S3/Data_S1.xlsx]

## Sheet: Sheet1
	Primers used in this study
	Name	Sequences	Purpose
	WNT7A_Fw	GGCCTGGGATCTTGTTACAG	qRT-PCR
	WNT7A_Rv	GGGACTATGAACCGGAAAGC
	PAEP_Fw	CCACGCTGCTCGATACTGAC	qRT-PCR
	PAEP_Rv	CCCTGCATGATCTCATCGTCC
	GAPDH_Fw	CCTCAACGACCACTTTGTCAAG	qRT-PCR
	GAPDH_Rv	TCTTCCTCTTGTGCTCTTGCTG
	B2M_Fw	TCCAGCGTACTCCAAAGATTCA	qRT-PCR
	B2M_Rv	CCCAGACACATAGCAATTCAGG
	PRL_Fw	GGAGCAAGCCCAACAGATGAA	qRT-PCR
	PRL_Rv	GGCTCATTCCAGGATCGCAAT
	IGFBP1_Fw	TTGGGACGCCATCAGTACCTA	qRT-PCR
	IGFBP1_Rv	TTGGCTAAACTCTCTACGACTCT
	EGFP-CAG-f1	TTCTGCAGATATCCAGACCATGGTGAGCAAGGGCGAGGA	Cloning of pCS-CA-EGFP
	EGFP-CAG-r1	AAGCTTGATCCCTCGAGTTACTTGTACAGCTCGTCCATGCC
	Tet-3G-CAG_forward	TTCTGCAGATATCCAGACCATGTCTAGACTGGACAAGAGCAAA	Cloning of pCS-CA-Tet-3G
	Tet-3G-CAG_reverse	AAGCTTGATCCCTCGAGATGGCTGATTATGATCCTCTGG
	p3G_forward	TTGGGCTGCAGGAATTCCAGAACATTTCTCTCACGAGTTT	Cloning of pCS-3G
	p3G_reverse	GGATATCTGCAGAATTCTTTACGAGGGTAGGAAGTGG
	p3G-NeoR_Fw	gagaatcccggccctATTGAACAAGATGGATTGCACGC	Cloning of pCS-3G-KuO
	p3G-NeoR_Rv	gatccctcgagCGCTCAGAAGAACTCGTCAAGAA
	p3G-KuO_Fw	agatatccagATGGTGAGTGTGATTAAACCAGAGA
	p3G-KuO_Rv	AGGGCCGGGATTCTCCTCCACGTCACCGCATGTTAGAAGACTTCCTCTGCCCTCGCAATGAGCTACTGCATCTTCTAC
	GFP11-labeled Histone H2B	ATGCCTGAGCCAGCCAAGTCTGCTCCCGCCCCGAAGAAGGGCTCCAAGAAGGCAGTGACCAAAGCGCAGAAGAAAGATGGCAAGAAGCGCAAGCGCAGCCGCAAGGAGAGTTACTCTGTGTACGTGTACAAGGTGCTGAAACAGGTCCATCCCGACACTGGCATCTCTTCCAAGGCCATGGGCATCATGAATTCTTTCGTTAACGACATATTTGAGCGCATCGCGGGCGAGGCTTCCCGCCTGGCGCATTACAACAAGCGCTCGACCATCACCTCCAGGGAGATCCAGACGGCCGTGCGCCTGCTGCTTCCCGGAGAGCTGGCCAAGCACGCCGTGTCGGAGGGCACCAAGGCCGTCACCAAGTACACCAGCTCCAAG GGCGGAGGTGGTTCTGGCGG…	Construction of pCS-CA-GFP11-H2B and pCS-CA-GFP1-10
	GFP1-10	ATGGTGTTCCAAAGGAGAAGAACTGTTTACCGGTGTTGTGCCAATTTTGGTTGAACTCGATGGTGATGTCAACGGACATAAGTTCTCAGTGAGAGGCGAAGGAGAAGGTGACGCCACCATTGGAAAATTGACTCTTAAATTCATCTGTACTACTGGTAAACTTCCTGTACCATGGCCGACTCTCGTAACAACGCTTACGTACGGAGTTCAGTGCTTTTCGAGATACCCAGACCATATGAAAAGACATGACTTTTTTAAGTCGGCTATGCCTGAAGGTTACGTGCAAGAAAGAACAATTTCGTTCAAAGATGATGGAAAATATAAAACTAGAGCAGTTGTTAAATTTGAAGGAGATACTTTGGTTAACCGCATTGAACTGAAAGGAACAGATTTTAAAGA…
	H2B-GFP11-F1	GCAGATATCCAGACCATGCCTGAGCCAGCCAAGTCT
	H2B-GFP11-R1	ACCACCTCCGCCCTTGGAGCTGGTGTACTTGGTGA
	GFP1-10-F1	GCAGATATCCAGACCATGGTGTCCAAAGGAGAAGA
	GFP1-10-R1	CTTGATCCCTCGAGCTAACTTCCGCCGCCACCT
