# Supplementary material for: Modeling embryo-endometrial interface recapitulating human embryo implantation
Source: Sci Adv. 2024 Feb 23;10(8):eadi4819. doi: 10.1126/sciadv.adi4819 (PMC10889356; doi:10.1126/sciadv.adi4819)
Supplement: Supplementary file 2 — Data S1 to S3 [file sciadv.adi4819_data_files_s1_to_s3.zip › adi4819_Data_File_S1 to S3/Data_S2.xlsx]

## Sheet: Sample_Fig.2H-J
	Effects of substrates on gene expression of human endometrial organoids
	Library name	Title	Tissue	Culture substrate	Culture conditions	Sorce	Figure
	EMO4MG	EMO4, matrigel, day7	Human decidua	Matrigel	7 days culture with ECSY medium	This study (GSE237245)	Fig.2H-J
	EMO4COL	EMO4, collagen, day7	Human decidua	Type-I collagen (+30% Matrigel)	7 days culture with ECSY medium	This study (GSE237245)	Fig.2H-J
	EMO9MG	EMO9, matrigel, day7	Human decidua	Matrigel	7 days culture with ECSY medium	This study (GSE237245)	Fig.2H-J
	EMO9COL	EMO9, collagen, day7	Human decidua	Type-I collagen (+30% Matrigel)	7 days culture with ECSY medium	This study (GSE237245)	Fig.2H-J

## Sheet: TPM_Fig.2H-J
Gene	EMO4-MG	EMO4-COL	EMO9-MG	EMO9-COL
A1BG	0.06	0.04	0	0.06
A1BG-AS1	0.05	0.27	0.05	0
A1CF	0	0	0	0
A2M	0.8	0.65	2.02	0.21
A2M-AS1	0.68	0.33	0.35	0.38
A2ML1	0.19	0.12	0.04	0
A2MP1	0	0	0	0
A3GALT2	0	0	0	0
A4GALT	10.98	8.75	8.72	22.07
A4GNT	0	0	0	0
AA06	0	0	0	0
AAAS	64.08	54.39	55.23	41.27
AACS	77.08	77.88	76.05	78.35
AACSP1	0	0	0.11	0
AADAC	0	0	0	0
AADACL2	0	0	0	0
AADACL2-AS1	0	0	0	0
AADACL3	0	0.04	0.03	0.03
AADACL4	0.47	0.28	0.07	0.07
AADACP1	0.34	0.12	0.18	0
AADAT	25.2	21.75	22.17	11.22
AAGAB	48.45	54.06	52.69	47.62
AAK1	5.35	4.74	5.95	5.38
AAMDC	21.01	23.71	20.23	20.06
AAMP	153.33	147.23	143.58	126.13
AANAT	0	0	0.13	0.12
AAR2	50.76	51.31	48.8	41.56
AARD	0.04	0	0	0
AARS1	114.49	94.76	82.78	94.36
AARS2	11.48	7.67	17.1	11.66
AARSD1	57.38	55.84	50.6	46.7
AASDH	9.56	11.01	10	7.87
AASDHPPT	43.08	46.31	35.28	30.91
AASS	0.4	0.23	0.19	0.08
AATBC	1.69	1.96	2.25	1.57
AATF	57.66	54.8	60.1	50.5
AATK	0	0.03	0.16	0.06
ABALON	0.27	0.15	0	0.11
ABAT	1.21	1.68	1.6	0.79
ABCA1	1.24	1.59	0.99	1.84
ABCA10	0.09	0.13	0.03	0.15
ABCA11P	10.35	7.11	7.95	7.36
ABCA12	2.61	2.38	2.18	7.61
ABCA13	0.87	1.03	1.17	2.7
ABCA17P	0	0	0	0
ABCA2	6.51	5.61	16.43	8.41
ABCA3	1.1	1.2	1.25	1.27
ABCA4	0.4	0.39	0.29	0.31
ABCA5	2.52	1.9	2.07	2.3
ABCA6	0.18	0.18	0.02	0.09
ABCA7	4.98	3.99	4.64	6.82
ABCA8	0.02	0.02	0	0.03
ABCA9	0.06	0.02	0.02	0.08
ABCA9-AS1	0.27	0	0	0
ABCB1	0.02	0	0	0.02
ABCB10	18.97	19.55	13.18	12.82
ABCB11	0	0	0	0
ABCB4	0.16	0.29	0.55	1.39
ABCB5	0.05	0.05	0.02	0
ABCB6	20.41	11.98	16.65	11.33
ABCB7	14.11	12.99	12.25	11.13
ABCB8	14.59	10.95	11.67	10.11
ABCB9	4.1	2.57	4.06	3.47
ABCC1	83.35	79.3	100.1	81.37
ABCC10	13.1	10.4	13.83	13.8
ABCC11	0.05	0	0	0.05
ABCC12	0	0	0	0
ABCC13	0	0	0	0
ABCC2	0.22	0.14	0.12	0.19
ABCC3	49.38	39.23	58.54	53.82
ABCC4	12.49	11.35	25.85	25.58
ABCC5	19.7	13.58	19.74	15.51
ABCC5-AS1	0	0	0	0
ABCC6	0.43	0.27	0.62	0.98
ABCC6P1	0.05	0	0	0
ABCC6P2	0	0.25	0.48	0.25
ABCC8	0.06	0.03	0.09	0
ABCC9	0	0	0	0
ABCD1	1.95	2.59	3.44	4.3
ABCD2	0	0	0	0
ABCD3	41.65	38.61	33.04	25.19
ABCD4	46.2	36.74	49.03	44.65
ABCE1	74.16	84.04	66.8	55.95
ABCF1	66.51	57.81	61.37	52.28
ABCF2	32.48	28.58	28.92	25.66
ABCF3	42.12	38.35	37.9	40.25
ABCG1	1.33	1.09	1.48	1.46
ABCG2	0.15	0.07	0.12	0.07
ABCG4	0.03	0.04	0.06	0
ABCG5	0	0.05	0.04	0
ABCG8	0	0	0.01	0.01
ABHD1	0	0.11	0.08	0
ABHD10	29.61	28.44	23.91	22.68
ABHD11	65.34	56.02	52.24	51.71
ABHD11-AS1	1.61	2.22	0	1.29
ABHD12	63.1	54.33	61.02	45.2
ABHD12B	14.5	14.28	1.5	1.64
ABHD13	8.34	8.66	9.18	8.07
ABHD14A	19.39	18.47	23.19	21.42
ABHD14A-ACY1	0	0	0	0.31
ABHD14B	46.33	40.63	36.31	36.55
ABHD15	9.55	7.48	7.04	6.19
ABHD16A	64.29	56.28	59.76	45.29
ABHD16B	0	0	0	0.06
ABHD17A	27.77	24.55	28.48	24.88
ABHD17B	11.71	14.42	14.05	9.8
ABHD17C	52.57	43.93	35.53	25.04
ABHD18	8.76	7.26	6.99	6.98
ABHD2	50.62	49.3	54.94	42.07
ABHD3	11.64	9.06	10.19	9.6
ABHD4	23.03	20.09	20.02	23.36
ABHD5	18.33	17.61	16.65	16.6
ABHD6	4.47	3.37	5.88	2.18
ABHD8	5.22	4.5	7.62	8.77
ABI1	30.76	39.44	32.65	33.87
ABI2	39.6	34.71	41.79	27.81
ABI3	0	0	0	0.07
ABI3BP	0.16	0.2	0.81	0.2
ABITRAM	23.43	23.3	23.87	28.24
ABL1	38.39	38.94	45.48	38.64
ABL2	4.86	5.31	6.21	5.4
ABLIM1	228.43	203.65	197.03	76.71
ABLIM2	0.92	1.2	1.03	0.69
ABLIM3	3.04	6.27	6.75	20.62
ABO	1.12	0.98	0.34	0.12
ABR	43.55	56.56	82.43	89.92
ABRA	0	0	0	0
ABRACL	188.76	198.09	164.46	201.43
ABRAXAS1	12.14	15.36	10.09	9.2
ABRAXAS2	17.36	18	18.16	16.87
ABT1	22.56	24.01	22.98	21.76
ABTB1	6.03	4.86	3.16	4.65
ABTB2	6.02	7.19	6.19	10.8
ACAA1	99	92.22	78.32	76.7
ACAA2	48.95	53.61	35.37	28.12
ACACA	75.39	70.61	72.92	55.29
ACACB	2.15	2.03	3.13	1.71
ACAD10	23.08	20.03	21.64	19.35
ACAD11	12.38	8.59	9.8	7.69
ACAD8	30.94	23.93	29.65	21.1
ACAD9	52.64	42.9	47.48	34.94
ACADL	0.24	0.11	0.13	0.08
ACADM	27.46	29.63	29.39	22.45
ACADS	9.51	9.44	10.87	12.27
ACADSB	10.64	8.84	6.9	5.95
ACADVL	158.9	151.95	230.64	243.66
ACAN	0	0	0	0
ACAP1	0.04	0	0.13	0.24
ACAP2	11.36	13.58	12.89	11
ACAP3	16.94	14.26	17.52	15.17
ACAT1	58.05	52.49	39.84	51.2
ACAT2	167.74	180.32	140.22	129.08
ACBD3	23.45	27.73	25.18	28.05
ACBD3-AS1	0.36	0.5	0.76	0
ACBD4	10.2	7.15	9.2	7.77
ACBD5	23.69	28.68	23.6	23.77
ACBD6	63.2	61.3	53.23	60.01
ACBD7	5.24	4.27	3.55	2.05
ACBD7-DCLRE1CP1	0	0	0	0
ACCS	9.74	4.59	12	9.2
ACCSL	0	0	0	0
ACD	27.67	20.57	20.88	15.76
ACE	1.26	0.77	1.39	0.66
ACE2	0.24	0.46	0.76	1.09
ACER1	0	0	0	0
ACER2	11.62	9.31	11.1	5.72
ACER3	11.94	14.33	11.63	16.09
ACHE	0	0.09	0.13	0.23
ACIN1	157.82	126	150.52	112.55
ACKR1	0	0	0	0
ACKR2	1.48	1.21	1.41	1.99
ACKR3	13.87	12.02	18.85	16.22
ACKR4	0.09	0.12	0.05	0.09
ACLY	182.81	177.24	200.28	162.17
ACMSD	0	0	0	0
ACO1	28.09	25.36	25.03	25.44
ACO2	120.97	101.26	100.73	91.66
ACOD1	0	0	0	0
ACOT1	7.55	6.57	4.87	5.05
ACOT11	10.67	11.84	13.6	12.28
ACOT12	0	0	0	0
ACOT13	8.68	9.09	8.37	8.65
ACOT2	27.92	21.86	13.32	14.47
ACOT4	4.36	5.5	2.73	3.07
ACOT6	0.11	0	0	0
ACOT7	63.56	63.83	69.15	46.45
ACOT8	21.81	20.7	24.56	26.68
ACOT9	14.9	15.27	15.76	19.31
ACOX1	16.68	14.97	13.94	10.76
ACOX2	0.71	1.24	0.94	0.81
ACOX3	12.67	11.34	14.1	13.83
ACOXL	1.18	1.06	0.91	1
ACOXL-AS1	0	0	0	0
ACP1	181.38	176.26	158.93	159.75
ACP2	40.12	31.59	36.67	35.99
ACP3	1.16	0.83	1.36	1.32
ACP4	0	0	0	0
ACP5	19.89	27.95	33.74	66.85
ACP6	22.23	19.78	15.88	12.21
ACP7	0	0.05	0.04	0.08
ACR	0	0	0	0
ACRBP	1.04	0.68	0.86	0.33
ACRV1	0	0	0	0
ACSBG1	0	0	0.02	0
ACSBG2	0	0	0.04	0
ACSF2	31.04	25.85	40.61	42.16
ACSF3	9.71	8.91	12.46	9.66
ACSL1	76.28	65.58	47.37	45.49
ACSL3	52.86	46.96	46.92	32.01
ACSL4	22.72	29.37	25.58	34.43
ACSL5	179.04	166.88	94.55	137.6
ACSL6	0	0	0	0
ACSM1	0.2	0.21	0.71	0.76
ACSM2A	0	0	0	0
ACSM2B	0.03	0	0	0
ACSM3	10.13	13.05	10.75	12.85
ACSM4	0	0	0	0
ACSM5	0	0	0	0
ACSM6	0	0	0	0
ACSS1	21.72	20.93	14.91	10.81
ACSS2	35.2	31.63	27.75	31.22
ACSS3	2.09	2.64	2.97	4.03
ACTA1	0	0	0	0
ACTA2	20.17	20.88	34.86	26.46
ACTA2-AS1	0	0	0	0
ACTB	4408.65	3811.46	4320.76	4203.51
ACTBL2	0.25	0.45	0.27	0.87
ACTC1	0	0.11	0.25	0.39
ACTG1	3880.22	4300.95	5020.26	5192.28
ACTG1P17	0.32	0.09	0.13	0.19
ACTG1P20	1.26	0.21	0.88	0.54
ACTG1P4	0.1	0	0.11	0
ACTG2	0.08	0	0.08	0.16
ACTL10	1.41	1.96	1.34	1.49
ACTL6A	82.02	86.4	79.53	57.37
ACTL6B	0	0	0	0
ACTL7A	0	0	0	0
ACTL7B	0	0	0	0
ACTL8	0.17	0.24	0.12	0.06
ACTL9	0	0	0	0
ACTN1	93.64	103.99	151.12	175.87
ACTN1-AS1	0	0	0.47	0
ACTN2	0	0.03	0	0
ACTN3	0	0	0.04	0.04
ACTN4	251.61	254.12	343.71	302.59
ACTR10	39.91	46.5	42.06	42.09
ACTR1A	101.01	102.69	118.3	108.38
ACTR1B	86.75	79.39	93.53	82.43
ACTR2	156.81	191.42	186.37	171.87
ACTR3	64.56	80.52	67.27	86.37
ACTR3-AS1	0.23	0.64	0.24	0
ACTR3B	15.11	15.68	16.48	9.84
ACTR3BP2	0	0	0	0
ACTR3BP5	0	0	0	0
ACTR3C	5.56	6.49	7.42	7.27
ACTR5	7.58	6.7	7.38	6.1
ACTR6	28.35	29.45	24.74	21.38
ACTR8	15.78	18.28	17.86	17.16
ACTRT1	0	0	0	0
ACTRT2	0	0	0	0
ACTRT3	2.16	2.64	2.53	3.25
ACVR1	27.36	28.65	25.91	22.29
ACVR1B	22	19.4	31.6	19.53
ACVR1C	0.36	0.29	0.26	0.23
ACVR2A	6.74	4.53	5.08	4.94
ACVR2B	2.06	2.19	2.61	1.74
ACVR2B-AS1	0.24	0.22	0.89	0.53
ACVRL1	0.12	0	0.13	0.05
ACY1	54.74	49.34	55.4	44.89
ACY3	3.25	3.08	3.33	1.59
ACYP1	24.04	15.77	19.66	11.3
ACYP2	10.69	11.78	9.85	11.63
ADA	2.15	3.58	4.68	8.91
ADA2	24.43	24.55	19.24	16.75
ADAD1	0	0	0	0
ADAD2	0	0	0	0
ADAL	6.83	6.64	4.61	3.98
ADAM10	32.42	35.55	39.66	36.92
ADAM11	0.17	0.18	0.16	0.04
ADAM12	0.03	0.05	0.06	0.29
ADAM15	122.59	109.95	100.05	94.83
ADAM17	33.69	37.33	35.08	30.95
ADAM18	0	0	0	0
ADAM19	0.15	0.81	3.45	2.38
ADAM2	0	0	0	0
ADAM20	0.07	0	0.04	0.04
ADAM20P1	0.33	0.09	0.03	0
ADAM21	0.04	0.16	0.04	0
ADAM21P1	0	0	0	0
ADAM22	0.51	0.36	0.86	0.19
ADAM23	0	0	0.58	0.29
ADAM28	23.14	34.86	92.16	39.55
ADAM29	0	0	0	0
ADAM30	0	0	0	0
ADAM32	1.25	0.78	1.64	1.01
ADAM33	0.6	0.51	0	0.05
ADAM3A	0	0	0	0
ADAM3B	0	0	0	0
ADAM5	0	0	0	0.06
ADAM6	0	0	0	0
ADAM7	0	0	0	0
ADAM8	1.56	2.47	5.28	9.87
ADAM9	160.58	183.86	232.81	268.71
ADAMDEC1	0	0	0	0
ADAMTS1	35.86	36.98	36.13	147.5
ADAMTS10	0.07	0.07	0.84	0.19
ADAMTS12	0.01	0.05	0	0
ADAMTS13	1.31	1.05	3.23	2.37
ADAMTS14	1.6	2.73	2.89	8.25
ADAMTS15	9.43	3.7	2.78	0.5
ADAMTS16	0.02	0	0.02	0.04
ADAMTS17	0.57	0.55	0.34	0.34
ADAMTS18	0.12	0.07	0.18	0.03
ADAMTS19	0	0	0.02	0
ADAMTS19-AS1	0	0	0	0
ADAMTS2	0	0	0	0
ADAMTS20	0	0	0.22	0.05
ADAMTS3	0	0.04	0	0.05
ADAMTS4	0	0.07	0	0.02
ADAMTS5	0.17	0.47	1.26	1.47
ADAMTS6	0.12	0.11	0.15	0.07
ADAMTS7	6.85	5.89	7.54	3.7
ADAMTS7P1	0.04	0.03	0.06	0.02
ADAMTS8	0.14	0	0.12	0.03
ADAMTS9	10.87	17.75	23.02	98.49
ADAMTS9-AS1	0	0	0	0
ADAMTS9-AS2	0.05	0.06	0.15	0.51
ADAMTSL1	0.01	0.02	0.01	0.01
ADAMTSL2	0	0	0.3	0.1
ADAMTSL3	0.01	0	0.84	0.45
ADAMTSL4	0.03	0	0.08	0.14
ADAMTSL4-AS1	0.11	0	0	0.22
ADAMTSL5	0.12	0.17	0.08	0.32
ADAP1	45.34	50.04	37.98	38.77
ADAP2	2.01	2.09	0.76	1.74
ADAR	107.84	109.36	109.4	94.04
ADARB1	5.46	4.57	5.01	4.25
ADARB2	0	0	0	0
ADARB2-AS1	0	0	0	0
ADAT1	18.39	18.17	17.56	13.48
ADAT2	5.9	3.9	5.56	3.05
ADAT3	2.75	2.22	2.61	3.33
ADCK1	9.32	6.11	5.48	5.09
ADCK2	26.59	23.87	25.32	20.98
ADCK5	9.47	7.53	7.93	5.93
ADCY1	0.35	0.22	0.66	0.07
ADCY10	0.02	0	0	0.02
ADCY10P1	0.95	0.57	0.57	0.35
ADCY2	0	0.02	0.17	0.01
ADCY3	19.25	16.8	21.55	11.81
ADCY4	0.09	0.08	0.09	0.06
ADCY5	1.91	1.64	2.72	1.8
ADCY6	42.37	32.29	45.6	29.26
ADCY6-DT	2.18	4.12	0.77	0.73
ADCY7	9.02	10.53	13.64	12.19
ADCY8	0	0	0	0
ADCY9	5.4	5.2	5.63	6.51
ADCYAP1	0	0	0	0
ADCYAP1R1	0	0.04	0.02	0.01
ADD1	106.37	103.8	104.64	104.03
ADD2	0.44	0.43	0.39	0.4
ADD3	46.29	48.18	44.08	41.52
ADD3-AS1	0.43	0.24	0.09	0.17
ADGB	0	0	0.04	0
ADGRA1	0	0	0	0
ADGRA1-AS1	0	0	0	0
ADGRA2	0.03	0.08	0.01	0.18
ADGRA3	36.74	35.96	39.57	31.91
ADGRB1	0	0	0.08	0.08
ADGRB2	0.31	0.05	0.64	1.21
ADGRB3	0	0	0	0
ADGRD1	0	0	0	0
ADGRD1-AS1	0	0	0	0
ADGRE1	0	0	0	0
ADGRE2	0	0	0	0.02
ADGRE3	0	0	0	0
ADGRE4P	0	0	0	0
ADGRE5	50.65	47.6	53.65	57.05
ADGRF1	8.56	9.56	11.99	20.51
ADGRF2	0.67	0.21	0.31	0.54
ADGRF3	0.48	0.55	0.39	0.18
ADGRF4	0.48	0.28	0.97	1.17
ADGRF5	0.02	0.02	0.05	0.03
ADGRF5-AS1	0	0	0	0
ADGRG1	85.42	79.3	110.89	102.47
ADGRG2	0.07	0.06	0.95	0.78
ADGRG3	0.04	0	0	0
ADGRG4	0	0	0	0
ADGRG5	1.94	1.6	0.98	0.5
ADGRG6	5.74	7.14	13.65	13.56
ADGRG7	0	0	0	0.04
ADGRL1	10.59	8.17	19.24	11.53
ADGRL2	24.99	21.81	27.33	19.59
ADGRL3	0.09	0.13	0.27	0.1
ADGRL3-AS1	0	0	0	0
ADGRL4	1.8	3.63	4.84	4.98
ADGRV1	1	0.66	1.36	0.27
ADH1A	0	0	0	0
ADH1B	0	0	0	0
ADH1C	27.5	24.26	20.88	14.15
ADH4	0	0	0	0
ADH5	221.73	248.05	186.22	160.23
ADH6	0.17	0.12	0.18	0.31
ADH7	0	0	0	0
ADHFE1	0.95	0.66	0.66	0.58
ADI1	108.93	98.35	62.27	54.5
ADIG	0	0	0	0
ADIPOQ	0	0	0	0
ADIPOQ-AS1	0	0	0	0
ADIPOR1	90.96	83.61	81.33	78.23
ADIPOR2	50.52	47.64	52.94	45.69
ADIRF	11.94	21.02	7.32	7.39
ADK	49.62	53.81	47.63	46.33
ADM	1.58	1.9	4.84	25.61
ADM2	3.26	3.84	5.79	12.93
ADM5	2.88	1.02	4.06	1.43
ADNP	65.78	64.8	70.96	51.51
ADNP-AS1	1.54	1.08	1.05	0.11
ADNP2	22.31	20.98	24.2	17.8
ADO	14.56	16.04	16.46	15.81
ADORA1	8.29	5.7	10.07	6.25
ADORA2A	0.38	0.31	0.22	0.39
ADORA2A-AS1	0	0	0	0
ADORA2B	1.11	1.84	4.89	3.79
ADORA3	0	0	0	0
ADPGK	80.27	62.88	67.48	48.73
ADPGK-AS1	0	0	0	0
ADPRH	0.31	0.77	0.4	1.34
ADPRHL1	3.04	3.49	2.88	3.48
ADPRM	8.02	9.67	9.67	10.02
ADPRS	45.64	45.96	43.92	48.46
ADRA1A	0	0	0	0
ADRA1B	9.01	11.72	9.98	10.41
ADRA1D	0	0	0	0
ADRA2A	4.24	3.9	1.96	0.36
ADRA2B	0.08	0.04	0.17	0.03
ADRA2C	5.68	3.01	3.29	1.65
ADRB1	0	0	0	0.07
ADRB2	3.5	4.5	3.14	14.02
ADRB3	0	0	0	0
ADRM1	138.23	131.98	126.37	117.23
ADSL	149.32	155.37	115.99	115.28
ADSS1	1.96	1.9	4.97	2.67
ADSS2	65.58	74.05	68.76	59.58
ADTRP	0.06	0.16	0	0.18
AEBP1	1.66	1.81	5.93	2.64
AEBP2	10.82	11.27	13.35	8.72
AEN	37.13	36.13	43.19	29
AFAP1	19.41	22.48	26.7	41.34
AFAP1-AS1	0	0	0.03	0.07
AFAP1L1	1.28	1.55	2.32	6.47
AFAP1L2	61.32	60.65	30.86	32.42
AFDN	62.7	59.66	61.91	71.12
AFDN-DT	1.06	0.74	0.7	1.25
AFF1	22.29	19.55	29.33	19.84
AFF1-AS1	1.23	1.26	1.52	1.34
AFF2	2.21	1.41	1.82	1.59
AFF3	0	0	0.02	0.01
AFF4	34.86	40.36	46.92	45.17
AFG1L	2.53	2.67	2.67	2.48
AFG3L1P	20.87	12.74	14.72	8.73
AFG3L2	76.93	70.74	59.82	47.71
AFM	0	0	0	0
AFMID	29.5	23.02	24.13	26.03
AFP	0	0	0.05	0
AFTPH	25.62	26.85	26.15	24.5
AGA	24.61	20.6	18.52	17.85
AGAP1	10.84	13.51	14.58	18.44
AGAP1-IT1	0.97	0.54	0.41	0.98
AGAP10P	0	0	0	0.11
AGAP11	0.39	0.08	0.03	0.06
AGAP12P	0	0.09	0.23	0.23
AGAP2	0	0	0	0
AGAP2-AS1	0.42	1.07	0.73	0.77
AGAP3	44.05	39.69	41.53	38.68
AGAP4	7.76	4.76	5.03	2.46
AGAP5	3.3	1.19	2.81	1.68
AGAP6	8.16	3.1	5.81	3.11
AGAP7P	0	0	1.3	0.93
AGAP9	8.39	1.73	3.3	0.94
AGBL1	0.03	0	0	0
AGBL1-AS1	0	0	0	0
AGBL2	0.31	0.31	0.38	0.11
AGBL3	2.66	2.64	1.78	1.04
AGBL4	0	0	0.04	0
AGBL4-AS1	0	0	0	0
AGBL4-IT1	0	0	0	0
AGBL5	42.96	43.54	36.39	31.76
AGBL5-AS1	0	0.57	0	0
AGER	9.89	4.54	8.82	3.75
AGFG1	14.28	15.41	14.74	15.01
AGFG2	6.66	6.87	7.78	8.01
AGGF1	24.09	23.92	23.11	18.96
AGK	33.15	28.65	29.99	26.42
AGL	14.89	13.42	15.75	12.66
AGMAT	3.4	3.46	2.42	1.3
AGMO	0	0.06	0	0
AGO1	16.88	17.83	20.01	14.13
AGO2	12.95	12.13	14.79	12.81
AGO3	2.93	2.59	2.79	2.19
AGO4	5.58	6.99	7.31	6
AGPAT1	87.27	84.67	98.49	81.07
AGPAT2	44.15	49.31	58.57	63.52
AGPAT3	33.46	33.05	33.9	43.4
AGPAT4	6.79	4.69	7.64	5.88
AGPAT4-IT1	0.4	0.55	0.53	0.28
AGPAT5	32.22	34.12	34.37	25.04
AGPS	22.79	25.83	20.08	17.79
AGR2	427.11	381.21	480.25	462.54
AGR3	3.38	3.05	4.98	4.41
AGRN	140.05	118.79	189.06	199.96
AGRP	0	0	0	0
AGT	0	0	0	0.05
AGTPBP1	16.46	17.08	12.71	15.79
AGTR1	0.28	0.13	0.34	0.09
AGTR2	0	0.1	0.07	0.04
AGTRAP	99.85	83.27	85.02	82.83
AGXT	0	0	0	0.03
AGXT2	0	0	0	0
AHCTF1	20.48	20.02	20.93	15.76
AHCTF1P1	0.26	0.26	0.39	0.31
AHCY	481.83	502.5	485.64	407.4
AHCYL1	134.47	131.7	115.76	131.87
AHCYL2	12.1	12.58	12.24	12.59
AHDC1	7.35	6.05	9.07	9.2
AHI1	11.52	9.02	8.69	8.52
AHNAK	82.18	74.43	96	119.08
AHNAK2	5.27	8.69	16.24	25.02
AHR	34.31	33.61	39.28	33.33
AHRR	2.77	3.17	1.35	1.09
AHSA1	198.23	206.74	170.29	163.78
AHSA2P	29.38	10.06	23.63	10.44
AHSG	0.27	0	0.57	0.27
AHSP	0	0	0	0
AICDA	0	0	0	0
AIDA	49.68	60.93	49.98	56.82
AIF1	0	0	0	0
AIF1L	38.44	39.22	64.81	40.4
AIFM1	137.75	151.99	161.44	149.95
AIFM2	17.05	15.49	11.27	16.81
AIFM3	0.14	0.13	0.23	0.19
AIG1	187.62	184.55	152.03	146.11
AIM2	0	0	0	0
AIMP1	44.96	42.09	31.95	32.49
AIMP2	92.9	91.75	77.71	53.79
AIP	56.64	51.84	62.99	62
AIPL1	0	0	0.04	0
AIRE	0	0	0	0
AIRN	0	0	0	0
AJAP1	0	0.01	0	0
AJM1	0.06	0.04	0.1	0.13
AJUBA	47.88	46.53	74.15	70.06
AK1	29.66	32.11	26.25	25.86
AK2	146.05	141.3	138.37	135.67
AK3	51.12	54.37	58.2	50.67
AK4	13.99	16.37	31.24	43.24
AK5	0.12	0.51	0.03	0.09
AK6	28.89	26.64	21.48	23.52
AK7	2.25	2.07	2.85	3
AK8	2.09	2.53	2.81	3.38
AK9	4.17	5.16	5.85	4.36
AKAIN1	0	0	0	0
AKAP1	60.02	52.81	55.79	40.29
AKAP10	13.36	15.04	14.73	13.28
AKAP11	12.99	14.87	15.69	14.31
AKAP12	9.29	29.48	58.1	123.43
AKAP13	17.54	18.12	23.96	19.86
AKAP14	0	0	0.62	0.13
AKAP17A	32.83	24.63	31.92	29.77
AKAP3	0.51	0.71	2.24	2.8
AKAP4	0	0	0	0
AKAP5	1.68	2.64	2.45	2.47
AKAP6	0.26	0.3	0.25	0.29
AKAP7	9.25	11.46	17.89	9.66
AKAP8	23.7	17.54	21.98	18.98
AKAP8L	60.27	42.1	58.58	46.54
AKAP9	13.66	13.97	14.16	11.92
AKIP1	25.01	23.85	16.92	25.33
AKIRIN1	62.08	63.28	72.09	58.79
AKIRIN2	27.1	27.76	28.3	27.69
AKNA	14.52	14.18	10.91	10.49
AKNAD1	0	0	0	0.03
AKR1A1	228.59	230.06	219.42	243.57
AKR1B1	141.06	152.09	110.18	260.8
AKR1B10	0.98	0.64	0.41	1.39
AKR1B15	0	0	0	0
AKR1C1	0.75	0.84	0.43	0.4
AKR1C2	1.49	1.77	1.06	1.27
AKR1C3	22.86	27.53	9.47	24.47
AKR1C4	0	0	0	0
AKR1C6P	0	0	0	0
AKR1C8P	0	0	0	0
AKR1D1	0	0	0	0
AKR1E2	5.14	4.65	5.72	4.2
AKR7A2	48.42	43.21	42.59	31.8
AKR7A2P1	0	0	0	0
AKR7A3	1.37	1.01	0.48	0.64
AKR7L	0.82	0.26	0.3	0.05
AKT1	139.62	128.34	142.51	124.93
AKT1S1	71.52	71.87	65.36	73.16
AKT2	58.45	60.83	54.91	51.74
AKT3	0.07	0.04	0.06	0.13
AKTIP	19.91	16.16	14.59	17.64
ALAD	26.79	24.08	26.01	25.52
ALAS1	38.33	41.1	38.64	48.68
ALAS2	0	0	0	0
ALB	0.04	0.06	0	0
ALCAM	107.62	112.2	98.25	92.36
ALDH16A1	30.2	21.21	22.48	14.72
ALDH18A1	118.54	94.72	119.71	94.62
ALDH1A1	2568.12	1890.38	1030.62	386.19
ALDH1A2	0	0	0	0
ALDH1A3	10.66	18.32	14.01	42.76
ALDH1B1	60.78	60.23	69.8	54.31
ALDH1L1	1.25	0.82	0.58	0.35
ALDH1L1-AS1	0	0	0	0
ALDH1L1-AS2	0	0	0	0
ALDH1L2	1.04	0.85	0.81	5.14
ALDH2	35.78	34.07	19.53	31.26
ALDH3A1	31.27	20.28	10.48	3.49
ALDH3A2	92.29	79.29	80.39	42.89
ALDH3B1	13.24	11.49	7.76	9
ALDH3B2	14.13	11.19	14.29	14.61
ALDH4A1	20.03	15.73	12.28	10.32
ALDH5A1	9.99	10.24	12.47	8.49
ALDH6A1	12.59	9.65	6.8	4.99
ALDH7A1	67.2	63.66	53.96	39.89
ALDH8A1	0.75	0.42	0.27	0.52
ALDH9A1	92.63	85	74.25	60.64
ALDOA	1113.78	1018.46	1573.8	1792.38
ALDOB	0	0	0	0
ALDOC	4.76	5.87	53.86	60.75
ALG1	29.66	21.36	23.31	19.23
ALG10	7.45	6.31	6.29	4.05
ALG10B	5.68	4.48	4.85	2.55
ALG11	20.32	17.47	23.15	20.15
ALG12	17.33	13.5	16.99	15.24
ALG13	22.71	18.93	17.12	16.06
ALG14	2.75	2.62	2.05	1.75
ALG14-AS1	0	0	0	0
ALG1L	1.2	2.49	2.05	2.11
ALG1L2	0	0	0.38	0
ALG1L9P	0.13	0.09	0.07	0.34
ALG2	26.46	25.97	26.42	30.23
ALG3	57.31	46.75	46.53	46.42
ALG5	64.39	55.05	60.7	60.47
ALG6	16.1	14.43	11.64	7.61
ALG8	81.19	63.19	70.46	47.8
ALG9	12.06	8.2	11.22	8.99
ALK	0.39	0.25	0.52	0.13
ALKAL1	0	0	0	0.2
ALKAL2	0.19	0.39	0.2	1.23
ALKBH1	10.63	10.25	8.87	9.55
ALKBH2	38.77	31.31	35.55	27.76
ALKBH3	21.39	21.32	21.17	20.67
ALKBH3-AS1	0	0	0	0
ALKBH4	14.66	12.85	13.53	12.2
ALKBH5	53.41	54.19	73.39	65.67
ALKBH6	17.33	9.98	14.43	12.98
ALKBH7	33.82	30.15	35.94	36.96
ALKBH8	6.09	6.16	5.74	4.43
ALLC	0	0	0	0
ALMS1	6.97	6.77	8.33	5.04
ALMS1-IT1	0.06	0.08	0.13	0.06
ALMS1P1	0	0.09	0.14	0.07
ALOX12	0.04	0	0.09	0.09
ALOX12-AS1	1	0.83	0.21	1.61
ALOX12B	0	0.06	0.04	0.04
ALOX12P2	1.68	0.86	0.62	0.28
ALOX15	0.11	0.05	0.04	0
ALOX15B	0	0	0	0
ALOX15P1	0	0	0	0
ALOX5	2.23	3.45	6.34	22.1
ALOX5AP	0	0.18	0	2.87
ALOXE3	0	0	0	0.03
ALPG	0.04	0.08	0.04	0.08
ALPI	0	0	0	0
ALPK1	4.49	4.37	5.17	5.4
ALPK2	0.1	0.18	0.22	0.96
ALPK3	12.64	15.25	27.85	35.53
ALPL	30.33	31.99	12.67	16.54
ALPP	0.11	0.14	0	0
ALS2	13.75	15.57	18.12	16.99
ALS2CL	8.6	8.62	11.68	17.73
ALX1	0	0	0	0
ALX3	0	0	0.06	0
ALX4	0	0	0	0
ALYREF	170.06	135.71	128.17	74.31
AMACR	11.74	13.81	12.21	10.25
AMBN	0.47	0.36	0.22	0.05
AMBP	11.53	7.27	1.47	1.05
AMBRA1	16.4	14.53	16.79	14.1
AMD1	98.04	95.55	88.3	65.11
AMDHD1	0.46	0.45	0.44	0.19
AMDHD2	18.24	11.04	10.72	9.58
AMELX	0	0	0	0
AMELY	0	0	0	0
AMER1	4.97	5.6	6.2	4.13
AMER2	0	0	0	0
AMER3	0	0	0	0
AMFR	38.52	36.36	36.66	34.31
AMH	0.06	0.08	0.24	0
AMHR2	0	0	0	0
AMIGO1	0.44	0.4	0.56	0.25
AMIGO2	53.4	63.49	70.41	62.85
AMIGO3	3.6	2.45	4.19	2.17
AMMECR1	14.28	15.22	9.85	9.29
AMMECR1L	18.18	19.02	23.3	20.94
AMN	0.89	1.14	0.5	2.41
AMN1	13.19	16.93	9.6	7.56
AMOT	12.72	10.61	19.08	12.35
AMOTL1	33.29	37.49	40.79	35.36
AMOTL2	31.25	34.44	42.55	52.39
AMPD1	0	0	0	0
AMPD2	27.57	22.36	27.56	22.38
AMPD3	3.67	3.61	4.53	5.37
AMPH	0	0	0	0
AMT	38.89	34.1	36.3	23.77
AMTN	0	0	0	0
AMY1A	0	0	0	0
AMY1B	0	0	0	0
AMY1C	0	0	0	0
AMY2A	0	0.09	0	0
AMY2B	2.93	1.21	2.55	1.29
AMZ1	0.02	0.08	0.13	0.29
AMZ2	65.01	66.91	53.06	54.81
AMZ2P1	1.91	1.61	1.01	1.05
ANAPC1	36.79	33.87	31.52	24.32
ANAPC10	13.37	14.74	11.04	13.49
ANAPC11	142.84	127.74	114.48	91.91
ANAPC13	126.73	138.02	93.64	92.04
ANAPC15	149.7	143.57	97.77	90.23
ANAPC16	66.85	73.88	61.82	63.8
ANAPC1P1	0	0	0	0
ANAPC2	33.66	30.72	29.82	23.56
ANAPC4	23.38	18.15	16.93	14.69
ANAPC5	126.74	115.37	98.53	80.14
ANAPC7	59.53	51.82	45.25	37.38
ANG	2.76	2.51	4.86	4.38
ANGEL1	15.77	11.25	17.73	10.43
ANGEL2	10.81	9.54	10.88	7.2
ANGPT1	0.26	0.19	0.12	0.07
ANGPT2	0	0	0	0
ANGPT4	0	0.03	0.05	0.11
ANGPTL1	0.49	1.12	0.81	0.25
ANGPTL2	3.01	2.01	2.22	0.64
ANGPTL3	0	0	0.04	0
ANGPTL4	0.45	1.39	6.47	32.35
ANGPTL5	0.04	0	0	0
ANGPTL6	0.12	0	0.06	0.12
ANGPTL7	0	0	0	0
ANGPTL8	0	0	0	0
ANHX	0	0	0	0
ANK1	45.5	39.62	16.96	11.14
ANK2	1.83	1.8	1.95	3.47
ANK3	5.83	6.16	9.32	8.52
ANKAR	0.45	0.25	0.28	0.25
ANKDD1A	0.39	0.22	0.17	0.23
ANKDD1B	1	0.99	0.17	0.28
ANKEF1	6.02	5.15	6.08	6.07
ANKFN1	0.6	0.44	0.3	0.11
ANKFY1	30.46	29.65	34.72	26.5
ANKH	0.24	0.34	0.93	0.5
ANKHD1	21.34	22.58	19.97	12.71
ANKHD1-EIF4EBP3	14.77	11.39	17.99	17.34
ANKIB1	22.59	25.97	25.76	25.84
ANKK1	0.12	0	0.13	0.44
ANKLE1	1.13	0.72	1.38	0.79
ANKLE2	40.65	31.95	40.48	32.39
ANKMY1	9.56	8.26	13.25	10.64
ANKMY2	15.8	16.75	15.05	17.32
ANKRA2	8.4	10.46	10.67	12.9
ANKRD1	199.25	307.52	498.1	403.9
ANKRD10	104.93	83.6	67.02	61.14
ANKRD11	31.82	29.26	36.41	31.49
ANKRD12	4.61	4.58	4.97	5.69
ANKRD13A	15.63	16.01	14.93	20.7
ANKRD13B	5.58	5.56	7.42	4.03
ANKRD13C	13.02	14.32	12.98	12.28
ANKRD13D	21.58	14.53	20.25	17.56
ANKRD16	8.81	7.32	5.87	5.44
ANKRD17	31.01	31.89	38.48	32.43
ANKRD18A	0.69	0.62	1.15	0.54
ANKRD18B	0	0.04	0.06	0.09
ANKRD18CP	0.13	0	0.05	0.03
ANKRD18DP	0	0	0	0
ANKRD19P	0	0	0	0.04
ANKRD2	1.48	1.72	1.45	3.4
ANKRD20A1	0.19	0.06	0.05	0.05
ANKRD20A11P	0	0	0	0
ANKRD20A19P	0	0.03	0.02	0
ANKRD20A2	0	0.09	0.11	0
ANKRD20A3	0	0	0	0
ANKRD20A4	0	0.16	0	0
ANKRD20A4-ANKRD20A20P	0.62	0.42	0.47	0.19
ANKRD20A5P	0	0	0.03	0
ANKRD20A8P	0.03	0	0	0
ANKRD20A9P	0	0	0	0
ANKRD22	0.74	2.74	2.13	3.13
ANKRD23	3.06	1.69	2.52	1.74
ANKRD24	0.22	0.17	0.44	0.4
ANKRD26	4.12	4	4.33	3.1
ANKRD26P1	0	0	0	0
ANKRD26P3	0	0	0	0
ANKRD27	7.4	7.59	6.63	7.24
ANKRD28	21.33	23.57	21.56	19.79
ANKRD29	0.18	0.3	0.48	0.54
ANKRD30A	0	0	0	0
ANKRD30B	0	0	0	0
ANKRD30BL	0.16	0.1	0.3	0.09
ANKRD30BP2	0.04	0	0.03	0
ANKRD30BP3	0	0	0	0
ANKRD31	0.15	0.18	0.22	0.26
ANKRD33	0	0	0.06	0.17
ANKRD33B	1.57	2.44	0.96	3.01
ANKRD34A	0.19	0.08	0.2	0.06
ANKRD34B	2.79	2.77	1.43	2.54
ANKRD34C	0	0	0	0
ANKRD34C-AS1	0	0	0	0
ANKRD35	1.07	0.99	0.16	0.26
ANKRD36	1.96	1.47	1.54	1.38
ANKRD36B	3.09	2.99	3.48	1.42
ANKRD36BP1	0	0	0	0
ANKRD36BP2	0	0	0	0
ANKRD36C	0.69	0.56	0.97	0.44
ANKRD37	0.47	1.09	3.81	6
ANKRD39	22.27	18.56	22.59	17.84
ANKRD40	33.11	33.32	28.37	23.74
ANKRD40CL	0	0	0	0
ANKRD42	10.06	11.66	13.68	17.03
ANKRD44	0.42	0.18	0.72	0.15
ANKRD44-AS1	0.34	0	0	0
ANKRD44-IT1	0	0	0	0
ANKRD45	1.14	0.85	3.65	1.15
ANKRD46	12.19	11.67	12.93	9.72
ANKRD49	11.15	10.09	9.47	6.54
ANKRD50	9.27	12.18	11.55	10.54
ANKRD52	36.68	36.98	34.58	34.74
ANKRD53	0.12	0.3	0.06	0.16
ANKRD54	25.01	18.56	20.65	18.04
ANKRD55	0	0	0	0
ANKRD6	2.23	2.43	3.37	2.99
ANKRD60	0	0	0	0
ANKRD61	0.15	0.32	0	0.15
ANKRD62	0.02	0.03	0	0
ANKRD62P1-PARP4P3	0	0	0	0
ANKRD63	0	0	0	0
ANKRD65	1.49	1.12	1.02	0.34
ANKRD66	0	0	0	0
ANKRD7	0.58	0.35	0.26	0.34
ANKRD9	5.98	5.49	7.25	5.27
ANKS1A	22.41	21.85	24.76	21.9
ANKS1B	0.27	0.43	1.13	1.68
ANKS3	13.24	9.04	10.82	9.99
ANKS4B	0	0	0	0
ANKS6	17.21	15.08	17.42	14.86
ANKUB1	0	0	0.1	0
ANKZF1	19.14	16.56	30.34	30.8
ANLN	52.16	56.55	38.93	24.44
ANO1	0.75	1.05	0.79	1.25
ANO10	29.11	25.54	26.65	30.08
ANO2	0.03	0	0.03	0.14
ANO3	0.02	0.02	0	0
ANO3-AS1	0	0	0	0
ANO4	0.05	0.04	0.03	0.11
ANO5	0	0	0.09	0
ANO6	23.61	26.54	30.27	32.7
ANO7	0.56	0.72	0.91	0.95
ANO8	8.46	6.07	12.01	6.84
ANO9	18.26	11.08	24.05	21.11
ANOS1	0.17	0.24	0.51	0.75
ANP32A	188.23	174.24	183.06	130.02
ANP32A-IT1	0.34	0.17	0.48	0.09
ANP32AP1	0	0	0	0
ANP32B	362.13	325.76	246.42	193.45
ANP32C	0	0	0	0.18
ANP32D	0	0	0	0
ANP32E	71.34	79.52	56.95	40.06
ANPEP	0	0	0	0.03
ANTKMT	16.48	13.65	10.5	10.91
ANTXR1	30.92	26.79	36.21	16.64
ANTXR2	12.79	14.6	19.84	16.97
ANTXRL	0	0	0	0
ANTXRLP1	0	0	0	0
ANXA1	403	648.11	373.88	482
ANXA10	0	0	0	0.15
ANXA11	140.25	133.97	125.7	160.43
ANXA13	0.07	0.1	0	0.22
ANXA2	1674.08	2069.48	1788.42	2445.26
ANXA2P1	0.08	0	0	0.08
ANXA2P2	13.27	16.67	14.04	23.28
ANXA2P3	0	0	0	0.33
ANXA2R	0.96	0.6	0.27	0.35
ANXA3	153.65	229.58	201.1	356.13
ANXA4	214.44	204.22	146.27	268.55
ANXA5	370.03	342.44	290.96	268.93
ANXA6	3.68	3.74	6.14	10.2
ANXA7	95.86	106.99	76.23	99.58
ANXA8	0	0.08	0.27	0
ANXA8L1	0.06	0	0	0
ANXA9	0.62	0.38	0.43	0.14
AOAH	0	0	0.05	0.04
AOAH-IT1	0	0	0	0
AOC1	0.31	0.49	2.98	1.28
AOC2	0.86	0.31	0.79	0.3
AOC3	0.57	0.14	0.27	0.37
AOC4P	0	0	0	0
AOPEP	10.36	9.57	9.55	10.98
AOX1	0.32	0.19	0.75	0.24
AOX3P-AOX2P	0	0	0	0
AP1AR	10.25	10.78	10.45	9.55
AP1B1	91.32	89.33	84.23	96.2
AP1B1P1	0	0	0	0
AP1G1	43.02	42.83	41.8	36.06
AP1G2	45.25	38.9	53.15	52.77
AP1M1	5.61	5.03	5.37	5.29
AP1M2	190.86	181.35	177.5	160.64
AP1S1	212.76	233.84	174.69	158.44
AP1S2	52.62	77.19	30.56	30.16
AP1S3	9.46	11.99	8.94	10.56
AP2A1	47.35	48.8	63.41	61.78
AP2A2	48.2	42.25	40.22	41.73
AP2B1	128.78	143.24	142.17	148.44
AP2M1	329.48	338.25	346.01	330.4
AP2S1	309.26	280.98	234.64	200.33
AP3B1	40.88	38.56	40.4	38.63
AP3B2	0.02	0	0.06	0.05
AP3D1	85.57	83.08	80.36	87.68
AP3M1	29.42	32.84	28.37	26
AP3M2	13.24	12.07	15.98	11.29
AP3S1	82.97	86.05	62.33	83.53
AP3S2	17.09	15.82	13.61	15.91
AP4B1	13.23	9.67	9.79	10.89
AP4B1-AS1	0	0	0	0
AP4E1	5.12	5.29	6.03	5.36
AP4M1	26.5	22.94	24.93	17.39
AP4S1	3.52	4.23	4.5	2.92
AP5B1	8.11	8.91	10.02	11.19
AP5M1	7.34	8.45	8.36	7.13
AP5S1	13.37	10.68	10.5	10.85
AP5Z1	8.39	7.18	8.05	9.15
APAF1	5.36	6.2	10.39	11.04
APBA1	0.12	0.08	0.26	0.15
APBA2	12.06	10.03	6.6	9.76
APBA3	9.65	10.05	10.39	13.65
APBB1	4.45	3.65	6.9	3.61
APBB1IP	0	0	0	0
APBB2	12.75	12.28	12.37	8.92
APBB3	10.5	4.42	8.63	6.32
APC	9.5	10.58	11.37	9.06
APC2	0	0	0	0.02
APCDD1	0.65	0.65	1.31	1.47
APCDD1L	4.34	4.95	2.52	5.36
APCDD1L-DT	0.79	1.44	0.21	0.89
APCS	0	0	0	0
APEH	139.21	132.98	131.41	118.34
APELA	0	0	0.04	0
APEX1	679.59	668.63	583.19	474.93
APEX2	27.51	27.15	30.29	22.87
APH1A	265.63	247.68	222.77	222.89
APH1B	5.23	5.04	3.88	5.93
API5	107.27	110.36	99.2	75.91
APIP	42.47	43.16	39.79	32.07
APLF	1.58	1.8	2.4	2.22
APLN	1.18	0.9	1.43	2.12
APLNR	0	0.04	0.03	0
APLP1	1.34	1.02	1.67	0.33
APLP2	986.02	917.45	769.32	824.2
APMAP	182.77	153.35	139.6	99.32
APOA1	0	0.17	0	0.12
APOA1-AS	0	0	0	0
APOA2	0	0	0	0
APOA4	0	0	0	0
APOA5	0	0	0	0
APOB	0	0	0	0
APOBEC1	0	0	0	0.14
APOBEC2	0	0	0	0
APOBEC3A	0	0	0	0
APOBEC3A_B	0	0	0	0
APOBEC3B	7.94	6.66	9.34	5.89
APOBEC3B-AS1	0	0	0	0
APOBEC3C	14.07	16.33	27.86	23.47
APOBEC3D	0.55	0.35	0.87	0.62
APOBEC3F	5.35	3.54	6.18	5.55
APOBEC3G	1.71	1.97	5.06	5.21
APOBEC3H	1	0.77	1.27	0.76
APOBEC4	0	0	0.08	0.04
APOBR	0.29	0.22	0.19	0.21
APOC1	15.62	19.25	21.48	9.67
APOC1P1	0	0	0	0
APOC2	0	0	0	0
APOC3	0	0	0	0
APOC4	0	0	0	0
APOC4-APOC2	0	0	0	0
APOD	0.14	0.19	0.29	0
APOE	1.63	1.59	5.83	7.4
APOF	0	0	0	0
APOH	0	0	0	0
APOL1	17.34	20.84	32.98	159.11
APOL2	14.93	16.44	17.2	36.49
APOL3	0.05	0.07	0.27	0.56
APOL4	2.18	2.75	2.4	1.32
APOL5	0	0	0	0
APOL6	2.76	2.95	3.65	9.53
APOLD1	1.46	1.57	1.35	1.77
APOM	7.81	6.75	6.4	5.54
APOO	36.56	29.66	25.9	19.77
APOOL	10.06	10.85	12.19	9.17
APOOP5	0	0	0	0
APP	786.41	739.44	830.11	1041.61
APPBP2	13.5	14.5	14.49	12.69
APPL1	26.42	27.68	25.45	18.2
APPL2	40.56	31.8	32.95	26.01
APRT	276.23	282.9	317.24	270.83
APTR	4.51	5.2	4.58	3.19
APTX	38.62	35.38	32.35	25.72
AQP1	1.02	1.12	1.52	1.22
AQP10	0	0	0	0
AQP11	0.34	0.54	0.36	0.34
AQP12A	0	0.3	0	0
AQP12B	0.21	0	0.97	0.62
AQP2	0	0	0	0
AQP3	78.12	70.38	46.84	47.06
AQP4	0.19	0.11	0.12	0.17
AQP4-AS1	0.13	0	0.09	0
AQP5	228.97	140.38	207.94	52.2
AQP6	2	0.72	1.01	0.2
AQP7	0.5	0.22	0.75	0.45
AQP7P1	0.38	0.26	0.23	0.32
AQP7P3	1.08	2.99	2.56	1.62
AQP8	0	0	0	0
AQP9	0	0	0.04	1.5
AQR	18.58	17.33	16.48	15.12
AR	0.87	1.34	0.93	0.53
ARAF	59.71	54.18	58.88	49.62
ARAP1	41.27	38.6	50.48	59.67
ARAP1-AS2	0	0	0	0
ARAP2	4.03	5.38	4.68	5.34
ARAP3	22.04	15.98	19.34	12.18
ARC	0.03	0.09	0	0
ARCN1	90.76	96.47	95.33	101.95
AREG	4.21	5.84	2.83	26.49
AREL1	28.26	28.55	32.79	30.57
ARF1	459.74	471.06	420.65	484.63
ARF3	153.96	154.96	163.69	183.92
ARF4	223.81	265.34	234.07	250.02
ARF4-AS1	2.21	1.02	0.78	0.26
ARF5	269.04	250.55	246.54	226.16
ARF6	69.43	74.02	73.32	67.56
ARFGAP1	40.74	32.57	44.28	36.14
ARFGAP2	73.33	66.25	55.78	50.49
ARFGAP3	23.14	24.24	15.07	28.64
ARFGEF1	46.31	46.7	46.48	42.03
ARFGEF2	20.23	21.2	19.17	20.17
ARFGEF3	7.59	7.57	12.18	10.65
ARFIP1	51.2	56.34	47.15	46.86
ARFIP2	41.17	38.97	43.06	41.54
ARFRP1	21.73	20.15	17.98	20.65
ARG1	0	0	0	0
ARG2	23.17	27	20.67	26.48
ARGFX	0	0	0	0
ARGFXP2	0	0	0	0
ARGLU1	44.96	28.38	37.53	25.6
ARHGAP1	63.54	58.94	46.95	49.44
ARHGAP10	6.27	5.77	4.88	5.23
ARHGAP11A	32.55	35.05	24.89	11.8
ARHGAP11A-SCG5	0.18	0	0	0
ARHGAP11B	8.15	5.73	5.78	2.01
ARHGAP12	17.93	20.43	20.1	22.19
ARHGAP15	0	0.09	0	0
ARHGAP17	38.28	35.05	33.45	34.55
ARHGAP18	16.38	23.76	23.84	24.36
ARHGAP19	15.12	12.98	11.39	4.76
ARHGAP19-SLIT1	0	0	0	0
ARHGAP20	0	0	0	0
ARHGAP21	29.81	30.35	24.12	27.76
ARHGAP22	1.11	0.91	0.41	0.33
ARHGAP22-IT1	0	0	0	0
ARHGAP23	25.42	25.72	26.86	19.61
ARHGAP24	1.73	1.53	1.12	2.02
ARHGAP25	0.23	0.21	0.64	0.32
ARHGAP26	8.36	11.52	8.83	19.51
ARHGAP26-AS1	0	0	0	0
ARHGAP26-IT1	0	0	0	0
ARHGAP27	25.35	20.47	23.59	23.96
ARHGAP27P1	4.31	2.43	2.75	2.03
ARHGAP27P1-BPTFP1-KPNA2P3	7.22	3.63	4.58	3.92
ARHGAP27P2	0	0	0	0.26
ARHGAP28	0.2	0.2	0.28	0.2
ARHGAP29	13.48	18.08	15.37	27.89
ARHGAP30	0.11	0.11	0.11	0.18
ARHGAP31	0.21	0.5	0.65	2.02
ARHGAP31-AS1	0	0	0.22	0
ARHGAP32	7.02	7.42	8.69	6.62
ARHGAP33	6.54	3.13	3.37	0.67
ARHGAP35	46.44	50.81	49.45	39.44
ARHGAP36	0	0	0	0
ARHGAP39	6.81	5.61	7.72	6.65
ARHGAP4	0.86	0.43	1.64	1.05
ARHGAP40	1.42	1.41	1.85	3.82
ARHGAP42	10.07	11.66	15.41	8.35
ARHGAP44	0.88	1.41	1.46	0.77
ARHGAP45	2.51	2.52	3.24	4.63
ARHGAP5	14.27	17.88	18.57	20.67
ARHGAP5-AS1	2.74	2.26	3.88	3.79
ARHGAP6	0	0	0	0
ARHGAP8	38.16	35.76	37.34	31.67
ARHGAP9	0	0	0	0.11
ARHGDIA	336.3	314.68	305.98	282.69
ARHGDIB	18.35	23.56	20.21	41.64
ARHGDIG	0.12	0	0.38	0
ARHGEF1	41.75	37.1	43.39	32.08
ARHGEF10	16.61	14.25	10.95	7.74
ARHGEF10L	7.76	10.78	12.22	19.29
ARHGEF11	17.78	17.44	18.51	17.02
ARHGEF12	43.81	49.67	47.05	49.13
ARHGEF15	0	0.1	0.03	0.07
ARHGEF16	22.31	19.35	26.1	26.21
ARHGEF17	15.02	11.98	16.13	11.03
ARHGEF18	25.51	22.57	34.32	30.86
ARHGEF19	45.39	37.26	57.24	20.56
ARHGEF2	32.54	29.68	35.94	26.76
ARHGEF25	0.53	0.25	0.61	0.2
ARHGEF26	3.94	3.4	3.48	1.05
ARHGEF26-AS1	0	0	0.04	0.04
ARHGEF28	11.76	11.38	15.83	12.86
ARHGEF3	47.92	53.94	51.47	31.41
ARHGEF3-AS1	0	0	0	0
ARHGEF33	0.27	0.15	0.25	0.15
ARHGEF34P	12.45	14.29	16.57	15.39
ARHGEF35	21.16	22.36	23.28	23.51
ARHGEF35-AS1	0.3	0.95	0.54	0.35
ARHGEF37	7.18	9.64	6.83	14.36
ARHGEF38	2.32	1.53	2.34	3.69
ARHGEF38-IT1	0.35	0	0	0
ARHGEF39	9.56	6.37	5.96	2.28
ARHGEF4	8.9	7.48	7.3	5.22
ARHGEF40	2.93	4.4	6.64	9.06
ARHGEF5	23.49	24.12	32.45	31.75
ARHGEF6	0.1	0.11	0.2	0.3
ARHGEF7	24.09	21.22	25.86	23.54
ARHGEF7-AS1	0	0	0	0
ARHGEF7-AS2	0	0	0	0
ARHGEF9	7.39	6.29	9.53	7.88
ARHGEF9-IT1	0	0	0	0
ARID1A	46.98	44.14	52.83	37.35
ARID1B	22.66	23.51	29.08	24.36
ARID2	11	10.69	12.24	9.36
ARID3A	7	6.48	8.53	8.47
ARID3B	5.24	4.77	4.25	4.03
ARID3C	0.19	0.09	0	0.13
ARID4A	5.87	6.09	6.86	5.97
ARID4B	16.12	16.99	20.46	15.63
ARID5A	5.59	5.4	6.88	8.98
ARID5B	24.97	22.36	24.99	21.75
ARIH1	8.09	7.43	7.99	6.79
ARIH2	53.88	47.94	45.94	36.55
ARIH2OS	1.13	1.48	1.33	1.61
ARL1	48.13	50.49	42.34	54.47
ARL10	1.61	1.37	3.36	3.94
ARL11	0	0	0	0
ARL13A	0	0	0	0
ARL13B	7.45	7.08	8.45	6.04
ARL14	0.17	0.47	0.27	0.86
ARL14EP	18.82	19.3	17.33	15.55
ARL14EPL	0.61	1.41	0.86	2.25
ARL15	12.3	11.83	16.58	11.65
ARL16	70.85	51.91	48.74	51.02
ARL17A	18.26	13.16	23.16	16.71
ARL17B	19.15	16.1	29.41	18.32
ARL2	116.14	101.42	92.85	101.83
ARL2-SNX15	2.45	2.85	1.77	2.24
ARL2BP	66.25	64.9	47.25	48.93
ARL3	19.44	17.58	19.66	14.35
ARL4A	16.85	15.25	17	14.26
ARL4C	80	113.15	139.42	139.2
ARL4D	16.95	15.93	20.09	15.61
ARL5A	23.52	28.94	22.54	18.72
ARL5B	17.93	21.71	19.02	13.76
ARL5C	0	0	0	0
ARL6	4.99	4.93	5.76	5.94
ARL6IP1	379.77	348.27	270.46	222.23
ARL6IP4	201.42	186.65	162.53	164.73
ARL6IP5	84.44	103.55	118.56	172.65
ARL6IP6	14.78	14.66	13.43	8.13
ARL8A	28.59	32.35	39.56	42.61
ARL8B	55.24	55.38	52.36	53.16
ARL9	4.72	5.79	1.93	1.97
ARLNC1	0.95	0.98	0.73	1.75
ARMC1	31.82	36.66	31.41	22.28
ARMC10	53.36	57.43	45.93	40.82
ARMC12	0.3	0	0	0
ARMC2	1.84	2.03	2.13	1.99
ARMC2-AS1	0	0	0	0
ARMC3	4.87	4.51	13.82	6.27
ARMC4	0.44	0.66	0.72	0.5
ARMC4P1	0	0	0	0
ARMC5	9.28	6.6	9.5	6.33
ARMC6	57.01	54.93	50.14	37.89
ARMC7	16.28	17.7	16.42	15.97
ARMC8	16.36	16.53	16.26	13.01
ARMC9	18.4	16.21	19.16	17.07
ARMCX1	14.97	18.47	11.27	9.95
ARMCX2	23.48	17.48	29.24	19.41
ARMCX3	31.77	35.87	32.71	43.49
ARMCX4	5.13	3.18	3.7	1.82
ARMCX5	18.87	18.33	17.6	12.63
ARMCX5-GPRASP2	2.37	2.86	1.88	2.82
ARMCX6	78.62	73.12	76.5	67.53
ARMH1	0.12	0	1.18	0.06
ARMH2	0	0	0	0.15
ARMH3	18.99	18.33	20.2	19.42
ARMH4	6.13	6.69	5.42	3.32
ARMS2	0.15	0	0	0
ARMT1	51.38	59.45	45.55	42.58
ARNT	18.36	19.7	17.03	15.99
ARNT2	52.06	53.69	48.12	29.17
ARNTL	5.78	7.56	5.92	7.27
ARNTL2	11.4	12.21	9.73	13.27
ARNTL2-AS1	0	0	0	0
ARPC1A	180.82	179.01	172.98	167.82
ARPC1B	112.03	125.38	105.87	159.65
ARPC2	419.55	479.71	459.17	551.31
ARPC3	504.62	581.43	496.07	577.66
ARPC4	224.26	243.6	201.23	211.83
ARPC4-TTLL3	2.7	1.4	3.41	4.53
ARPC5	35.94	39.87	38.82	38.85
ARPC5L	46.51	43.99	43.1	47.18
ARPIN	18.16	14.65	14.08	8.98
ARPIN-AP3S2	3.53	5	4.95	2.53
ARPP19	99.2	114.12	102.44	92.2
ARPP21	0	0	0	0
ARR3	0	0	0	0
ARRB1	13.85	19.47	17.88	28.24
ARRB2	19.74	16.07	19.15	8.66
ARRDC1	41.78	37.67	39.84	51.54
ARRDC1-AS1	14.72	9.55	9.42	5.88
ARRDC2	6.94	7.59	7.13	11.71
ARRDC3	23.47	41.55	32.08	92.44
ARRDC3-AS1	1.06	0.62	0.64	0.16
ARRDC4	25.87	29.05	61.07	47.08
ARRDC5	0	0	0.07	0.06
ARSA	9.29	7.1	8.19	10.48
ARSB	13.77	14.02	11.56	16.53
ARSD	52.72	47.49	51.05	49.21
ARSD-AS1	0	0	0	0
ARSF	0	0	0	0
ARSG	7.37	5.93	6.29	5.14
ARSH	0.94	0.8	1.51	1.49
ARSI	0	0	0	0.03
ARSJ	17.87	17.83	27.67	16.48
ARSK	10.77	11.94	11.68	8.32
ARSL	10.46	11.5	8.89	16.16
ART1	0	0	0	0
ART3	0.21	0.1	0.07	0.21
ART4	0	0	0	0
ART5	0.26	0.3	0.57	0
ARTN	3.09	2.79	2.46	2.65
ARV1	35.86	30.72	21.73	21.19
ARVCF	13.92	11.06	17.38	14.68
ARX	0	0	0	0
AS-PTPRE	0	0	0	0
AS3MT	3.69	3.61	6.82	2.06
ASAH1	152.13	153.61	141.07	133.12
ASAH2	1.08	1.15	1.08	1.13
ASAH2B	3.47	3.01	3.28	3.15
ASAP1	13.75	15.45	20.29	18.53
ASAP1-IT1	0	0	0	0
ASAP1-IT2	0.05	0	0	0
ASAP2	36.31	40.4	45.85	38.03
ASAP3	6.34	5.86	7.92	1.96
ASB1	14.02	13.51	14.9	11.93
ASB10	0	0	0	0
ASB11	0	0	0	0
ASB12	0.09	0.36	0.37	0.35
ASB13	19.03	16.82	16.75	16.32
ASB14	0	0	0	0
ASB15	0	0	0	0
ASB15-AS1	0	0	0	0
ASB16	0	0	0.05	0
ASB16-AS1	11.93	6.52	10.39	4.21
ASB17	0	0	0	0
ASB18	0	0	0	0
ASB2	0.43	0.66	1.63	2.56
ASB3	13.55	11.6	16.34	14.13
ASB4	0.03	0	0.11	0.03
ASB5	0	0	0	0
ASB6	17.26	17.52	16.98	25.65
ASB7	8.56	9.87	11.13	11.32
ASB8	21.58	21.26	18.97	18.35
ASB9	3.29	3.8	3.67	5.65
ASB9P1	0	0	0	0
ASCC1	37.38	39.37	41.55	39.82
ASCC2	45.9	43.92	50.34	47.1
ASCC3	25.32	27.84	27.84	23.65
ASCL1	0	0	0	0
ASCL2	7.13	3.85	11.06	6.31
ASCL3	0	0	0	0
ASCL4	0	0	0	0
ASCL5	0	0	0.16	0.23
ASDURF	7.3	5.42	7.42	4.53
ASF1A	28.84	32.69	23.38	19.89
ASF1B	98.94	84.3	85.88	27.3
ASGR1	0.75	0.35	1.23	1.82
ASGR2	0	0	0	0
ASH1L	15.69	15.15	16.11	14.97
ASH1L-AS1	3.3	2.61	2.12	2.1
ASH2L	38.54	37.92	36.8	28.85
ASIC1	1.43	2.09	3.98	0.93
ASIC2	21.34	16.67	19.05	8.27
ASIC3	0.1	0.07	0.26	0.15
ASIC4	0	0.05	0	0
ASIC5	0	0	0	0
ASIP	0	0	0	0
ASL	60.82	51.24	46.38	51.17
ASMT	0	0	0	0
ASMTL	12.83	12.24	21.05	12.19
ASMTL-AS1	8.62	2.28	6.04	3.37
ASNS	50.62	45.43	36.21	66.8
ASNSD1	50.09	52.48	43.29	41.55
ASNSP1	0	0	0	0
ASPA	0	0	0	0
ASPDH	0	0	0	0
ASPG	0.02	0.03	0	0.02
ASPH	214.5	273.01	259.55	214.62
ASPHD1	0.46	0.8	0.97	2.79
ASPHD2	2.16	1.93	4.23	4.7
ASPM	20.13	16.54	11.39	4.98
ASPN	0	0	0	0
ASPRV1	0.62	0.85	0.4	0.33
ASPSCR1	26.74	20.24	20.91	15.7
ASRGL1	249.12	216.91	170.2	120.85
ASS1	5.66	5.23	7.19	22.2
ASTE1	5.97	5.62	4.87	4.54
ASTL	0	0.12	0	0
ASTN1	0.01	0.02	0.1	0.07
ASTN2	4.34	3.64	3.41	3.11
ASTN2-AS1	0	0	0	0
ASXL1	28.57	26.8	29.98	24.34
ASXL2	10.43	10.84	11.99	10.56
ASXL3	0	0	0	0.02
ASZ1	0	0	0	0
ATAD1	33.92	34.8	34.05	30.17
ATAD2	30.44	28.45	28.12	10.92
ATAD2B	5.75	5.14	4.81	3.72
ATAD3A	58.03	49.7	45.68	36.62
ATAD3B	20.86	11.8	17.54	11.14
ATAD3C	1.38	1.16	1.29	2.08
ATAD5	7.02	4.92	5.61	1.95
ATAT1	24.72	15.34	23.54	11.72
ATCAY	0	0	0	0
ATE1	14.89	16.25	14.65	13.06
ATE1-AS1	0	0	0.13	0.25
ATF1	15.57	16.44	14.27	13.74
ATF2	25.41	29.27	24.05	22.58
ATF3	1.12	1.81	3.5	10.63
ATF4	689.53	624.85	591.32	753.01
ATF5	58.36	59.26	51.85	129.41
ATF6	20.56	20.74	22.65	21.48
ATF6B	83.18	74.11	84.86	70
ATF7	25.31	25.79	24.66	24.87
ATF7-NPFF	0.15	0	0.52	0
ATF7IP	24.23	28.35	27.16	23.34
ATF7IP2	4.16	3.75	4.39	4.08
ATG10	5.33	6.66	4.22	4.6
ATG101	58.36	59.14	54.38	62.08
ATG12	18.47	18.15	17.37	18.45
ATG13	14.19	17.91	16.34	16.03
ATG14	7.54	7.2	7.74	7.16
ATG16L1	20.58	21.25	19.27	22.05
ATG16L2	18.01	8.96	12.2	9.79
ATG2A	10.23	9.73	10.2	10.7
ATG2B	5.35	5.64	5.01	4.32
ATG3	54.72	59.13	40.19	39.96
ATG4A	11.94	13.75	11.38	12.24
ATG4B	37.8	31.81	35.84	28.48
ATG4C	7.6	7.83	8.26	7.95
ATG4D	20.19	19.63	22.73	19.89
ATG5	26.77	29.12	22.78	25.57
ATG7	18.1	18.73	19.77	24.39
ATG9A	38.53	33.87	34.71	34.36
ATG9B	0.17	0.11	0.45	0.94
ATIC	211.07	194.29	172.48	154.39
ATL1	2.86	4.91	3.14	3.49
ATL2	32.2	32.25	37.66	41.69
ATL3	19.39	21.37	17.6	16.97
ATM	9.65	9.53	11.41	9.18
ATMIN	39.22	39.76	35.58	29.7
ATN1	78.39	76.68	83.22	64.68
ATOH1	0.05	0	0	0
ATOH7	0.63	0.29	0.3	0.28
ATOH8	2.02	2.71	6.59	3.78
ATOX1	184.62	211.75	175.57	186.49
ATP10A	8.95	8.74	11.03	14.21
ATP10B	0.36	0.39	0.04	1.68
ATP10D	6.7	6.75	8.52	6.19
ATP11A	36.53	35.57	41.1	49.81
ATP11A-AS1	0	0	0.05	0
ATP11AUN	0	0	0	0
ATP11B	15.97	17.28	19.55	16.43
ATP11C	19.77	19.69	19.11	12.19
ATP12A	0	0	0.07	0.02
ATP13A1	45.71	33.08	43.97	33.89
ATP13A2	38.68	37.71	34.95	32.33
ATP13A3	49.29	51.68	45.13	35.87
ATP13A4	1.44	1.11	0.76	1.59
ATP13A4-AS1	0	0	0	0
ATP13A5	0	0	0.03	0
ATP13A5-AS1	0	0.29	0	0
ATP1A1	448.77	373.33	549.63	416.67
ATP1A1-AS1	3.58	4.44	3.63	3.62
ATP1A2	0	0	0	0
ATP1A3	0.03	0	0.06	0.09
ATP1A4	0	0	0	0
ATP1B1	217.33	225.04	451.16	572.71
ATP1B2	0	0	0.04	0
ATP1B3	167.11	152.27	164.38	144.11
ATP1B4	0	0	0	0
ATP23	4.94	4.39	4.23	2.42
ATP2A1	1.11	0.68	0.71	0.23
ATP2A1-AS1	1.89	2.24	2.28	2.4
ATP2A2	107.29	92.08	117.69	98.54
ATP2A3	5.15	2.85	15.38	2.27
ATP2B1	21.43	20.63	32.64	18.37
ATP2B1-AS1	0.17	0.23	0.11	0.03
ATP2B2	0.02	0.09	0.07	0.36
ATP2B2-IT2	0	0	0	0
ATP2B3	0	0	0	0
ATP2B4	33.27	36.82	54.74	47.21
ATP2C1	71.54	69.53	55.41	55.13
ATP2C2	42.19	30.16	24.17	26.77
ATP2C2-AS1	0.4	0.37	0.49	0.34
ATP4A	0	0	0	0.03
ATP4B	0.07	0.1	0	0.07
ATP5F1A	853.53	807.02	707.16	661.7
ATP5F1B	1020.09	1019.38	922.02	838.59
ATP5F1C	462.83	471.9	399.73	451.59
ATP5F1D	143.72	125.4	140.93	133.54
ATP5F1E	62.66	73.95	64.72	68.54
ATP5IF1	399.01	377.64	333.4	346.89
ATP5MC1	328.2	300.3	245.91	194.82
ATP5MC2	861.01	822.87	730.98	652.98
ATP5MC3	193.08	182.04	149.46	147.22
ATP5MD	654.67	623.59	542.58	592.69
ATP5ME	1216.16	1229.33	920.31	946.51
ATP5MF	807.19	794.35	677.91	625.61
ATP5MF-PTCD1	0	0	0	0
ATP5MG	315.79	322.04	251.54	285.7
ATP5MGL	0	0	0	0
ATP5MPL	401.96	414.14	305.34	296.34
ATP5PB	173.04	189.23	149.55	148.23
ATP5PD	463.34	478.97	399.28	386.27
ATP5PF	283.09	272	224.07	224.18
ATP5PO	751.23	717.71	478.78	468.01
ATP6AP1	218.92	166.57	208.77	176.72
ATP6AP1L	1.77	1.61	1.27	0.61
ATP6AP2	135.99	122.54	131.17	123.78
ATP6V0A1	43.56	34.27	38.1	35.31
ATP6V0A2	11.8	10.34	9.55	7.43
ATP6V0A4	0.58	0.32	0.17	0.22
ATP6V0B	237.25	208.73	183.12	167.4
ATP6V0C	272.61	219.96	246.75	240.15
ATP6V0CP3	0.21	0	0	0
ATP6V0D1	123.17	119.85	120.77	125.49
ATP6V0D2	0	0	0	0
ATP6V0E1	167.74	167.77	177.98	248.61
ATP6V0E2	54.9	41.4	38.44	21.72
ATP6V0E2-AS1	0.62	0.36	0.82	0.26
ATP6V1A	61.73	59.07	57.83	53.93
ATP6V1B1	0.44	0.23	1.03	0.22
ATP6V1B1-AS1	0	0	0	0
ATP6V1B2	88.24	87.05	90.9	108.14
ATP6V1C1	24.64	26.78	24.82	26.11
ATP6V1C2	0.37	0.62	0.64	0.71
ATP6V1D	71.94	87.15	92.73	102.14
ATP6V1E1	142.59	148.26	119.23	148.23
ATP6V1E2	2.92	3.1	1.82	2.81
ATP6V1F	272.71	256.53	266.12	269.43
ATP6V1FNB	0.26	0.18	0.24	0.31
ATP6V1G1	154.45	187.07	158.29	186.11
ATP6V1G2	0.56	0.12	0.33	0.24
ATP6V1G2-DDX39B	1.08	1.19	1.21	0.62
ATP6V1G3	0	0	0	0
ATP6V1H	52.45	59.22	56.2	59.49
ATP7A	4.84	5.09	8.2	5.76
ATP7B	8.37	7.22	8.43	5.93
ATP8A1	4.11	4.07	4.97	3.32
ATP8A2	0.2	0.1	0.4	0.65
ATP8B1	31.23	33.79	29.28	30.24
ATP8B2	6.44	5.67	8.29	4.8
ATP8B3	0.27	0.4	0.5	0.47
ATP8B4	0.14	0.07	0.28	0.21
ATP8B5P	0	0.06	0.04	0
ATP9A	111.27	101.97	130.87	77.59
ATP9B	13.14	10.81	12.94	10
ATPAF1	59.85	50.53	45.85	33.23
ATPAF2	28.2	24.23	26.38	25.09
ATPSCKMT	22	18.74	13.39	12.11
ATR	14.08	14.28	13.64	10.81
ATRAID	164.73	151.24	146.12	126.17
ATRIP	14.79	12.13	10.62	6.19
ATRIP-TREX1	1.57	0.69	0.37	0.75
ATRN	35.25	32.76	33.4	29.13
ATRNL1	0.96	0.71	0.7	1.76
ATRX	19.6	21.41	24.04	19.61
ATXN1	7.85	9.37	10.15	9.54
ATXN1-AS1	1.83	2.25	2.03	2.66
ATXN10	106.31	108.01	95.18	83.94
ATXN1L	19.83	21.5	21.62	22.84
ATXN2	15.9	15.76	16.85	14.86
ATXN2-AS	1.24	0	0.65	0
ATXN2L	89.31	71.74	91.71	78.15
ATXN3	4.26	4.11	4.03	3.34
ATXN3L	0	0	0	0
ATXN7	7.35	7.3	7.42	5.72
ATXN7L1	5.3	5.63	4.98	4.53
ATXN7L2	7.16	6.89	7.84	3.87
ATXN7L3	54.88	53.47	65.05	55.92
ATXN7L3B	49.37	48.76	53.58	48.52
ATXN8OS	0	0	0	0
AUH	14.88	16.41	12.87	16.72
AUNIP	11.16	10.51	7.71	3.63
AUP1	202.47	170.79	190.46	161.21
AURKA	69.92	64.97	39.41	25.48
AURKAIP1	240.94	221.15	183.57	192.74
AURKAP1	1.32	0.68	0.95	0.07
AURKB	104.11	76.86	52.69	24.33
AURKC	0.21	0.57	0.76	0.1
AUTS2	18.56	15.55	22.44	10.46
AVEN	16.9	17.4	11.47	14.57
AVIL	1.01	0.42	1.27	0.47
AVL9	25.91	27.36	28.42	26.82
AVP	0	0	0	0
AVPI1	14.07	12.71	8.97	9.37
AVPR1A	0	0	0.02	0
AVPR1B	0.08	0.05	0.06	0
AVPR2	0	0	0	0
AWAT1	0	0	0	0
AWAT2	0	0	0	0.1
AXDND1	0.15	0.08	0.03	0.09
AXIN1	36.4	34.27	35.9	33.75
AXIN2	24.5	20.42	37.79	18.44
AXL	9.02	13.42	12.95	17.86
AZGP1	0	0	0	0
AZGP1P1	0	0	0	0
AZI2	22.97	23.46	22.15	21.01
AZIN1	96.76	104.89	113.4	93.89
AZIN1-AS1	0.15	0.42	0.16	0.76
AZIN2	0.25	0.38	1.11	0.44
AZU1	0	0	0	0
B2M	773.8	797.47	554.43	1005.21
B3GALNT1	19.25	17.55	10.22	7.82
B3GALNT2	31.6	27.51	35.52	26.98
B3GALT1	1.33	1.19	0.7	0.53
B3GALT1-AS1	0	0	0	0
B3GALT2	0.06	0	0	0
B3GALT4	3.22	2.75	2.22	4.24
B3GALT5	1.84	1.81	6.7	4.02
B3GALT5-AS1	0.16	0.22	1.59	0.73
B3GALT6	19.47	15.89	16.79	16.14
B3GAT1	0.08	0.2	0.7	0.2
B3GAT2	0.01	0.02	0.03	0
B3GAT3	60.64	51.11	50.55	38.71
B3GLCT	7.47	6.57	6.69	4.24
B3GNT10	3.11	4.63	2.92	2.32
B3GNT2	36.1	41.03	41.72	53.57
B3GNT3	64.86	60.06	63.27	50.06
B3GNT4	0.4	0.15	0.73	1.52
B3GNT5	14.84	18.36	19.9	16.78
B3GNT6	0	0	0.17	0.08
B3GNT7	15.92	16.51	7.21	31.73
B3GNT8	0.22	0.7	1.29	0.84
B3GNT9	4.16	4.78	6.88	5.99
B3GNTL1	4.21	2.96	2.65	2.33
B4GALNT1	0.08	0.08	0.19	0.27
B4GALNT2	0	0	0.01	0.15
B4GALNT3	57.08	45.74	41.89	20.44
B4GALNT4	3.41	2.72	16.34	6.07
B4GALT1	91	92.52	109.2	117.74
B4GALT1-AS1	0.38	0.62	0	1.24
B4GALT2	65.06	58.66	56.19	50.68
B4GALT3	64.17	53.6	63.37	51.27
B4GALT4	20.72	23.28	19.02	21.37
B4GALT4-AS1	0	0	0	0
B4GALT5	86.64	97.05	94.44	86.32
B4GALT6	2	1.62	2	1.44
B4GALT7	27.19	26.67	26.02	28.64
B4GAT1	30.6	22.59	25.96	18.08
B9D1	48.69	41.08	46.21	40.52
B9D2	19.98	18.04	16.56	18.8
BAALC	0.04	0	0.04	0.11
BAALC-AS1	0.69	0.96	0.55	0
BAALC-AS2	0	0	0.31	0.3
BAAT	0.03	0	0.09	0.03
BABAM1	137.12	126.43	111.6	110.09
BABAM2	33.64	33.81	31.47	29.86
BABAM2-AS1	0.13	0.18	0.07	0.13
BACE1	21.09	16.58	16.14	15.24
BACE1-AS	5.71	3.45	4.62	4.11
BACE2	32.11	29.1	28.49	32.37
BACH1	13.73	20.17	17.19	28.49
BACH1-IT2	0	0	0.16	0
BACH1-IT3	0	0	0	0
BACH2	0.17	0.38	0.34	0.63
BAD	59.64	57.72	56.16	72.25
BAG1	41.1	39.95	46.55	39.88
BAG2	14.89	13.62	10.94	7.03
BAG3	18.42	21.89	23.8	24.61
BAG4	10.52	9.33	10.99	9.4
BAG5	26.35	31.17	29.59	28.98
BAG6	141.99	116.66	162.82	132.6
BAGE	0	0	0	0
BAGE2	0	0	0	0
BAGE3	0	0	0	0
BAGE4	0	0	0	0
BAHCC1	0.04	0.06	0.14	0.19
BAHD1	15.96	14.36	20.97	18.89
BAIAP2	29.25	28.92	31.02	31.18
BAIAP2-DT	10.29	12.43	15.98	18.17
BAIAP2L1	25.52	27.81	34.16	36.76
BAIAP2L2	37.82	23.77	12.2	13.12
BAIAP3	3.63	2.28	1.85	0.87
BAK1	52.49	58.94	45.07	56.3
BAMBI	6.19	6.16	11.89	11.18
BANCR	0	0	0	0
BANF1	492.89	415.72	352.05	300.83
BANF2	0	0	0	0
BANK1	6.7	9.13	5.81	8.96
BANP	11.26	10.17	9.66	9.26
BAP1	53.4	55.45	45.64	43.56
BARD1	7.69	7.42	7.24	3.5
BARHL1	0	0	0	0
BARHL2	0	0	0	0
BARX1	0	0.1	0.22	0.29
BARX1-DT	0	0	0	0
BARX2	2.08	1.82	2.7	2.31
BASP1	246.11	280.91	194.65	234.73
BASP1-AS1	0.24	0.46	0.16	0.58
BASP1P1	0	0	0.41	0.39
BATF	0.9	1.25	0.14	1.04
BATF2	0.27	0.37	0.34	0.75
BATF3	0.58	1	0.3	2.6
BAX	389.33	382.38	377.96	325.2
BAZ1A	23.8	28.67	28.21	25.9
BAZ1B	58.47	58.71	55.8	44.38
BAZ2A	32.17	30.62	36.12	34.36
BAZ2B	9.45	10.44	13.33	13.48
BBC3	21.13	23.28	29.75	31.78
BBIP1	13.41	14.93	12.1	9.99
BBOF1	5.35	5.77	6.05	8.42
BBOX1	0	0.08	0	0.06
BBOX1-AS1	0	0	0	0
BBS1	24.77	22.25	17.74	16.06
BBS10	7.58	6.35	7.76	5.72
BBS12	2.46	3.39	3.89	4.57
BBS2	31.13	27.81	28.4	24.26
BBS4	17.46	17.29	16.66	13.89
BBS5	5.77	4.58	5.1	4.11
BBS7	11.42	14.38	12.45	11.68
BBS9	4.8	4.56	4.74	4.68
BBX	15.49	18.07	20.6	20.82
BCAM	203.32	120.61	290.81	120.44
BCAN	0	0.08	0.06	0.03
BCAP29	15.7	14.27	13.76	15.85
BCAP31	306.86	248.66	311.15	275.79
BCAR1	29.21	30.94	35.75	41.26
BCAR3	12.73	19.83	20.48	29.62
BCAR3-AS1	5.06	4.74	4.45	2.68
BCAR4	0	0.31	0	0
BCAS1	3.41	3.14	2.55	4.33
BCAS2	58.8	66.91	62.53	51.35
BCAS3	4.3	5.28	5.47	5.21
BCAS4	1.65	1.75	1.8	1.23
BCAT1	325.05	278.41	71.44	37.05
BCAT2	63.03	50.1	41.44	36.01
BCCIP	104.64	105.28	80.62	66.17
BCDIN3D	6.39	6.11	5.44	4.55
BCDIN3D-AS1	0.07	0.05	0.17	0.03
BCHE	0	0	0	0
BCKDHA	39.78	35.23	46.12	46.19
BCKDHB	15.25	19.24	22.54	15.59
BCKDK	41.58	37.79	46.67	53.4
BCL10	13.05	14.53	16.94	21.77
BCL11A	6.31	5.81	8.15	5.01
BCL11B	0.12	0.05	0.04	0.07
BCL2	3.51	3.36	2.69	1.43
BCL2A1	0	0.22	0.17	5.59
BCL2L1	195.45	207.39	209.48	203.63
BCL2L10	0.52	0.37	0.37	0.44
BCL2L11	9.8	10.49	12.28	13.18
BCL2L12	36.39	30.45	27.06	15.76
BCL2L13	26.42	30.21	24.84	28.14
BCL2L14	0.83	0.99	0.52	1.27
BCL2L15	7.3	11.12	10.03	31.07
BCL2L2	21.58	21.22	23.57	25.03
BCL2L2-PABPN1	1.22	3.71	0	5.55
BCL3	8.13	9.42	8.54	33.57
BCL6	3.73	4	5.05	10.15
BCL6B	0.03	0.04	0.06	0.09
BCL7A	19.95	19.55	17.91	10.46
BCL7B	52.12	55.33	48.2	45.79
BCL7C	93.56	95.24	85.1	56.08
BCL9	38.94	38.62	43.76	31.67
BCL9L	16.41	17.39	21.3	28.62
BCLAF1	88.44	89.64	82.65	60.71
BCLAF3	3.49	2.31	3.32	2.57
BCO1	4.66	4.37	1.76	1.82
BCO2	0.16	0.33	0.6	0.33
BCOR	18.49	16.74	25.89	18.62
BCORL1	5.06	4.51	7.94	6.56
BCORP1	0	0	0	0
BCR	37.9	38.12	47.94	39.68
BCRP2	1.38	0.83	1.97	1.38
BCRP3	1.28	0.73	0.7	0.85
BCS1L	52.41	40.74	39.43	30.93
BCYRN1	29.13	34.86	35.58	17.93
BDH1	22.94	17.87	13.74	10.62
BDH2	55.5	61.34	49.35	42.6
BDKRB1	0	0	0	0
BDKRB2	0	0.03	0.25	1.06
BDNF	8.41	8.96	16.44	14.51
BDNF-AS	2.03	1.8	1.63	2.49
BDP1	12.47	13.77	14.34	10.9
BEAN1	0.8	2.29	2.23	10.67
BEAN1-AS1	0	0	0	0
BECN1	66.12	74.04	65.66	67.64
BECN2	0	0	0	0
BEGAIN	0	0.05	0	0
BEND2	0	0	0	0
BEND3	10.25	8.9	10.82	7.18
BEND3P3	0	0	0	0
BEND4	0	0	0	0
BEND5	4.76	4.24	5.5	6.46
BEND6	0.3	0.29	0.19	0.37
BEND7	5.91	6.68	5.79	9.14
BEST1	0.14	0.22	0.1	0.43
BEST2	0.05	0	0	0.05
BEST3	0	0.09	0	0.1
BEST4	0.28	0.28	0.55	0.24
BET1	20.63	27.17	19.88	21.38
BET1L	39.39	36.97	52.31	55.95
BEX1	8.32	5.68	21.31	5.89
BEX2	34.01	30.73	30.55	26.32
BEX3	425.78	359.93	379.35	296.05
BEX4	51.49	56.9	77.78	65.8
BEX5	7.9	7.23	3.99	1.75
BFAR	64.84	65.64	57.35	58.39
BFSP1	4.96	5.6	3.7	4.05
BFSP2	0.07	0	0	0
BFSP2-AS1	0	0	0	0.07
BGLAP	0	0	2.59	0
BGLT3	0	0	0	0
BGN	0.22	0	2.1	0.17
BHLHA15	1.26	1.74	0.19	1.8
BHLHA9	0	0	0	0
BHLHB9	3.25	2.73	4.47	2.47
BHLHE22	0	0	0	0
BHLHE23	0	0	0	0
BHLHE40	13.7	22.23	37.05	83.13
BHLHE40-AS1	0.6	0.62	0.44	0.65
BHLHE41	2.15	2.36	2.98	17.52
BHMG1	0	0	0	0
BHMT	0.08	0.06	0.26	0.12
BHMT2	3.12	2.16	2.25	1.14
BICC1	10.11	11.41	6.58	10.66
BICD1	17.36	24.32	29.88	23.39
BICD2	29.48	32.33	30.32	28.65
BICDL1	11.98	8.2	11.38	9.79
BICDL2	8.94	8.45	10.22	12.51
BICRA	2.89	2.85	3.14	2.62
BICRAL	5.62	6.36	6.71	5.83
BID	58.87	60.67	75.55	111.66
BIK	7.96	10.69	7.6	25.21
BIN1	40.05	39.74	53.96	65.86
BIN2	0.05	0	0	0.05
BIN3	26.6	30.01	28.1	28.99
BIN3-IT1	0	0.16	0.06	0
BIRC2	40.95	50.25	44.03	64.17
BIRC3	4.35	10.22	4.77	59.35
BIRC5	101.49	89.98	49.76	21.82
BIRC6	19.94	19.66	20.64	19.76
BIRC6-AS2	0	0	0	0
BIRC7	0	0	0.18	0.43
BIRC8	0	0	0	0
BISPR	1.3	1.29	1.23	1.3
BIVM	17.59	14.87	12.76	11.59
BIVM-ERCC5	2.09	3.96	3.07	3.39
BLACAT1	7.52	7.43	11.85	11.03
BLACE	0	0	0	0
BLCAP	57	49.2	56.54	55.53
BLID	0	0	0	0
BLK	0	0.13	0	0.05
BLM	14.83	13.96	13.97	4.5
BLMH	53.6	48.62	42.82	34.6
BLNK	10.24	8.54	7.37	12.27
BLOC1S1	188.94	199.31	153.99	129.74
BLOC1S1-RDH5	1.7	0.2	1.83	1.13
BLOC1S2	27.67	31.88	27.83	25.12
BLOC1S3	6.35	7.16	6.17	5.7
BLOC1S4	21.64	20.11	21.91	22.62
BLOC1S5	4.55	9.06	6.52	8.64
BLOC1S5-TXNDC5	11.86	7.91	10.21	10.28
BLOC1S6	32.13	34.8	30.16	27.25
BLVRA	66.06	79.36	57.92	61.53
BLVRB	44.52	53.87	51.65	72.7
BLZF1	17.35	18.97	20.31	20.72
BMERB1	7.39	7.4	6.14	6.74
BMF	22.07	42.72	39.62	42
BMI1	6.22	5.13	8.56	8.35
BMP1	18.8	20.81	32.41	41.14
BMP10	0	0	0	0.03
BMP15	0	0	0	0
BMP2	2.89	2.49	2.95	5.42
BMP2K	14.57	15.08	11.9	13.24
BMP3	0.42	0.4	1.06	2.14
BMP4	18.58	26.03	37.33	21.5
BMP5	0	0	0	0
BMP6	0.21	0.25	0.22	0.18
BMP7	71.69	52.74	69.47	43.97
BMP7-AS1	0	0	0	0
BMP8A	0	0.03	0.02	0
BMP8B	1.67	1.38	2.48	1.31
BMPER	0.04	0	0.02	0
BMPR1A	36.53	40.87	38.72	36.33
BMPR1B	12.83	12.35	16.48	5.6
BMPR1B-DT	8.97	7.9	8.15	1.84
BMPR2	17.05	20.05	27.64	22.37
BMS1	28.29	29.69	28.95	25.07
BMS1P1	2.4	1.08	1.62	1.04
BMS1P14	1.66	1.58	1.58	2.72
BMS1P17	0	0	0	0
BMS1P18	0	0	0	0
BMS1P2	1.86	0.85	1.26	0.47
BMS1P2-AGAP9	3.54	2.69	2.17	1.53
BMS1P20	10.99	8.66	10.43	9.23
BMS1P21	0.15	0.2	0.16	0
BMS1P22	0	0	0	0
BMS1P4	1.93	0.25	1.65	1
BMS1P4-AGAP5	2.24	1.76	1.82	1.26
BMT2	5	6.38	8.1	11.37
BMX	0.53	0.56	0.13	0.12
BNC1	0.02	0.33	1.71	4.56
BNC2	0.4	0.56	0.7	1.29
BNC2-AS1	0.38	0	0	0.38
BNIP1	23.48	22.23	17.32	18.8
BNIP2	14.54	14.49	14.81	15.62
BNIP3	58.17	54.73	102.1	174.55
BNIP3L	11.75	18.19	51.71	56.47
BNIP5	0.05	0.11	0.08	0.45
BNIPL	0.09	0.13	0.29	0.23
BOC	5.99	6.41	11.07	4.19
BOD1	69.78	60.33	57.15	48.82
BOD1L1	13.01	13.41	14.37	14.16
BOD1L2	0	0	0	0
BOK	20.74	26.53	24.46	34.36
BOK-AS1	0	0	0	0
BOLA1	22.56	18.02	20.44	18.77
BOLA2	12.54	5.2	4.85	11.6
BOLA2-SMG1P6	50.76	55.25	43.64	46.61
BOLA2B	229.43	262.7	215.18	206.13
BOLA3	88.24	84	75.97	77.23
BOLA3-AS1	1.87	1.77	2.25	1.78
BOLL	0	0	0	0
BOP1	67.56	61.28	59.71	46.89
BORA	15.54	14.74	12.04	6.86
BORCS5	2.41	2.38	2.64	2.38
BORCS6	5.87	6.49	7.01	7.57
BORCS7	23.63	27.11	21.23	17.17
BORCS7-ASMT	2.11	1.93	3.26	2.36
BORCS8	46.19	40.27	35.04	36.94
BORCS8-MEF2B	2.68	2.68	3.74	2.13
BPESC1	0	0	0	0
BPGM	22.42	21.8	24.17	28.64
BPHL	27.18	25.02	34.62	23.48
BPI	0	0	0.06	0
BPIFA1	0	0	0	0
BPIFA2	0	0.15	0.35	0
BPIFA3	0	0	0	0
BPIFA4P	0	0	0	0
BPIFB1	0.13	0	0.61	0.13
BPIFB2	0.06	0	0.31	0.06
BPIFB3	0	0	0	0
BPIFB4	0	0	0.15	0.1
BPIFB6	0	0	0	0
BPIFC	0.05	0.07	0	0
BPNT1	38.61	44.25	46.35	50.3
BPTF	28.44	30.35	31.32	25.52
BPY2	0	0	0	0
BPY2B	0	0	0	0
BPY2C	0	0	0	0
BRAF	6.05	5.26	6.91	4.94
BRAP	13.54	11.75	13.88	11.85
BRAT1	32.64	23.62	29.4	20.53
BRCA1	24.02	18.92	17.11	6.39
BRCA2	5.89	5.09	3.82	1.3
BRCC3	51.73	51.66	45.85	39.8
BRD1	20.27	17.08	22.46	17.11
BRD2	149.47	137.71	165.49	127.61
BRD3	17.95	15.08	23.19	15.83
BRD3OS	13.54	14.83	15.38	13.09
BRD4	30.26	26.37	33.17	29.8
BRD7	41.75	39.5	38.47	32.66
BRD7P3	0	0	0	0
BRD8	52.38	43.24	38.53	25.56
BRD9	36.53	34.47	34.71	31.98
BRDT	0	0	0	0
BRDTP1	0	0	0	0
BRF1	24.29	19.75	24.01	18.13
BRF2	12.26	9.86	11.21	11.69
BRI3	152.44	155.09	116.14	166.29
BRI3BP	62.09	52.16	53.99	29.6
BRICD5	6.32	1.08	5.6	1.67
BRINP1	0.03	0	0.5	0
BRINP2	0.02	0	0.1	0.27
BRINP3	0	0	0	0
BRIP1	6.16	5.46	6.78	2.9
BRIX1	74.36	70	64.21	45.14
BRK1	327.73	340.66	333.28	373.15
BRMS1	77.31	78.63	64.87	66.89
BRMS1L	15.84	15.15	11.95	7.19
BROX	27.98	31.37	22.94	21.53
BRPF1	11.54	10.61	15.01	9.94
BRPF3	20.88	20.52	22.57	19.61
BRS3	0	0	0	0
BRSK1	0.06	0.13	0.68	0.31
BRSK2	0.05	0	0.12	0.1
BRWD1	9.03	7.81	7.95	7.07
BRWD1-AS1	0	0	0	0
BRWD1-AS2	0.91	0.79	0.48	0.46
BRWD3	5.34	5.97	7.68	6.67
BSCL2	91.62	86.85	83.81	69.44
BSDC1	35.61	40.65	43.13	44.36
BSG	1039.1	806.55	1040.92	747.35
BSN	0.11	0.07	0.08	0.05
BSN-DT	0	0	0	0.04
BSND	0	0	0	0
BSPH1	0	0	0	0
BSPRY	20.47	23.06	25.31	41.29
BST1	6.51	4.88	1.6	1.85
BST2	13.22	14.51	20.68	12.01
BSX	0	0	0	0
BTAF1	13.66	11.57	14.73	10.42
BTBD1	44.9	53.72	45.69	43.03
BTBD10	28.43	33.07	27.6	33.12
BTBD11	0.73	0.22	0.08	0.14
BTBD16	1.4	1.4	1.35	1.24
BTBD17	0	0	0	0
BTBD18	0	0	0	0
BTBD19	2.04	1.51	2.92	1.91
BTBD2	85.39	81.94	92.45	95.9
BTBD3	52.15	63.6	64.87	44.14
BTBD6	65.53	62.06	56.6	53.64
BTBD7	23.34	29.39	25.95	25.43
BTBD8	0.8	0.97	1.26	0.92
BTBD9	4.25	4.8	4.19	4.94
BTBD9-AS1	0	0	0	0
BTC	4.28	5.28	3.32	3.55
BTD	14.89	14.32	12.07	11.17
BTF3	1242.69	1338.49	1253.99	1240.37
BTF3L4	36.3	42.93	37.6	31.29
BTF3P11	0	0	0	0
BTG1	12.21	16.74	23.5	29.34
BTG2	45.78	44.55	61.71	38.02
BTG3	39.24	38.51	45.36	42.64
BTG3-AS1	1.01	0.59	0.75	0.64
BTG4	0	0	0	0
BTK	0.15	0.13	0.14	0.05
BTLA	0.07	0.05	0	0.03
BTN1A1	0	0	0	0
BTN2A1	19.49	17.7	21.19	21.33
BTN2A2	7.33	6.24	12.87	11.24
BTN2A3P	1.23	1.31	2.2	0.58
BTN3A1	8.9	8.26	7.84	8.22
BTN3A2	15.67	16.45	13.56	16.37
BTN3A3	7.95	9.64	9.05	10.38
BTNL10	0	0	0	0
BTNL2	0	0	0	0
BTNL3	0	0	0	0
BTNL8	0	0	0	0
BTNL9	0.03	0.08	0.03	0
BTRC	9.69	10.48	10.26	10.75
BUB1	41.58	40.66	26.15	13.53
BUB1B	62.05	62.08	48.63	19.48
BUB1B-PAK6	7.79	7.04	6.63	5.85
BUB3	150.13	147.78	123.08	86.99
BUD13	32.75	30.06	27.94	17.14
BUD23	116.02	93.85	98.08	82.2
BUD31	156.39	146.51	127.36	132.14
BVES	0.07	0.27	0.25	0.27
BVES-AS1	0	0	0	0
BYSL	56.86	52.99	48.07	40.06
BZW1	246.8	279.28	263.14	205.16
BZW1-AS1	0	0	0	0
BZW2	172.98	168.58	152.91	140.23
C10orf105	0	0	0	0
C10orf120	0	0	0	0
C10orf126	0	0	0	0
C10orf142	0	0	0	0
C10orf143	9.72	11.16	6.87	6.32
[truncated: 26,251 more rows]

## Sheet: Sample_Fig.2G, Fig.S2
	Hormone responsiveness and spatial heterogeneity of apical-out endometrial organoids
	Library name	Title	Tissue	Position	Hormone	Sorce	Figure
	EMO6_con_out	EMO6_con_out	human decidua	Out	Control (ECSY)	This study
	EMO6_con_in	EMO6_con_in	human decidua	In	Control (ECSY)	This study
	EMO6_E2_out	EMO6_E2_out	human decidua	Out	E2 (ECSY, 7-10d +E2, 2d)	This study
	EMO6_E2_in	EMO6_E2_in	human decidua	In	E2 (ECSY, 7-10d +E2, 2d)	This study
	EMO6_EPCP_out	EMO6_EPCP_out	human decidua	Out	EPCP (ECSY, 7-10d +E2, 2d +EPCP, 4d)	This study
	EMO6_EPCP_in	EMO6_EPCP_in	human decidua	In	EPCP (ECSY, 7-10d +E2, 2d +EPCP, 4d)	This study
	EMO9_con_out	EMO9_con_out	human decidua	Out	Control (ECSY)	This study
	EMO9_con_in	EMO9_con_in	human decidua	In	Control (ECSY)	This study
	EMO9_E2_out	EMO9_E2_out	human decidua	Out	E2 (ECSY, 7-10d +E2, 2d)	This study
	EMO9_E2_in	EMO9_E2_in	human decidua	In	E2 (ECSY, 7-10d +E2, 2d)	This study
	EMO9_EPCP_out	EMO9_EPCP_out	human decidua	Out	EPCP (ECSY, 7-10d +E2, 2d +EPCP, 4d)	This study
	EMO9_EPCP_in	EMO9_EPCP_in	human decidua	In	EPCP (ECSY, 7-10d +E2, 2d +EPCP, 4d)	This study
	Pre1_con_out	Pre1_con_out	human endotmerium	Out	Control (ECSY)	This study
	Pre1_con_in	Pre1_con_in	human endotmerium	In	Control (ECSY)	This study
	Pre1_E2_out	Pre1_E2_out	human endotmerium	Out	E2 (ECSY, 7-10d +E2, 2d)	This study
	Pre1_E2_in	Pre1_E2_in	human endotmerium	In	E2 (ECSY, 7-10d +E2, 2d)	This study
	Pre1_EPCP_out	Pre1_EPCP_out	human endotmerium	Out	EPCP (ECSY, 7-10d +E2, 2d +EPCP, 4d)	This study
	Pre1_EPCP_in	Pre1_EPCP_in	human endotmerium	In	EPCP (ECSY, 7-10d +E2, 2d +EPCP, 4d)	This study
	Pre2_con_out	Pre2_con_out	human endotmerium	Out	Control (ECSY)	This study
	Pre2_con_in	Pre2_con_in	human endotmerium	In	Control (ECSY)	This study
	Pre2_EPCP_out	Pre2_EPCP_out	human endotmerium	Out	EPCP (ECSY, 7-10d +E2, 2d +EPCP, 4d)	This study
	Pre2_EPCP_in	Pre2_EPCP_in	human endotmerium	In	EPCP (ECSY, 7-10d +E2, 2d +EPCP, 4d)	This study

## Sheet: TPM_Fig.2G
Gene	EMO6_con_out	EMO6_con_in	EMO6_E2_out	EMO6_E2_in	EMO6_EPCP_out	EMO6_EPCP_in	EMO9_con_out	EMO9_con_in	EMO9_E2_out	EMO9_E2_in	EMO9_EPCP_out	EMO9_EPCP_in	Pre1_con_out	Pre1_con_in	Pre1_E2_out	Pre1_E2_in	Pre1_EPCP_out	Pre1_EPCP_in	Pre2_con_out	Pre2_con_in	Pre2_EPCP_out	Pre2_EPCP_in
A1BG	0.32	0.52	0.31	0.58	0.32	0.82	0.74	0.16	0.26	1.81	0.25	0.53	0.91	2.21	0.84	1.74	0.12	0.33	0.66	0.8	0.73	0.84
A1BG-AS1	0.13	0	0	0	0.81	0.14	0.24	0.25	0.11	0.31	0	0.21	0	0.47	0.23	0.16	0.3	0.45	0.32	0.32	0	0
A1CF	0	0	0	0	0	0	0	0	0	0	0	0	0	0	0	0	0	0	0	0	0	0
A2M	0.06	0.21	0	0.05	0.06	0.35	0	0.38	0.72	0.27	0.09	0.18	0.08	0.4	0.16	0.03	0.25	0.31	0.46	0.7	0.47	0.33
A2M-AS1	0.51	0.09	0.72	0.35	1.39	0.92	0.12	0.86	0.82	1.11	0.39	0.62	0.27	1	0.29	0.45	0.29	0.88	0.21	0.24	0.38	0.75
A2ML1	0.56	0.15	0	0	0.21	0.68	0.14	0	0.11	0	0.23	0	0	0.04	0	0.13	0.11	0.29	0.11	0.09	0	0.27
A2MP1	0	0	0	0	0	0	0	0	0	0	0	0	0	0	0	0	0	0	0	0	0	0
A3GALT2	0	0	0.31	0	0	0	0	0	0	0	0	0.26	0	0	0	0	0	0	0.26	0.58	0.24	0.47
A4GALT	39.96	34.68	47.43	40.31	58.36	45.5	35.09	41.79	55.28	69.95	74.28	67.51	42.95	55.67	43.27	56.63	44.11	57.5	35.22	51.07	45.84	59.42
A4GNT	0	0	0	0	0	0	0	0	0	0	0	0	0	0	0	0	0	0	0	0	0	0
AA06	0	0	0	0	0	0	0	0	0	0	0	0	0	0	0	0	0	0	0	0	0	0
AAAS	36.61	33.62	34.5	23.66	29.24	30.56	34.61	36	41.01	34.88	29.13	26.12	30.96	34.49	30.12	25.71	32.01	35.02	27.78	26.18	35.97	30.56
AACS	87.92	96.41	84.35	70.34	63.96	59.55	65.36	79.43	71.55	58.2	54.16	44.08	66.87	52.97	47.84	55.08	45.66	44.05	62.69	61.09	52.01	47.41
AACSP1	0.19	0	0	0	0.1	0	0	0.12	0	0	0	0	0	0	0	0.3	0	0.09	0	0	0	0
AADAC	0	0	0	0.17	0	0	0	0	0	0.14	0	0	0	0.26	0	0	0	0	0	0	0	0
AADACL2	0	0	0	0	0	0	0	0	0	0	0	0	0	0	0.11	0	0	0	0	0	0	0
AADACL2-AS1	0	0	0	0	0	0	0	0	0	0	0	0	0	0	0	0	0	0	0	0	0	0
AADACL3	0	0	0	0	0	0	0	0	0	0	0	0	0	0	0	0	0	0	0	0	0	0
AADACL4	0.19	0	0	0.34	0.38	0.19	0	0	0	0	0	0	0	0	0	0	0	0	0	0	0	0
AADACP1	0	0	0.23	0.22	0.24	0.73	0	0	0.57	1.89	0.18	0	0	0.34	0.81	0.7	0.35	0.32	0.19	0	0.18	1.22
AADAT	8.28	2.71	6.82	4.58	4.57	6.71	9.69	11.64	12.98	9.11	5.24	4.65	4.63	4.69	3.53	5.16	9.24	5.97	8.07	5.41	9.89	10.5
AAGAB	35.1	18.62	20.06	13.74	28.71	23.62	36.31	32.75	28.79	16.96	24.69	18.47	35.35	25.39	22.68	17.9	32.85	20.01	28.02	20.7	21.44	20.19
AAK1	6.29	2.57	3.87	2.77	6.01	5.72	2.7	2.6	2.5	1.51	2.41	1.82	2.67	2.24	2.38	1.67	3.1	2.13	2.06	2.2	1.81	2.71
AAMDC	18.28	30.41	20.67	17.96	26.7	23.31	13.36	12.52	30.26	18.91	20.39	8.75	15.23	16.55	24.05	17.32	24.83	20.7	17.26	17.96	14.63	23.5
AAMP	106.14	96.26	84.81	83.38	112.79	94.96	105.76	110.41	91.77	90.26	81.72	79.5	93.34	85.48	100.18	85.52	93.64	97.08	100.05	93.39	93.35	95.04
AANAT	0	0.49	0	0	0	0	0	0	0.77	0	0	0	0	0	0	0	0	0	0.26	0	0	0
AAR2	33.14	35.33	32.61	27.21	30.5	31.81	35.54	37.12	27.94	33.5	29.66	33.43	34.85	31.21	28.75	27.95	32.03	27.43	31.21	33.72	33.88	29.13
AARD	0	0	0	0	0	0	0	0	0	0	0	0	0	0	0	0	0	0	0	0	0	0
AARS1	108.89	85.98	86.63	120.26	98.31	98.11	0	0	0	0	0	0	0	0	0	0	0	0	0	0	0	0
AARS2	9.62	7.37	9	7.8	10.67	8.55	7.4	10	11.27	9.92	8.89	8.52	9.79	9.68	9.47	8.93	7.9	8.69	11.13	9.92	11.6	7.29
AARSD1	38.14	31.65	32.98	27.76	41.09	30.35	34.17	34.35	36.29	28.19	32.07	30	35.24	31.29	27.46	31.25	36.25	34.19	27.33	31.65	29.67	33.32
AASDH	8.23	7.9	10.98	8.29	8.61	10.25	5.42	9.75	7.35	8.76	8.98	8.62	8.31	7.72	7.16	7.18	9.56	9.7	6.68	8.91	8.73	8.49
AASDHPPT	24.2	16.09	21.35	18.47	29.96	23.02	32.71	26.45	24.73	20.75	18.16	16.87	23.55	24.23	23.85	16.12	26.15	24.02	23.91	22.73	22.01	22.39
AASS	0.04	0	0.35	0.12	0.14	0	0	0.21	0.21	0.14	0	0.14	0.31	0.47	0.35	0.26	1.16	1.34	0.9	0.6	0.7	1.07
AATBC	1.08	0.25	0.79	0.21	0.64	1.18	1.59	1.36	1.41	0.58	1.18	1.3	1.03	0.94	1.27	1.46	0.94	1.65	1.16	0.81	2.53	0.84
AATF	49.72	44.96	42.34	38.18	49.97	39.64	46.48	41.45	39.62	36.45	37.63	40.22	41.3	36.85	36.69	35.62	39.35	48.14	47	41.29	42.5	39.42
AATK	0.41	0.22	0.25	0.71	0.37	0.32	0.18	0.19	0.2	0.2	0.04	0.33	0.18	0.48	0.56	0.67	0.31	0.42	0.29	0.22	0.23	0.23
ABALON	1.34	0.54	0.44	1.23	1.68	1.08	1.22	0.43	0.6	0.71	0.81	0.97	2.91	1.6	1.88	1.15	4.26	2.46	2.07	1.38	0.79	0.88
ABAT	1.26	1.56	1.42	2.98	2.41	2.15	0.29	0.67	1.23	2.94	1.83	1.72	1.22	2.22	1.49	1.65	2.29	2.93	1.11	1.97	1.39	1.72
ABCA1	0.8	0.64	2.59	2.58	2.98	5.45	1.07	2.05	2.19	6.21	2.5	3.35	2.77	5.26	3.22	5.5	5.87	8.42	1.29	2.45	3.12	8.73
ABCA10	0.12	0	0.16	0.15	0.04	0.21	0.04	0.23	0.16	0.22	0.16	0.17	0.08	0.12	0.21	0.29	0.09	0.34	0.13	0.51	0.03	0.3
ABCA11P	5.38	3.5	2.66	5.77	4.13	6.19	3.4	4.03	3.49	4.76	3.48	4.77	6.05	4.4	6.96	6.15	5.86	5.35	4.16	4.44	3.83	4.86
ABCA12	2.97	1.89	2.25	1.22	2	2.53	3.46	4.55	1.7	0.85	3.65	3.96	3.23	3.13	3.09	2.99	2.95	3.09	2.45	2.14	1.61	0.74
ABCA13	4.46	1.84	7.69	2.71	13.26	14.96	1.85	3.59	1.93	2.03	46.68	20.09	10.58	10.72	10.95	5.37	7.02	8.54	2.2	3.58	4.89	4.47
ABCA17P	0	0.05	0	0.06	0	0.13	0	0	0	0	0	0.05	0.09	0.05	0	0.04	0	0.09	0	0.04	0.05	0.05
ABCA2	20.98	24.54	12.12	20.24	11.09	13.35	5.69	16.51	6.42	8.95	11.67	14.48	18.15	22.7	18.13	27.37	12.79	17.2	17.37	25.74	12.3	10.77
ABCA3	1.21	0.69	1.78	0.57	0.88	1.85	0.77	1.89	1.45	1.69	2.71	2.37	2.81	3.32	2.14	2.04	3.4	3.03	3.34	1.45	3.46	2.21
ABCA4	0.38	0.05	0.83	0.35	2.91	3.15	0.19	0.33	0.22	0.44	6.28	2.44	1.09	1.36	1.25	0.94	1.11	0.7	0.57	0.48	0.37	2.81
ABCA5	2.45	3.06	4.96	3.32	5.11	6.18	3.7	8.88	2.81	5.71	4.8	3.67	4.71	7.13	4.42	4.66	4.37	6.64	2.51	5.39	4.21	5.92
ABCA6	0.05	0	0	0.09	0.15	0.1	0	0	0.16	0.12	0.3	0.16	0	0	0.2	0.18	0.18	0.03	0	0.21	0.04	0.11
ABCA7	10.62	7.13	11.1	6.35	13.72	12.57	7.92	7.76	5.88	4.91	21.51	16.08	16.4	17.85	17.78	12.58	20.79	14.35	9.63	7.6	10.71	11.9
ABCA8	0	0	0	0	0.05	0	0	0	0	0	0	0	0	0	0	0	0.03	0	0	0	0	0.1
ABCA9	0	0.03	0	0	0.04	0.08	0.04	0.04	0.03	0.03	0.22	0	0	0.03	0.09	0.02	0.15	0.2	0.17	0	0	0.21
ABCA9-AS1	0	0	0	0	0	0	0	0	0	0	0	0	0	0	0	0	0	0	0	0	0	0
ABCB1	0	0	0	0	0	0	0.05	0	0	0	0	0	0	0	0.03	0	0	0	0	0	0	0
ABCB10	19.45	11.91	13.26	11.68	19.21	19.5	19.95	20.83	14.06	14.8	15.87	12.71	16.39	14.37	15.51	10.71	14.05	14.54	14.25	12.49	15.8	17.69
ABCB11	0	0	0	0	0.04	0	0	0	0	0	0	0	0	0	0	0.03	0	0	0	0	0	0
ABCB4	1.28	1.35	0.66	0.51	1.2	1.01	1.62	0.73	1.54	0.66	4.07	1.46	2.68	2	2.76	2.22	4.12	0.94	2.94	1.4	1.4	0.84
ABCB5	0.56	0.13	0	0	0.12	0.12	0	0	0	0	0.05	0	0.26	0	0.07	0	0.19	0.08	0	0	0	0
ABCB6	19.69	28.15	23.35	27.39	23.45	37.32	13.81	24.77	19.05	34.13	27.79	38.01	16.76	27.99	35.73	47.92	26.62	42.88	20.74	27.03	22.52	23.23
ABCB7	16.95	18.58	19.18	17.82	12.57	11.37	23.18	20.58	20.83	22.01	23.88	22.67	26.7	25.55	23.3	24.79	20.26	20.14	22.34	26.58	23.91	18.55
ABCB8	5.75	3.1	6.34	3.72	6.46	3.21	9.91	6.5	9.03	8.15	5.53	4.56	8.04	6.33	8.17	4.23	9.14	6.65	9.09	5.85	7.61	6.51
ABCB9	4.47	4.22	2.38	4.58	5.57	4.88	3.24	4.18	3.13	3.65	3.02	2.27	4.18	4.85	4.52	4.38	4.2	4.86	3	4.36	2.9	2.98
ABCC1	81.21	58.77	82.67	65.24	74.35	63.43	71.8	84.23	64.91	70.36	70.91	56.86	70.36	62.54	70.35	63.57	70.23	64.24	75.68	63.12	69.82	54.93
ABCC10	8.85	3.66	6.45	3.51	9.82	7.28	10.27	12.58	8.79	7.14	9.9	7.67	10.38	8.93	9.3	7.65	11.46	10.12	9.95	7.12	10.36	10.16
ABCC11	0.13	0.06	0.25	0.4	0.09	0.05	0	0	0.09	0.37	0.04	0.17	0.04	0.08	0.2	0.31	0.04	0.12	0	0	0.22	0.22
ABCC12	0	0	0	0	0	0	0	0	0	0	0	0	0	0	0	0	0	0	0	0	0	0
ABCC13	0	0	0	0	0	0	0	0	0	0	0	0	0	0	0	0	0	0	0	0	0	0
ABCC2	0.4	0.07	0.26	0.37	0.46	0.6	0.04	0.09	0.19	0.38	0.07	0.27	0.07	0.51	0.3	0.54	0.25	0.53	0.16	0.47	0.18	0.07
ABCC3	52.78	32.91	47.16	21.87	35.93	20.95	60.39	35.95	32.27	11.94	41.77	34.74	91.77	80.87	61.12	47.87	27.32	34.56	63.66	53.62	31.4	23.28
ABCC4	19.95	11.75	18.77	8.07	28.02	20.74	20.41	24.08	15.52	12.13	12.33	7.4	18.04	14.02	13.8	8.37	17.48	13.9	13.17	12.26	11.25	18.18
ABCC5	11.53	6.81	8.64	4.22	12.74	9.8	13.61	15.67	10.17	8.35	8.61	5.67	13.15	11.63	11.96	7.35	10.91	9.52	12.49	9.22	9.25	8.86
ABCC5-AS1	0	0	0	0	0	0	0	0	0	0	0	0	0	0	0	0	0	0	0	0	0	0
ABCC6	2.75	0.59	0.25	0.28	0.63	0.47	0.66	0.05	0.24	0.12	1.9	3.3	0.67	1.27	2.48	2.16	3.01	2.67	0.12	3.32	1.52	3.15
ABCC6P1	0.3	0.71	0	0	0	0.51	0	0.1	0	0	0	0.24	0.42	0.58	0	0.18	0	0.34	0	0.06	0.39	0
ABCC6P2	1.05	0.38	1.03	0	0	0	0.99	2.11	0.88	0.43	0	0	0.75	3.4	0.3	0	0.4	0	0	0	0.4	0
ABCC8	0	0	0	0	0	0	0.05	0.15	0	0	0.04	0	0	0	0	0	0	0	0	0	0	0
ABCC9	0	0	0	0	0	0	0	0	0	0	0	0	0	0	0	0	0	0	0.05	0	0.04	0
ABCD1	4.48	4.13	2.72	2.33	5.79	4.86	5.3	6.16	3.53	3.21	6.85	4.89	7	4.42	5.7	5.61	6.93	5.93	5.45	4.17	5.07	5.5
ABCD2	0	0	0	0	0	0	0	0	0	0	0	0	0	0	0	0	0	0.07	0	0	0	0
ABCD3	26.2	15.28	24.88	15.69	26.45	26.2	24.17	24.78	22.95	20.26	25.71	19.73	28.38	25.82	21.76	17.63	32.56	35.16	26.98	21.4	23.89	24.56
ABCD4	38.63	31.62	38.04	35.73	36.49	32.46	32.08	36.92	32.5	39.06	35.14	29.13	25.7	31.16	27.87	27.19	31.46	22.97	28.6	27.67	34.63	30.4
ABCE1	48.48	33.52	47.45	38.61	51.08	47.17	47.99	47.44	38.57	34.69	35.39	32.85	41.33	37.2	35.95	30.6	33.57	33.26	46.62	37.26	39.65	32.32
ABCF1	47.57	29.31	40.23	29.79	52.9	44.39	48.82	49.71	40.78	38.63	45	39.87	47.06	48.36	41.79	37.6	46.13	43.42	50.79	42.9	48.26	39.41
ABCF2	16.46	9.76	13.28	4.61	14.03	13.61	42.4	30.36	30.69	20	26.16	21.15	29.55	24.49	29.25	19.63	29.63	26.98	30.96	20.58	25.63	25.27
ABCF3	35.11	26.51	28.69	23.12	35.91	33.4	38.13	40.15	36.67	35.39	31.84	30.5	32.32	32.57	34.37	28.87	35.62	30.42	33.12	31.92	37.3	32.61
ABCG1	3.86	5	4.64	11.9	10.01	17.81	1.57	5	6.2	20.45	15.77	32.63	4.34	6.76	4.15	10.19	35.87	33.64	4.96	4.77	9.59	52.93
ABCG2	0	0	0	0	0	0	0	0	0	0	0	0	0	0	0	0	0	0	0	0	0	0
ABCG4	0	0	0	0	0	0	0	0	0	0	0	0	0.1	0	0.04	0	0	0.15	0	0	0	0
ABCG5	0	0	0	0	0	0	0	0	0	0	0	0	0	0	0	0	0	0	0	0	0	0
ABCG8	0	0	0	0	0	0	0	0	0	0.32	0	0	0	0	0	0	0	0	0	0	0	0
ABHD1	0	0	0	0	0	0	0	0	0	0	0	0	0	0	0	0	0	0	0	0	0	0
ABHD10	21.87	22.95	20.95	17.32	16.42	17.43	18.46	19.54	22.64	16.88	16.27	13.63	22.14	18.62	17.22	20.72	16.99	18.24	14.68	18.22	15.67	9.74
ABHD11	64.93	33.73	69.03	53.47	92.81	73.15	82.04	69.98	69.19	56.96	87.77	60.3	80.4	67.16	73.58	59.76	91.74	78.91	91.62	56.56	65.55	89.66
ABHD11-AS1	4.22	7.56	5.11	1.9	3.13	3.25	3.05	3.31	0	0	1.8	2.72	7.52	5.99	6.05	6.71	2.34	2.83	1.7	1.9	0.79	3.13
ABHD12	42.77	38.63	37.78	29.59	50.57	48.18	55.64	38.71	49.91	40.07	33.89	34.37	47.27	36.08	42.58	39.72	50.92	47.48	51.21	41.17	42.93	43.26
ABHD12B	1.6	0.58	2.96	1.65	0.41	0	5.22	0.77	2.19	0	0	0	0	0	0	0	0	0	0.49	0	0	0
ABHD13	10.74	5.02	9.2	4.94	12.45	13.7	9.29	11.03	7.73	8.24	7.79	7.01	10.31	11.33	10.72	7.86	10.68	8.44	10.39	8.84	8.16	7.95
ABHD14A	12.87	16.16	7.37	9.86	10.05	5.57	20.11	13.33	17.27	9.39	11.43	10.8	16.74	17.35	19.97	15.88	18.61	15.03	17.43	8.77	18.01	18.11
ABHD14A-ACY1	0	0	0	0	0	0	0	0	0.72	0	0	0	0	0	0	0	0	0	0	0	0	0
ABHD14B	31.08	45.35	25.19	26.62	32.64	24.5	34.21	28.31	29.62	32.29	35.2	29.38	34.06	45.19	31.59	34.9	30.55	33.33	31.48	38.52	31.83	42.73
ABHD15	5.41	4.08	4.45	3.29	6.02	3.71	8.64	6.47	7.63	7.12	10.36	6.48	8.03	5.2	9.78	6.36	9.72	9.1	7.16	4.34	5.7	4.46
ABHD16A	32.55	23.98	23.96	21.29	28.72	26.07	39.87	44.64	31.47	32.19	30.77	25.24	35.01	36.94	33.98	29.74	36.74	30.84	44.88	33.08	30.97	36.58
ABHD16B	0	0	0.32	0.3	0.16	0	0.88	0	0.39	0.13	0.25	0.53	0.34	0.35	0.09	0.67	0.85	0.22	0.53	0.2	0.12	0.36
ABHD17A	62.29	49.16	33.21	37.03	48.36	35.44	80.12	88.22	87.01	64.97	68.35	63.16	70.23	66.84	92.68	69.53	81.22	56.94	87.77	70.36	90.32	73.49
ABHD17B	16.52	13	13.13	13.3	13.87	15.68	11.28	16.15	13.03	11.79	11.21	11	13.97	16.46	10.79	11.15	11.54	9.53	14.47	13.03	11.08	11.15
ABHD17C	41.67	34.97	28.65	17.7	28.84	38.53	31.9	39.26	26.88	22.63	25.93	30.23	29.86	27.85	26.79	27.85	26.32	29.35	28.01	29.45	21.31	23.97
ABHD18	8.96	5.2	8.13	8.79	8.36	7.54	0	0	0	0	0	0	0	0	0	0	0	0	0	0	0	0
ABHD2	33.93	17.33	28.66	17.06	29.43	19.81	29.69	32.88	24.91	20.48	30.19	21.95	37.66	25.19	28.63	21.77	38.92	27.72	38.2	29.07	31.34	32.83
ABHD3	8	2.78	7.05	4.14	7.1	10.32	7.75	4.21	8.29	4.12	8.35	7.11	5.58	7.43	4.51	5.33	11.4	7.91	10.6	4.72	8.33	8.78
ABHD4	28.15	36.54	25.82	38.01	29.55	26.08	20.98	21.06	18.45	18.54	20.33	17.46	18.4	22.73	22.59	19.39	25.01	17.81	22.43	24.08	23.04	31.02
ABHD5	15.88	5.49	13.66	9.06	12.95	15.61	8.1	6.75	8.27	4.25	7.6	7.41	8.66	7.91	7.36	6.22	9.91	8.32	8.66	5.51	9.87	9.87
ABHD6	1.04	0.74	2.63	1.51	3.19	4.36	2.5	2.54	3.32	2.47	0.98	3	2.32	3.14	1.52	1.37	3.47	3.41	1.6	1.78	3.47	1.19
ABHD8	15.93	15.29	7.61	4.79	12.53	9.24	17.02	16.86	15.69	10.22	16.18	12.47	19.4	15.86	18.77	14.35	17.14	13.35	14.13	13.75	12.51	10.37
ABI1	36.13	29.57	34	37.08	35.61	38.65	31.86	31.94	31.68	32.53	28.8	30.93	33.43	27.22	28.12	27.13	36.97	29.58	33.13	28.62	29.93	31.64
ABI2	29.57	32.26	22.98	24.12	20.27	24.41	19.53	26.94	16.54	18.2	15.59	13.05	21.58	23.81	14.5	14.69	17.48	17.72	17.04	24.4	15.19	13.46
ABI3	0	0	0	0	0	0	0	0	0	0	0	0	0	0	0	0	0	0	0	0	0	0
ABI3BP	0.89	0.71	0.29	0.38	2.35	1.94	0.11	0.34	0.05	0.05	0.5	0.67	1.1	1.09	0.91	1.26	0.93	2.5	0.29	0.25	0.31	0.73
ABITRAM	26.08	30.43	24.61	21.89	20.6	24.82	0	0	0	0	0	0	0	0	0	0	0	0	0	0	0	0
ABL1	37.11	32.77	32.94	30.79	30.16	25.87	38.98	42.82	34.26	36.67	31.09	28.66	39.42	35.05	33.74	37.37	35.72	29.21	40.23	36.15	32.44	28.39
ABL2	10.86	4.14	9.58	6.29	7.2	7.95	6.09	5.08	5	3.55	6.29	5.99	13.11	9.21	8.41	7.26	11.27	9.61	10.67	5.91	7.61	4.63
ABLIM1	149.82	146.83	107.38	84.67	57.98	54.58	68.93	93.15	61.84	62.04	49.97	39.1	71	69.35	58.88	62.31	53.68	49.2	90.4	104.36	58.94	48.63
ABLIM2	1.48	1.12	0.85	2.89	1.29	1.19	0.66	1.53	1.88	2.54	1.05	0.75	1.3	1.36	1.27	2.48	2.27	1.24	0.71	1.96	1.28	2.53
ABLIM3	15.06	5.57	16.88	6.46	11.23	5.18	8.78	2.97	6.46	1.65	15.62	9.16	26.13	12.18	25.88	18.83	20.09	12.7	23.49	9.1	15.33	7.77
ABO	0.85	0.24	0.44	0.41	0.08	0.21	0	0	0	0.15	0.14	0.3	2.19	2.92	1.59	1.65	1.95	3.05	5.14	1.83	4.73	4.37
ABR	72.48	46.28	49.63	30.09	30.43	27.6	69.48	48.72	54.24	30.45	52.58	41.13	67.56	51.22	50.56	44.79	45.86	29.25	84.89	51.4	38.32	26.75
ABRA	0	0	0	0	0	0	0	0	0	0	0	0	0	0	0	0	0	0	0	0	0	0
ABRACL	188.25	134.46	147.61	95.92	126.76	124.99	250.54	148.48	206.25	136.92	117.44	102.29	137.81	105.17	121.98	102.48	165.11	122.99	171.48	96.9	145.16	95.42
ABRAXAS1	8.36	11.67	10.33	9.13	8.08	6.59	0	0	0	0	0	0	0	0	0	0	0	0	0	0	0	0
ABRAXAS2	18.79	12.03	12.65	15.93	14.79	16.52	0	0	0	0	0	0	0	0	0	0	0	0	0	0	0	0
ABT1	14.56	20.28	17.51	17.35	14.2	17.07	30.22	35.4	27.79	27.91	24.73	24.99	21.58	23.38	24.98	24.95	23.15	23.25	28.25	25.02	23.71	21.69
ABTB1	5.04	6.63	8.49	8.28	14.21	8.21	8.33	4.06	6.81	5.33	10.83	10.28	10.73	9.77	11.35	9.34	13.81	10.78	12.75	6.44	11.32	14.4
ABTB2	8.97	3.54	7.63	5.13	10.75	9.46	13.97	9.39	12.89	6.17	16.62	10.76	15.08	10.12	12.19	6.66	20.65	9.6	15.15	6.96	9.7	19.84
ACAA1	51.64	42.36	43.9	27.54	54.08	40.24	61.65	52.15	66.35	40.79	50.62	39	55.81	44.34	58.92	43.63	75.68	53.4	64.57	48.22	58.59	51.74
ACAA2	38.81	41.08	36.43	30.51	38.32	35.88	50.61	43.2	48.86	47.92	13.83	15.3	35.86	39.87	41.67	44.64	34.89	35.89	39.33	48.38	29.73	30.97
ACACA	47.58	21.38	34.95	17.26	23.63	19.66	31.38	22.37	25.47	13.49	25.81	14.73	40.44	23.43	29.31	19.14	30.83	16.45	34.95	22.07	24.64	12.42
ACACB	3.12	2.09	4.39	2.45	11.14	9.95	1.37	2.8	2.69	6.49	10.59	8.04	2.98	4.49	6.22	6.31	9.31	10.42	2.12	3.23	13.55	30.85
ACAD10	17.93	14.01	18.45	13.31	22.81	18.26	15.41	19.99	15.3	18.09	17.6	14.54	19.65	21.85	17.17	13.36	17.19	17.48	18.61	15.4	21.98	27.1
ACAD11	10.93	10.31	11.5	12.82	9.44	11.9	5.22	9.75	6.36	11	8.93	8.6	12.02	18.62	11.77	17.35	9.88	12.73	7.53	13.82	6.28	6.47
ACAD8	18.18	16.09	15.74	10.9	18.89	16.33	18.46	35.56	16.92	15.96	24.05	17.84	18.39	24.48	17.71	20.54	11.23	18.42	17.46	18.3	18.75	17.52
ACAD9	30.2	16.62	23.02	14.34	23.61	19.33	24.37	21.89	26.25	21.74	26.38	17.61	24.85	16.89	24.71	20.03	23.45	20.09	29.53	21.25	26.28	23.31
ACADL	0	0	0.11	0	0	0.11	0.5	0	0.09	0.17	0	0.09	0.23	0.08	0	0	0.08	0	0.18	0.55	0.17	0.24
ACADM	25.17	22.21	24.72	19	28.53	24.94	21.46	24.29	23.76	25.53	16.67	14.96	17.11	16.15	18.92	17.99	21.12	23.64	21.79	23.6	26.23	27.89
ACADS	16.05	19.36	19.81	17.26	14.87	15.18	12.26	16.9	14.68	16.27	24.87	25.26	19.31	22.7	21.01	24.7	21.3	16.16	17.08	24.32	19.56	22.91
ACADSB	7.64	9.98	11.74	12.32	15.99	15.19	4.71	7.8	7.38	10.13	15.55	15.97	7.62	8.12	10.72	12.52	11.55	14.03	7.66	8.39	13.77	18.31
ACADVL	303.55	243.7	263.98	254.16	307.16	318.5	244.46	287.55	232.89	237.1	306.7	342.74	344.96	391.13	347.68	373.82	320.48	352	274.24	288.19	253.72	259.46
ACAN	0	0	0	0	0	0	0	0	0	0	0	0	0	0	0	0	0	0	0	0	0	0
ACAP1	0.76	0.64	0.11	0.4	0.11	0.11	0	0.31	0	0	0	0.36	0.08	1.02	0.25	0.2	0.08	0.53	0.09	0.07	0	0
ACAP2	15.47	12.07	14.48	14.44	15.77	17.07	13.75	17.02	13.73	12.25	14.65	13.63	17.68	16.32	13.38	13.08	15.93	16.53	12.37	14.31	12.57	12.03
ACAP3	18.82	13.03	14.16	12.38	16.04	16.24	26.05	15.42	18.67	12.37	21.2	19.89	25.57	23.88	23.72	30.26	30.16	25.82	27.11	17.17	18.37	16.21
ACAT1	26.37	18.72	34.17	26.81	42	32.2	25.76	20.11	29.91	25.77	24.1	17.52	23.05	18.59	28.78	24.85	35.16	29.69	22.57	17.08	23.84	33.01
ACAT2	126.05	51.74	125.57	47.87	62.73	39.18	114.95	44.7	109.73	32.56	49.14	26.39	73.84	36.77	68.47	40.57	65.35	29.26	112.64	46.13	79.79	37.78
ACBD3	51.98	40.57	46.89	48.03	40.69	47.69	33.51	35.86	36.5	29.72	43.68	37.99	47.86	49.25	40.18	40.69	42.82	38.92	34.36	38.27	33.87	38.43
ACBD3-AS1	0	0	1.18	0	0	0	0	0	0	0	0	0	0	0	0	0	0	0	0	0	0	0
ACBD4	9.2	9.54	12.57	9.38	13.21	8.57	9.67	8.79	8.54	8.35	9.69	9.55	11.64	15.17	12.22	14.12	9.49	11.01	11.07	12.24	13.48	6.19
ACBD5	30	28.42	38.88	33.54	34.84	31.09	20.05	25.31	30.04	24.85	25.67	25	27.83	24.93	31.25	30.92	28.99	28.79	24.59	22.99	24.23	23.61
ACBD6	46.51	49.42	51.7	38.53	57.77	54.39	50.3	54.37	53.76	39.04	40.75	34.77	44.93	38.08	44.15	34.24	46.97	41.41	52.79	49.14	46.07	43.04
ACBD7	2.77	1.22	1.65	0.8	1.79	1.06	0.93	2.05	2.85	1.88	0.91	0.9	2.31	1.14	0.59	0.66	1.43	2.51	1.75	1.37	2.86	1.46
ACBD7-DCLRE1CP1	0	0	0	0	0	0	0	0	0	0	0	0	0	0	0	0	0	0	0	0	0	0
ACCS	6.36	5.67	6.86	6.8	5.68	6.46	6.86	21.83	10.14	14.68	13	11.6	11.4	17.11	11.5	16.02	16.21	18.68	9.22	17.44	11.49	19.48
ACCSL	0	0	0	0	0	0	0	0	0	0	0	0	0	0	0	0	0	0	0	0	0	0
ACD	20.65	16.51	20.19	13.03	15.52	10.87	14.17	12.39	13.52	10.78	9.88	8.54	13.43	10.03	14.26	12.44	11.54	16.05	18.75	13.77	12.28	15.82
ACE	0.87	0.85	0.42	1.02	3.93	5.08	0.39	1.13	1.41	1.82	1.9	1.63	1.82	1.88	2.1	1.5	9.19	6.92	2.51	1.96	3.89	16.44
ACE2	0.56	0.16	0.53	0.37	3.35	1.57	0.41	0.22	0.36	0.36	1.34	1.3	0.74	1.31	1.31	0.54	1.43	1.57	0.68	0.28	1.37	1.62
ACER1	0	0	0	0	0	0	0	0	0	0	0	0	0	0	0	0	0	0	0	0	0	0
ACER2	8.41	7.17	11.81	10.97	5.72	6.07	6.62	8.27	7.06	13.38	5.78	7.58	9.84	8.17	8.23	11.93	10.22	11.69	13.51	12.87	12.01	7.21
ACER3	17.67	10.31	25.06	8.64	12.14	11.21	11.72	10.99	10.91	7.38	12.01	7.48	16.54	13.92	15.32	11.7	12.63	10.3	14.96	11.07	9.43	5.48
ACHE	0.89	1.32	0.73	1.49	1.7	1.38	0.59	1.44	1.14	0.63	1.9	3.58	2.1	5.95	0.63	0.38	1.33	1.94	1.98	2.66	1.75	0.56
ACIN1	133.99	126.97	135.75	136.03	111.95	125.27	128.92	164.72	130.76	135.3	104.74	100.69	120.86	127.26	111.48	113.28	120.61	116.42	127.96	122.76	124.1	105.58
ACKR1	0	0	0	0	0	0	0	0	0	0	0	0	0	0	0	0	0	0	0	0	0	0
ACKR2	2.07	1.19	2.23	1.08	2.31	1.49	2.23	0.96	2.19	1.15	8.99	4.75	5.26	3.47	5.65	2.34	11.88	6.4	2.24	2.71	1.92	4.84
ACKR3	7.54	20.25	18.1	27.97	19.18	24.13	7.13	24.33	15.18	51.65	11.35	17.29	5.47	11.37	14.54	17.92	7.32	18.32	4.9	18.38	11.64	8.94
ACKR4	0	0	0	0.11	0	0	0	0	0	0.19	0	0	0	0	0	0	0	0	0	0.07	0.09	0
ACLY	178.94	153.17	146.55	116.79	95.99	80.29	126.95	115.5	130.49	94.39	90.3	71.03	126.48	88.58	120.33	115.35	111.35	75.56	156.46	116.25	104.73	63.88
ACMSD	0	0	0	0	0	0	0	0	0	0	0	0	0	0	0	0	0	0	0	0	0	0
ACO1	22.07	16.15	22.11	15.91	22.51	20.39	19.45	20.21	21.91	15.59	21.69	18.6	28.14	24.54	25.57	22.17	27.06	22.92	19.81	18.58	20.16	18.13
ACO2	85.37	81.41	82.78	68.63	88.93	71.92	67.76	75.97	82.7	67.78	93.6	73.9	92.75	85.57	88.02	77.07	98.1	87.17	97.14	76.73	95.26	101.74
ACOD1	0	0	0	0	0	0	0	0	0	0	0	0	0	0	0	0	0	0	0	0	0	0
ACOT1	1.78	2.67	1.55	2.15	2.63	2.33	6.37	7.72	6.45	2.99	4.35	2.94	4.07	2.77	3.26	2.55	1.6	2.82	4.72	3.11	5.97	5.39
ACOT11	7.23	8.5	8.29	5.61	7.72	4.12	7.93	7.1	8.49	3.81	3.77	4.84	7.33	8.11	7.62	8.96	9.15	5.22	9.99	6.58	9.02	6.4
ACOT12	0	0	0	0	0	0	0	0	0	0	0	0	0	0	0	0	0.21	0	0	0	0	0
ACOT13	8.13	6.72	6.94	5.44	7.5	7.14	6.2	5.81	6.25	7.19	5.33	6.88	8.73	8.91	7.64	5.73	6.24	6.62	6.15	6.16	6.64	6.43
ACOT2	12	10.29	15.89	8.27	8.89	10.03	27.06	22.6	14.75	14.27	9.64	5.2	9.13	10.1	14.12	11.11	17.99	12.04	15.89	13.03	19.66	21.17
ACOT4	0.36	0.91	2.46	1.63	1.82	1.1	1.46	1.03	3.58	1.56	1.52	2.48	1.36	2.3	1.12	1.69	1.74	2.93	1.74	1.54	2.81	2.23
ACOT6	0	0	0	0	0	0	0	0	0	0	0	0	0	0	0	0	0.24	0	0	0	0	0
ACOT7	34.49	12.81	13.29	2.97	13.63	9	47.73	12.05	30.69	7.33	14.89	9.51	26.92	11.23	20.73	10.26	22.77	12.54	41.75	14.08	14.94	9.67
ACOT8	25.71	17.18	18.68	11.39	20.96	12.86	25.06	27.4	22.19	22.83	22.95	13.56	33.06	24.37	22.29	23.95	25.94	21.68	31	24.07	19.99	15.31
ACOT9	17.17	9.21	17.88	9.68	17.09	15.26	45.54	23.24	33.05	18.16	28.75	23.4	35.13	24.75	31.55	30.43	39.24	38.88	47.14	23.76	27.98	34.95
ACOX1	12.36	7.54	10.07	8.51	10.44	9.97	12.46	14.1	11.32	9.35	12.45	10.64	11.92	12	10.89	9.27	14.14	10.97	10.81	9.35	11.08	9.46
ACOX2	0.72	0.26	0.71	0.11	0.12	0.37	0	0.11	0.29	0.29	0	0.29	0.25	0	0.41	0.64	0.45	0.33	0.88	0	0.27	0.18
ACOX3	13.55	15.01	14.13	11.9	17.16	11.65	11.28	17.35	16.28	16.27	15.87	14.41	14.03	18.12	15.24	15.77	15.16	16.23	14.54	14.02	14.43	14.43
ACOXL	1.11	0.89	0.4	0.11	1.65	0.78	0.95	1.11	0.56	0.65	0.45	1.61	0.32	0.58	0	0.62	1.05	0.24	0.95	0.72	0.88	0.51
ACOXL-AS1	0	0.18	0	0	0	0	0	0	0	0	0	0	0	0	0	0	0	0	0	0	0	0
ACP1	170.95	174.75	178.66	192.69	211.39	208.31	166.11	165.64	168.42	176.25	156.01	149.54	152.22	139.19	152.21	150.05	146.16	147.94	151.14	139.51	142.18	139.46
ACP2	24.61	22.37	18.2	15.47	34.05	22.72	36.64	41.83	31.21	23.87	29.72	20.4	34.72	25.42	31.53	22.62	32.72	24.13	28.31	23.35	30.72	31.24
ACP3	3.2	1.87	3.04	2.71	5.77	3.17	0	0	0	0	0	0	0	0	0	0	0	0	0	0	0	0
ACP4	0	0	0	0	0	0	0	0	0	0	0	0	0	0	0	0	0	0	0	0	0	0
ACP5	47.55	78.84	52.08	48.84	32.13	37.54	55.11	40	62.93	43.49	54.07	46.89	30.55	30.01	52.28	71.5	37.15	26.64	25.91	28.07	30.97	18.41
ACP6	16.75	16.39	16.53	11.37	18.36	21.87	17.52	15.37	18.16	17.23	18.27	19.5	32.81	37.4	29.31	31.48	30.67	41.36	28.15	24.8	29.97	22.85
ACP7	0	0.08	0.18	0.09	0.11	0.48	0	0	0	0	0	0	0	0	0	0	0	0	0	0	0	0
ACR	0.42	0	0.62	0	0	0	0.4	0	0	0.18	0.17	0	1.22	0.94	0.25	0	0.16	0.45	0	0.27	0.33	0.49
ACRBP	0.3	0.98	0.44	0.55	0.91	0.62	0.41	0.29	0.36	0.48	0.23	0.62	0.1	1.51	0.09	1.43	1.02	0.83	0.37	0.19	0.68	1.22
ACRV1	0	0	0	0	0	0	0	0	0	0	0	0	0	0	0	0	0	0	0	0	0	0
ACSBG1	0	0.03	0	0.08	0.13	0.13	0	0	0	0	0	0.22	0	0.39	0	0	0.34	0.25	0.07	0.11	0	0
ACSBG2	0	0	0	0.1	0	0	0	0	0	0	0	0	0	0	0	0	0	0	0	0	0	0
ACSF2	52.1	61.1	42.46	35.33	44.1	41.76	33.91	29.02	25.61	24.04	32.28	30.8	53	47.88	51.07	43.17	39.93	43	40.71	45.46	36.29	29.3
ACSF3	12.32	9.36	10.07	8.68	12.65	10.93	10.68	12.15	11.61	14.56	10.62	8.86	8.93	9.64	11.57	9.2	10.48	10.57	9.82	9.09	12.14	12.05
ACSL1	52.35	44.16	104.34	132.93	78.94	129.31	42.17	45.8	50.33	78.05	97.62	130.25	54.28	69.24	76.58	89.33	77.28	86.97	56.07	56.51	49.56	82.07
ACSL3	39.04	21.76	28.77	15.55	30.04	28.42	30.48	23.05	32.31	22.91	30.47	23.74	40.36	28.97	28.21	19.09	37.22	28.46	36.26	28.3	32.65	35.27
ACSL4	35.04	18.33	43.59	19.43	38.16	30.07	23.74	26.61	29.1	14.95	39.79	25.83	31.59	33.65	25.07	19.2	28.08	20.19	26.88	19.79	22.11	22.64
ACSL5	41.83	17.72	102.85	34.21	99.29	95.05	69.39	55.25	71.47	45.1	89.85	67.09	73.66	57.13	68.41	45.5	156.76	161.06	160.01	53.22	138.37	196.66
ACSL6	0	0	0	0	0	0	0.04	0	0	0	0	0	0	0	0	0.02	0.03	0	0	0.03	0	0
ACSM1	0.68	1.5	0.68	0.15	0.14	0.71	0.25	0.13	0	0.65	0.53	0.45	0.38	0.79	0.08	0.24	0.1	0.38	0.11	0.85	0.41	0.2
ACSM2A	0	0	0	0	0	0	0	0	0	0	0	0	0	0	0	0	0	0	0	0	0	0
ACSM2B	0	0	0	0	0	0	0	0	0	0	0	0	0	0	0	0	0	0	0	0	0	0
ACSM3	8.77	7.99	4.6	6.47	5.36	5.25	13.3	17.63	9.55	7.49	4.15	4.27	12.26	11.83	6.77	10.1	6.31	7.29	6.74	15.06	6.29	4.94
ACSM4	0	0	0	0	0	0	0	0	0	0	0	0	0	0	0	0	0	0	0	0	0	0
ACSM5	0	0	0	0	0	0	0	0	0	0	0	0	0	0	0	0	0	0	0	0	0	0.08
ACSM6	0	0	0	0	0	0	0	0	0	0	0	0	0	0	0	0	0.13	0.35	0	0	0	0
ACSS1	9.2	10.12	5.86	10.01	11.02	12.41	11.14	28.78	10.64	16.34	12.19	9.96	8.33	10.4	7.65	9.33	10.91	13.64	7.43	16.43	12.85	17.71
ACSS2	39.19	16.5	37.04	16.61	29.71	21.61	25.64	14.38	21.93	12.83	27.49	12.68	28.27	17.09	27.14	18.18	23.18	17.44	27.18	20.69	19.91	23.83
ACSS3	1.76	2.1	3.01	1.65	3.56	3.37	7.31	10.03	9.51	5.41	7.25	6.43	8.83	10.7	7.44	6.3	7.76	6.97	9.37	12.7	7.69	6.02
ACTA1	0	0	0.2	0	0.2	0	0	0.19	0.16	0	0.15	0.16	0.14	0.14	0	0.24	1.04	0.14	0	0	0	0
ACTA2	27.37	45.36	32.95	46.28	23.11	22.69	20.48	22.64	29.68	32.49	20.58	21.94	36.89	39.56	34.16	40.43	37.07	40.18	22.67	44.88	25.99	23.13
ACTA2-AS1	0	0	0	0.38	0	0	0	0	0	0	0	0	0	0	0.08	0.08	0	0.09	0	0	0	0
ACTB	3982.18	1962.49	2866.11	1733.89	2988.09	2276.64	5278.86	3338.23	4378.37	2988.37	2919.61	2143.39	3965.05	2304.82	3546.88	2637.68	4233.81	2976.96	5165.71	2686.36	3433.93	2933.29
ACTBL2	1.84	0.36	0.38	0.36	1.29	1.61	1.14	0.28	1.24	0.08	1.5	1.74	4.39	4.67	1.73	1.62	3.07	2.74	3.49	1.2	1.75	1.43
ACTC1	0	0	0	0	0	0.9	0.06	0.07	0.11	0	0	0.06	0	0.05	0.12	0.04	0	0.05	0	0	0	0
ACTG1	4350.44	3745.88	4058.3	3419.81	3453.35	3034.31	4596.34	3474.84	4221.49	3499.58	3375.92	3340.79	3337.39	2523.45	3758.35	3717.89	3973.16	3411.52	4787.88	3451.15	4207.26	3613.31
ACTG1P17	0	0.13	0.52	0.16	0	0	0.48	0	0.28	0.56	0.14	0.43	0.24	0.38	0	0	0.26	0.24	0	0.11	0.4	0
ACTG1P20	0.51	0	1.32	0.28	0.95	1.38	0.47	0.89	0.16	0.41	0.63	1.34	0.79	1.03	0.24	0.24	0.15	0.99	0.25	0.57	0.62	0.45
ACTG1P4	0	0	0.42	0.26	0.15	0	0	0.55	0.23	0.23	0.11	0.46	0.59	0.31	0.16	0.59	0.11	0.59	0	0.35	0	0.31
ACTG2	0	0	0	0	0	0.23	0	0	0	0	0.2	0	0.18	0	0.44	0.46	1.55	1.76	0	0	0	0.38
ACTL10	1.29	0.4	1.27	1.01	1.13	2.1	2.14	6.26	4.34	4.3	2.68	1.24	1.35	1.59	2.31	1.24	1.98	2.38	2.95	3.34	2.82	3.17
ACTL6A	43.59	21.64	39.21	23.38	32.61	34.35	52.13	35.14	46.81	34.03	23.69	23.26	28.77	23.73	30.09	20.06	28.61	34.16	42.26	26.04	30.65	25.92
ACTL6B	0	0	0	0	0	0	0	0	0	0	0	0	0	0	0	0	0	0	0	0	0	0
ACTL7A	0	0	0	0	0	0	0	0	0	0	0	0	0	0	0	0	0	0	0	0	0	0
ACTL7B	0	0.16	0	0	0	0.44	0	0	0	0.17	0	0	0.15	0.3	0	0	0.32	0	0	0	0	0
ACTL8	0	0	0	0	0	0	0.14	0	0	0	0	0	0	0.11	0	0	0	0	0	0	0	0.23
ACTL9	0	0	0	0	0	0	0	0	0	0	0	0	0	0	0	0	0	0	0	0	0	0
ACTN1	148.31	66.9	93.1	53.14	75.59	53.29	148.44	73.9	128.36	57.94	92.47	61.47	214.74	111.39	143.82	85.07	173.14	85.93	200.46	96.62	89.51	61.64
ACTN1-AS1	0	0	0	0	0	0	0	0	0	0	0	0	0	0	0	0	0	0	0	0	0	0
ACTN2	0.05	0	0	0	0.06	0	0	0.05	0.04	0	0.04	0.04	0.07	0	0	0.06	0	0.04	0	0.03	0	0.16
ACTN3	0	0	0	0.09	0	0	0	0	0	0	0	0	0	0.13	0	0	0	0.13	0	0	0	0
ACTN4	332.81	161.61	267.76	176.01	243.72	187.22	383.59	230.45	303.8	217.85	246.67	215.97	389.53	253.62	306.73	241.51	380.64	328.14	500.8	262.05	284.09	304.58
ACTR10	23.3	15.9	21.15	21.21	33.74	28.37	38.68	27.87	31.74	25.9	24.62	20.39	34.48	25.53	29.69	26.02	40.7	36.41	33.52	27.05	31.55	31.14
ACTR1A	74.08	33.14	42.98	28.74	57.49	44.72	111.82	72.31	78.68	47.73	66.58	38.73	86	58.79	75.6	46.51	86.6	57.74	97.13	54.06	61.34	50.96
ACTR1B	82.93	81.42	63.86	67.28	86.3	74.99	56.36	72.04	64.37	76.63	94.98	79.56	80.37	96.57	61.72	76.19	76.19	86.83	71.6	82.07	67.51	80.16
ACTR2	193.82	102.85	161.51	111.82	171.03	132.1	166.45	132.16	150.06	108.65	140	113.77	177.15	123.68	142.9	101.02	172.28	133.77	178.82	114.35	126.03	107.99
ACTR3	87.22	47.38	69.48	45.89	74.66	61.53	97.2	61.94	79.26	48.54	64.21	47.99	89.44	54.9	70.11	48.62	91.39	63.57	91.46	54.79	62.47	69.91
ACTR3-AS1	0	1.02	0	0	0.71	0.72	0	0	0	0	0	0	0	0	0	0	0	0	0	0	0	0
ACTR3B	7.68	6.1	9.45	6.95	8.94	7.49	12.2	10.65	15.29	15.25	7.73	7.44	7.43	8.56	8.88	10.31	8.25	9.87	7.27	7.82	15.27	7.24
ACTR3BP2	0	0	0	0	0	0	0	0	0	0	0	0	0	0	0	0	0	0	0	0	0	0
ACTR3BP5	0	0	0	0	0	0	0	0	0	0	0	0	0	0	0	0	0	0	0	0	0	0
ACTR3C	5.11	1.27	6.15	6.81	6.69	10.18	2.61	6	8.81	7.24	4.34	3.52	5.8	5.34	7.38	7.66	9.79	12.59	3.99	6.93	4.29	5.24
ACTR5	5.58	2.67	2.87	3.16	3.96	4.56	5.52	6.26	4.25	4.39	2.91	6.59	3.62	5.72	4.45	5.93	3.5	5.79	5.07	5.07	6.34	4.74
ACTR6	26.67	18.76	23.23	22.95	24.64	23.06	16.16	19.9	19.04	20.03	21.18	16.9	21.01	18.46	17.4	17.29	19.48	21.11	18.41	16.73	18.87	18.74
ACTR8	19.58	14.36	12.71	13.24	18.21	15.36	13.63	14.69	13.44	10.7	13.06	11.91	16.18	14.5	10.72	12.56	13.95	12.65	14.13	13.92	13.23	12.08
ACTRT1	0	0	0	0	0	0	0	0	0	0	0	0	0	0	0	0	0	0	0	0	0	0
ACTRT2	0	0	0	0	0	0	0	0	0	0	0	0	0	0	0	0	0	0	0	0	0	0
ACTRT3	1.56	2.28	3.25	2.7	7.62	4.66	1.66	3.11	3.16	4.8	4.14	4.13	1.37	1.92	2.74	2.09	1.69	4.15	1.26	1.3	1.69	3.01
ACVR1	18.55	13.41	17.19	8.88	18.94	18.56	25.06	23.25	21.46	16.01	19.74	15.62	21.03	18.51	18.99	17.57	24.2	19	22.65	16.62	20	12.33
ACVR1B	16.39	14.38	15.15	12.27	18.21	19.61	14.92	22.45	16.69	18.45	11.45	11.1	14.26	17.07	13.26	13.79	14.34	16.94	14.7	19.62	13.35	14.63
ACVR1C	0.5	0.25	0.46	0.28	0.74	0.61	0.16	0.45	0.34	0.31	0.72	0.48	0.42	0.57	0.29	0.37	0.46	0.52	0.35	0.2	0.44	0.13
ACVR2A	6.77	5.77	6.47	5.23	7.27	7.06	5.76	10.81	5.28	5.9	6.91	6.95	5.33	6.36	4.26	4.84	4.77	5.39	5.1	5.83	4.92	5.07
ACVR2B	3.2	3.29	4.41	5.38	4.86	6.38	1.79	3.18	2.23	3.83	2.99	3.49	2.52	3.28	2.33	3.25	2.17	3.4	1.75	2.92	2.28	3.74
ACVR2B-AS1	1.09	1.27	0.32	1.2	1.45	1.69	0.79	1.04	1.22	1.29	2.35	1.24	0.38	0.31	0.31	0.78	0.57	1.12	0.62	1.15	0.74	1.77
ACVRL1	0.19	0.05	0.06	0.06	0.07	0.2	0	0	0	0	0.05	0	0.04	0.27	0	0.04	0.1	0.04	0	0.32	0.09	0
ACY1	32.23	31.37	28.53	18.42	33.57	20.12	32.6	31.89	28.48	19.77	30.26	17.76	33.3	29.77	31.91	27.91	22.79	19.64	38.98	30.47	34.75	31.14
ACY3	1.31	1.6	1.08	0.2	1.12	0.9	2.99	2.49	1.13	0.75	1.1	1.15	2.61	2.01	0.8	0.83	3.86	3.36	2.48	3.46	1.05	2.59
ACYP1	28.07	21.19	33.34	18.68	27.91	31.58	10.27	13.15	25.88	9.58	28.42	18.48	19.05	21.14	12.57	18.84	17.84	14.77	16.53	13.54	20.07	6.21
ACYP2	5.39	9.07	4.36	4.22	4.17	4.4	6.68	8.08	5.92	1.82	4.35	1.66	4.93	2.53	5.5	3.59	10.22	6.57	2.88	4.19	5.12	7.26
ADA	2.95	1.73	4.12	2.55	4.63	3.87	10.3	2.59	13.28	3.06	12.24	6.59	6.68	7.42	8.37	5.01	7.64	5	6.11	5.44	6.35	2.4
ADA2	14.74	14.56	10.2	7.63	10.88	6.37	0	0	0	0	0	0	0	0	0	0	0	0	0	0	0	0
ADAD1	0	0	0	0	0	0	0	0	0	0	0	0	0	0	0	0	0	0	0	0	0	0
ADAD2	0	0	0	0	0	0.29	0	0	0.11	0	0.28	0	0	0	0.08	0	0.21	0.09	0.22	0	0.1	0
ADAL	4.35	4.17	6.1	2.43	4.29	5.61	2.83	3	4.5	4.85	2.75	2.95	4.99	6.25	5.78	5.68	3.98	5.54	4	2.98	4.13	2.9
ADAM10	39.24	27.35	37.19	27.71	39.81	30.02	57.3	56.81	61.44	53.79	63.28	53.06	71.53	61.96	64.51	56.3	57.8	51.43	66.03	57.28	66.19	51.71
ADAM11	0.11	0	0.06	0.05	0.29	0.41	0.16	0.63	0.19	0.14	0.27	0.58	0.04	0.39	0.1	0.21	0.04	0.45	0	0.11	0.04	0.4
ADAM12	0.68	0.58	0.54	0.36	0.76	0.22	0.21	0.38	0.25	0.15	0.46	0.23	0.55	0.46	0.69	0.66	0.65	0.3	0.19	0.28	0.14	0.07
ADAM15	90.59	53.96	58.56	36.73	62.44	49.89	102.58	62.45	73.3	38.4	72.58	51.95	95.44	62.92	76.26	44.78	75.95	46.55	125.35	55.39	70.34	54.04
ADAM17	25.83	16.28	25.96	21.69	29.37	26.75	27.87	28.11	25.27	23.49	21.59	18.75	29.55	25.24	24.02	17.93	25.77	23.6	26.45	23.19	25.31	23.06
ADAM18	0	0	0	0	0	0	0	0	0	0	0	0	0	0	0	0.07	0	0.16	0	0	0	0
ADAM19	1.9	1.14	1.14	0.29	0.82	0.99	0.78	0.64	1.38	0.81	0.24	1.15	2.44	1.16	1.2	1.44	1.1	0.87	1.58	1.32	0.71	0.9
ADAM2	0	0.08	0	0.1	0	0	0	0	0	0	0	0	0	0	0.06	0	0	0.15	0.09	0	0	0
ADAM20	0	0	0.19	0.18	0	0.2	0	0	0	0	0.07	0.16	0	0	0	0.06	0.07	0.13	0	0	0	0
ADAM20P1	0.27	0	0	0.81	0.18	0.18	0.08	0.08	0	0.07	0	0	0.12	0	0	0.11	0	0.12	0.22	0.05	0.07	0
ADAM21	0.1	0	0	0	0	0	0	0	0.25	0.32	0	0	0	0	0	0	0.08	0.14	0.08	0	0	0
ADAM21P1	0	0	0	0	0	0	0	0	0	0	0	0	0	0	0	0	0	0	0	0	0	0
ADAM22	0.21	0	0	0.08	0.37	0.11	0.17	0.37	0.13	0.11	0	0.02	0.02	0.04	0.14	0.03	0.21	0.52	0.15	0.13	0.12	0.31
ADAM23	0	0.03	0	0	0.13	0.04	0.19	0.28	0.26	0.2	0	0	0.23	0.09	0.07	0.15	0.16	0.2	0	0.05	0	0
ADAM28	34.71	36.35	18.1	17.32	16.53	24.4	26.68	78.55	28.85	49.64	20.87	21.29	51.11	68.92	41.27	52.66	28.25	33.86	18.67	53.83	17.58	12.66
ADAM29	0	0	0	0	0	0	0	0	0	0	0	0	0	0	0	0	0	0	0	0	0	0
ADAM30	0	0	0	0	0	0	0	0	0	0	0	0	0	0	0	0	0	0	0	0	0	0
ADAM32	1.66	1.43	1.41	1.16	1.82	2.78	0.63	1.05	1.2	1.18	0.62	0.49	0.97	0.86	0.4	0.83	0.45	1.71	0.16	1.36	1.35	2.79
ADAM33	0.25	0.94	0	0.06	0.07	0.13	0.2	2.02	0.06	0.71	0	0	0.21	0.16	0.09	0.14	0	0.05	0.31	0.46	0	0.11
ADAM3A	0	0	0	0	0	0	0	0	0	0	0	0	0	0	0	0	0	0	0	0	0	0
ADAM3B	0	0	0	0	0	0	0	0	0	0	0	0	0	0	0	0	0	0	0	0	0	0
ADAM5	0	0	0	0	0	0	0	0	0	0	0	0	0	0	0	0	0	0	0	0	0	0
ADAM6	0	0	0	0	0	0	0	0	0	0	0	0	0	0	0	0	0	0	0	0	0	0
ADAM7	0	0	0	0	0	0	0	0	0	0	0	0	0	0	0	0	0	0	0	0	0	0
ADAM8	32.76	22.86	33.39	22.28	27.71	26.78	27.77	19.95	18.81	13.87	24.29	27.23	41.35	67.75	32.33	30.6	18.79	24.38	30.93	45.4	11	6.51
ADAM9	329.93	188.14	369.26	237.96	319.1	279.23	209.59	145.3	192.43	143.76	284.74	221.44	367.55	239.03	335.68	265.45	328.11	265.59	312.2	202.34	247.44	203.61
ADAMDEC1	0	0	0	0	0	0	0	0	0	0	0	0	0	0	0	0	0	0	0	0	0	0
ADAMTS1	177.36	157.39	199.21	152.06	253.82	183.94	108.65	274.42	165.55	243.46	200.58	110.14	131.2	132.41	129.02	92.75	96.21	71.34	171.36	218.27	241.2	197.07
ADAMTS10	1.41	0.75	0.53	0.45	0.32	0.32	0.22	1.25	0.18	0.66	0.35	0.94	1.8	5.03	1.45	2.23	0.75	1.46	0.21	2.25	0.09	0.28
ADAMTS12	0.03	0	0	0	0.03	0.03	0	0	0.04	0	0	0	0.04	0.04	0.15	0.06	0.08	0.07	0.26	0	0.12	0
ADAMTS13	3.03	1.81	3.07	5.05	4.83	5.03	3.43	5.72	2.58	5.07	3.89	5.22	5.66	8.28	4.56	5.11	3.97	7.46	3.96	5.53	5.47	4.89
ADAMTS14	7.87	1.37	2.45	0.21	1.58	0.34	21.68	2.59	11.74	0.35	2.08	0.4	18.09	4.18	7.78	3.27	26.75	2.18	22.86	3.34	4.28	1.02
ADAMTS15	0.73	0.1	0.18	1.34	2.15	1.51	1.44	1.48	0.95	1.04	0.42	0.85	0.19	0.33	0.76	0.87	4.03	4.37	0.34	1.19	1	2.22
ADAMTS16	0	0	0	0	0	0	0.05	0.1	0.13	0	0	0	0.07	0	0.12	0.13	0.04	0.43	0.04	0	0	0
ADAMTS17	0.12	0.15	0.08	0.19	0.33	0.72	0.81	1.09	0.81	0.84	0.37	0.13	0.71	0.47	0.68	0.39	0.68	0.34	0.9	0.91	1.04	1.44
ADAMTS18	0.13	0.13	0.13	0	0.46	0.09	0	0.08	0.35	0.14	0	0.07	0.06	0.03	0	0.03	0.03	0.09	0.04	0.05	0.13	0.03
ADAMTS19	0	0	0	0	0	0	0	0	0	0	0	0	0	0	0	0	0	0	0.17	0.06	0	0
ADAMTS19-AS1	0	0	0	0	0	0	0	0	0	0	0	0	0	0	0	0	0	0	0	0	0	0
ADAMTS2	0	0	0	0	0	0	0	0	0	0	0	0	0	0	0	0	0	0	0	0	0.06	0.03
ADAMTS20	0	0.27	0.04	0.04	0.04	0.04	0	0	0.11	0.29	0	0	0	0	0	0	0	0	0	0	0	0
ADAMTS3	0	0.03	0.04	0.08	0	0	0.08	0.04	0.25	0.07	0.07	0	0.12	0.1	0	0	0.17	0	0.07	0	0.27	0
ADAMTS4	0	0	0	0.17	0.16	0.06	0.05	0	0.05	0	0	0	0	0.17	0	0	0.18	0.08	0.2	0.11	0	0
ADAMTS5	0.32	0.06	0.31	0.02	0.98	0.57	2.06	0.58	1.82	0.27	1.27	0.3	1.96	0.55	1.53	0.66	2.26	0.82	0.8	0.44	0.44	0.5
ADAMTS6	0.07	0.08	0.38	0.55	0.18	0.29	0.06	0.13	0.87	2	0.03	0	0.12	0.18	0	0.02	0.37	0.24	0.03	0.07	0.32	0.1
ADAMTS7	6.75	2.34	2.28	0.78	2.51	1.46	6.74	6.98	6.59	4.25	4.68	3.65	8.76	6.55	4.01	3.07	4.67	2.57	7.81	3.93	4.06	2.44
ADAMTS7P1	0.21	0.08	0.1	0.05	0.16	0.22	0	0.05	0.29	0	0	0.17	0.33	0.15	0.34	0.06	0.32	0.18	0.04	0.19	0	0
ADAMTS8	0	0	0.07	0	38.67	35.26	0	0	1.04	3.49	19.23	20.63	0.15	0.26	0.29	1.12	44.71	44	0	0.09	2.62	46.89
ADAMTS9	41.44	14.89	48.14	21.02	26.77	23.52	39.67	23.59	35.68	11.95	53.59	35.6	51.11	37.84	30.34	19.29	33.46	17.82	71.99	35.87	45.91	18.87
ADAMTS9-AS1	0	0	0	0	0	0	0	0	0	0	0	0	0	0	0	0	0	0	0	0	0	0
ADAMTS9-AS2	0.99	1.73	2.09	3.54	0.51	1.42	0.34	0.6	0.2	2.08	0.87	1.83	0.78	2.5	2.5	3.11	0.94	1.88	1.02	1.16	0.94	1.74
ADAMTSL1	0.07	0.07	0.1	0	0.16	0.1	0	0.03	0.36	0.71	0.05	0	0.51	0.02	0.11	0.1	0.23	0	0.59	0.55	0.2	0.07
ADAMTSL2	0	0	0	0	0	0	0	0	0	0	0	0	0	0	0	0	0	0	0	0	0	0
ADAMTSL3	0.39	0.16	0.35	0.26	0.29	0.29	0.51	0.1	0.53	0.28	0	0.03	0.78	0.2	0.32	0.08	1.66	1.47	0.72	0.76	0.48	0.57
ADAMTSL4	0.19	0.07	0.19	0	0.1	0.38	0.08	0	0.15	0.15	0.14	0.1	0.09	0.09	0.16	0.23	0.19	0.6	0.1	0.16	0.07	0.09
ADAMTSL4-AS1	0.31	0.23	1.22	0.57	0	0.32	0	0	0	0	0.49	1.79	0.22	0.44	0.18	0.92	0	2.13	0	0.38	0	0.23
ADAMTSL5	0	0	0.43	0.2	0.44	0	0.77	0.09	0.23	0.38	0.88	0.85	1.19	0.54	0.76	0.79	1.07	0.72	0.23	0.23	1.07	0.28
ADAP1	48.93	27.6	30.27	23.89	18.1	18.92	46.97	27.92	32.04	21.23	23.53	18.72	52.98	40.54	48.68	32.61	39.68	32.02	55.94	38.83	36.82	19.02
ADAP2	2.14	0.97	1.01	0.66	2.41	0.74	2.06	1.14	1.34	0.94	2.06	1.29	1.65	2.13	2.5	0.47	2.53	1.84	1.45	0.8	1.04	1.89
ADAR	86.81	60.35	67.38	58.81	76.75	80.01	68.98	77.55	60.29	59.44	75.42	64.47	75.94	71.47	62.15	58.59	75.22	69.32	73.59	63.7	67.49	59.02
ADARB1	3.82	1.83	3.09	1.87	2.69	1.69	2.46	3.98	2.76	2.25	2.05	1.73	2.34	4.33	2.07	2.1	2.65	3.68	1.77	2.91	1.97	1.87
ADARB2	0	0.02	0	0	0	0	0.03	0.03	0.12	0.12	0.09	0.17	0.02	0	0.02	0.02	0.07	0.04	0	0	0	0.02
ADARB2-AS1	0	0	0	0	0	0	0	0	0	0	0	0	0	0	0	0	0	0	0	0	0	0
ADAT1	10.8	4.1	8.45	4.58	11.43	9.6	8.82	9.18	7.47	6.11	11.08	10.23	12.15	9.97	9.18	5.9	12.1	13.63	9.95	7.66	12.25	11.88
ADAT2	4.13	2.26	2.54	2.63	3	4.27	3.32	5.63	3.06	2.77	2.26	2.76	3.76	4.71	2.54	3.02	1.68	3.11	3.57	3.41	2.73	1.75
ADAT3	8.88	5.46	8.83	6.53	11.69	6.9	20.01	15.17	12.52	8.41	9.59	11.56	7.72	11.66	7.7	7.65	12.1	8.71	10.66	11.7	14.53	8.04
ADCK1	2.76	1.2	2.92	2.37	3.26	3.05	5.52	7.04	4.9	3.49	4.78	2.83	4.67	4.76	3.71	3.55	5.71	4.62	5.18	6.6	4.33	5.41
ADCK2	21.43	20.6	13.76	12.29	15.89	14.6	24.96	18.92	25.71	20	24.89	16.56	25.58	23.44	20.58	21.47	23.55	19.99	19.75	20.29	22.06	22.89
ADCK5	9.66	5.39	6.56	1.32	8.27	6.57	9.14	10.22	12.52	7.21	7.25	6.37	10.17	6.1	9.53	7.68	7.89	9.55	11.12	7.36	8.43	7.01
ADCY1	0.33	0.04	0	0.09	0.06	0	0.15	0.08	0.03	0.18	0.12	0	0.36	0	0.03	0.01	0.08	0	0.8	0.22	0.21	0.15
ADCY10	0	0	0.11	0.05	0	0	0	0	0	0	0.04	0	0	0.04	0	0	0.08	0.11	0	0.23	0.04	0
ADCY10P1	0.63	0.13	0.74	0.58	0.94	0.47	0.21	0.66	0.18	0.59	0.44	0.23	0.32	0.58	0.46	0.31	0.22	0.63	0.42	0.82	0.26	0.46
ADCY2	0	0	0	0	0	0	0	0.04	0	0	0	0	0	0	0	0	0	0	0	0	0	0
ADCY3	11.94	4.4	6.52	3	11.9	11.76	10.94	6.72	11.23	4.86	8.76	7.18	9.12	7.24	7.64	5.7	7.65	6.25	9.53	4.63	8.59	7.26
ADCY4	0.36	0.37	0.93	0.14	0.72	0	0.21	0.37	0.06	0.19	0.18	0.83	0.64	1.23	0.85	0.4	0.24	0.64	0.19	0.64	0.75	0.42
ADCY5	3.64	3.26	1.56	2.1	3.1	2.76	1.51	6.76	3.08	5.9	0.95	1.94	2.98	3.98	1.48	2.81	0.87	1.39	1.25	7.92	1.04	1.01
ADCY6	45.13	28.71	27.46	21.01	33.23	27.89	27.37	47.96	25.48	24.43	30.61	26.84	38.56	38.44	35.34	29.17	27.76	24.73	31.08	29.59	26.3	18.81
ADCY6-DT	0	4.4	3.57	1.1	0	2.52	0	0	0	0	0	0	0	0	0	0	0	0	0	0	0	0
ADCY7	12.8	7.75	12.51	11.91	9.25	9.23	7.63	8.33	11.59	13.27	12.2	9.87	12.47	9.81	10.41	11.09	12.21	12.75	9.97	8.01	9.95	8.06
ADCY8	0	0.04	0	0	0	0	0	0	0.05	0.2	0	0	0	0	0.07	0.11	0	0.04	0	0	0	0
ADCY9	5.38	3.62	6.89	4.01	7.84	4.61	6.42	5.62	4.75	4.86	13.08	8.8	9.32	7.31	7.84	5.38	7.92	5.8	6.43	4.77	5.84	9.11
ADCYAP1	0	0	0	0	0	0	0	0	0	0	0	0	0	0	0	0	0	0	0	0	0	0
ADCYAP1R1	0	0	12.68	15.41	29.84	25.49	0	0.27	27.37	49.45	44.65	35.6	0.08	3.46	8.08	7.39	20.16	23.75	0.56	4.14	42.67	73.39
ADD1	98.78	68.1	82.49	61.93	101.41	79.61	92.61	93.97	75.71	64.33	91.71	65.29	98.22	73.09	87.01	68.02	106.03	78.99	102	74.81	85.76	91.17
ADD2	2.51	2.68	2.86	6.38	4.61	6.58	1.25	9.17	4.84	14.54	7.38	8.38	1.26	2.86	2.98	3.84	2.89	3.91	1.47	8.2	2.43	4.91
ADD3	50.48	49.95	80.38	88.89	92.26	82.87	36.34	38.08	52.56	62.72	78.29	68.78	51.67	53.35	69.68	72.72	56.32	57.26	39.79	44.29	53.84	62.09
ADD3-AS1	0.71	0.17	0.23	0.22	0	0.98	1.09	0	0	0.19	0.93	0.39	0.33	0	0	0.42	0	0.49	0	0	0	0
ADGB	0	0	0.44	0.76	0.4	0.71	0	0	0.12	0.89	0.26	1.12	0.03	0.56	0	0.29	0.78	1.32	0.04	0.37	0.22	0.25
ADGRA1	0	0	0	0.13	0	0	0	0	0	0	0	0	0	0	0	0	0	0	0	0	0	0
ADGRA1-AS1	0	0	0	0	0	0	0	0	0	0	0	0	0	0	0	0	0	0	0	0	0	0
ADGRA2	1	1.25	2.02	0.51	1.6	1.11	0.85	1.22	0.44	0.47	2.2	1.63	1.58	2.61	1.2	0.72	0.52	0.65	0.53	0.64	1.1	1.23
ADGRA3	28.44	20.74	32.78	23.02	38.56	41.8	31.37	41.08	26.37	29.79	30.82	26.56	27.92	23.54	25.45	19.66	24.58	30.28	25.62	25.95	31.95	27.59
ADGRB1	0.26	0.5	0.55	0.87	0.4	0.36	0.17	0.89	0	0.19	0.04	0.08	0.23	1.18	0.43	0.36	0.07	0.06	0.73	0.96	0.04	0.07
ADGRB2	4.36	6.21	2.02	3.3	2.32	2.17	1.62	4.02	2.35	2.99	3.38	3.38	4.25	8.54	3.74	4.41	3.09	2.64	1.59	4.66	1.47	0.79
ADGRB3	0	0	0	0	0	0	0	0	0	0	0	0	0	0	0	0	0	0	0	0	0	0
ADGRD1	0	0	0	0	0	0	0	0	0	0.08	0	0	0	0	0	0	0	0	0	0	0	0.07
ADGRD1-AS1	0	0	0	0	0	0	0	0	0	0	0	0	0	0	0	0	0	0	0	0	0	0
ADGRE1	0	0	0	0	0	0	0	0	0	0	0	0	0	0	0	0	0	0	0	0	0	0
ADGRE2	0.04	0.09	0.04	0	0.05	0	0	0.04	0.07	0.07	0.17	0.03	0.03	0.07	0.13	0.14	0.16	0.14	0	0.13	0.06	0.12
ADGRE3	0	0	0	0	0	0	0	0	0	0	0	0	0	0	0	0	0	0	0	0	0	0
ADGRE4P	0	0	0	0	0	0	0	0	0	0	0	0	0	0	0	0	0	0	0	0	0	0
ADGRE5	63.42	78.05	75.66	84.99	44.35	40.96	58.41	55.64	61.06	64.98	43.49	43.53	54.07	52.68	44.43	47.92	40.3	30.04	49	52.56	38.61	18.9
ADGRF1	42.5	23.84	30.45	12.98	25.15	14.49	20.81	6.56	12.88	4.77	18.55	9.06	45.77	29.05	36.86	23.22	29.26	19.14	33.08	20.83	22.91	14.61
ADGRF2	0	0	0	0	0	0	0.73	0.97	0.45	1.44	0.78	1.15	0	0	0	0.03	0.11	0.03	0	0	0	0
ADGRF3	0.12	0	0.35	0.19	0.4	0	0	0.08	0.31	0.46	0.1	0.29	0.17	0.41	0.22	0.05	0	0.34	0.05	0.19	0.14	0.05
ADGRF4	0.71	0.38	0.26	0.24	0.64	0.37	0.84	1.54	1.42	1.41	1.63	2.35	0.24	0.43	0.49	0.56	1.6	1.17	0.49	0.16	0.26	0.38
ADGRF5	0	0	0	0.04	0.37	0.23	0.08	0.26	0	0.04	0.24	0.22	0.09	0.03	0.15	0.05	0.51	0.31	0.07	0.03	0.17	0.03
ADGRF5-AS1	0	0	0	0	0	0	0	0	0	0	0	0	0	0	0	0	0	0	0	0	0	0
ADGRG1	64.29	42.81	55.13	42.52	67.15	50.19	105.08	62.44	102.44	74.8	76.71	55.68	99.72	68.97	91.9	75.3	185.22	115.14	95.99	66.4	76.4	74.97
ADGRG2	0.06	0	0.06	0	0.06	0	0.15	0	0.18	0.09	0	0	0.58	0.08	0.29	0	2.04	3.43	0.18	0.1	0	0
ADGRG3	0	0	0	0	0	0	0	0	0	0	0.08	0.26	0.38	0.39	0	0	0.24	0.6	0	0	0.08	0
ADGRG4	0	0	0	0	0	0	0	0	0	0	0	0	0	0	0	0	0	0	0	0	0	0
ADGRG5	1.12	1.1	1.48	1.15	0.68	0.58	0.54	0.57	0.78	0.65	0.69	0.79	0.99	1.07	0.82	1.69	1.18	0.88	1.59	1.07	0.62	0.5
ADGRG6	10.45	3.73	4.92	1.8	4.55	1.9	6.19	2.39	3.9	0.81	1.98	0.76	10.37	5.22	4.98	2.18	5.68	2.16	6.42	2.31	3.65	1.55
ADGRG7	0	0.09	0	0	0	0	0	0	0	0	0	0	0	0	0	0	0	0	0	0	0	0
ADGRL1	22.15	14.75	11.41	10.38	12.17	15.26	13.27	19.89	13.21	12.55	10.23	11.42	16.99	19.15	12.5	12.78	9.57	8.41	15.31	16.64	11.83	8.44
ADGRL2	26.74	27.58	21.96	18.52	50.36	46.82	22.24	52.78	32.46	36.49	36.2	30.22	24.61	31.09	22.51	21.24	25.04	30.01	20.01	32	28.36	60.95
ADGRL3	0.1	0.28	0	0.06	0.14	0.38	0	0.76	0.1	0.23	0	0	0.06	0	0.05	0.08	0.06	0.03	0.21	0.34	0	0
ADGRL3-AS1	0	0	0	0	0	0	0	0	0	0	0	0	0	0	0	0	0	0	0	0	0	0
ADGRL4	7.66	3.63	0.22	0.14	3.55	1.48	1.99	0.63	4.16	0.29	4.91	1.97	0.2	0.26	0.17	0.04	0.06	0.05	2.64	0.55	0.61	0.22
ADGRV1	0.26	0.32	0.18	0.15	0.38	0.47	0.14	0.35	0.25	0.71	0.16	0.14	0.14	0.09	0.13	0.12	0.11	0.16	0.09	0.13	0.03	0.06
ADH1A	0	0	0	0	0	0	0	0	0	0	0	0	0	0	0	0	0	0	0	0	0	0
ADH1B	0	0	0	0	0	0	0	0	0	0	0	0	0	0	0	0	0	0	0	0	0	0
ADH1C	4.48	3.43	6.44	8.78	8.54	11.38	7.27	8.02	10.23	11.57	1.65	2.67	3.3	3.63	5.34	4.76	6.63	9.19	3.6	10.49	6.27	7.71
ADH4	0	0	0	0	0.43	0	0	0	0	0	0	0	0	0	0	0	0	0	0	0	0	0
ADH5	133.9	142.45	161.27	142.26	150.34	147.3	155.32	122.08	141.02	141.3	104.83	110.27	123.9	107.5	122.24	107.5	131.56	139.86	135.99	122.23	136.36	109.48
ADH6	0	0	0	0	0	0	0	0	0	0	0	0.08	0.07	0.15	0	0.06	0.73	0.33	0.08	0.18	0.07	0.16
ADH7	0	0	0	0	0	0	0	0	0	0	0	0	0	0	0	0	0	0	0	0	0	0
ADHFE1	0.86	0.94	2.69	1.97	1.46	1.78	1.22	2.16	1.32	1.31	1.04	0.37	2.09	2.25	1.2	1.96	1.13	3.6	0.73	1.3	2.03	4.97
ADI1	38.67	28.11	42.67	26.71	58.97	47.67	73.46	53.08	63.41	41.9	63.53	48.09	55.55	41.28	57.78	41.44	82.2	74.43	64.82	42.05	81.83	71.69
ADIG	0	0	0	0	0	0	0	0	0	0	0	0	0.42	0	0	0	0	0	0	0	0	0
ADIPOQ	0	0	0	0	0	0	0	0	0	0	0	0	0	0	0	0	0	0	0	0	0	0
ADIPOQ-AS1	0	0	0	0	0	0	0	0	0	0	0	0	0	0	0	0	0	0	0	0	0	0
ADIPOR1	89.03	68.25	87.53	79.43	98.99	94.78	79.82	65.25	81.77	69.01	107.49	96.47	97.14	86.37	93.56	82.47	105.69	99.31	90.79	72.01	96.57	94.58
ADIPOR2	41.73	24.12	42.58	24.56	39.35	39.87	38.56	31.86	35.91	23.41	37.17	31.4	38.22	31.07	32.88	25.37	43.9	31.96	38.47	26.33	31.85	32.59
ADIRF	18.46	3.69	16.82	3.47	0.64	0.66	20.26	0	5.69	0	0.93	0	18.1	5.71	5.9	1.34	10.65	0	39.85	5.22	6.43	1.69
ADK	42	32.54	42.43	33.24	54.22	37.01	43.29	30.21	43.3	26.45	35.66	22.44	41.53	28.55	37.17	30.4	44.9	33.21	36.24	32.71	38.64	34.53
ADM	63.04	91.76	50.37	153.51	30.3	92.15	27.23	51.36	33.24	75.94	37.98	104.09	54.5	69.19	36.88	56.92	30.35	51.15	29.67	64.02	28.58	52.12
ADM2	11.69	10.46	10.43	15.21	6.66	8.24	18.71	23.74	8.08	14.34	15.51	14.87	17.85	21	11.11	16.46	11.76	18.29	13.93	24.9	9.69	16.49
ADM5	8.86	2.32	5.5	3.16	4.07	4.1	5.89	10.56	3.72	2.94	3.48	4.21	3.96	7.22	2.59	2.99	1	3.91	3.9	7.7	6.28	3.22
ADNP	56.1	41.31	59.09	48.95	51.39	53.53	44.38	56.81	52.27	48.54	45.56	42.08	52.12	50.98	41.81	38.36	45.43	41.44	45.02	49.59	44.67	39.73
ADNP-AS1	0	0	0.36	1.65	0.73	1.3	2.59	0.61	1.28	0.88	0.29	0.52	0	0.9	0.83	1.67	1.41	0.86	0.59	0.58	0.24	0
ADNP2	22.01	18.82	21.28	23.28	21.24	25.67	16.61	26.52	18.43	21.22	21.16	23.92	22.26	21.8	19.15	19.07	21.73	20.22	21.5	20.48	16.27	22.48
ADO	14.91	11.56	10.39	6.86	13.8	11.8	18.78	13.67	15.51	11.93	12.81	12.56	14.7	14.46	12.55	9.97	12.23	12.55	14.74	16.46	14.42	11.33
ADORA1	5.21	2.77	3.03	1.8	4.34	1.26	3.37	1.41	2.74	0.7	3.77	2.72	3.65	3.35	4.35	4.83	5.57	3.2	3.39	1.58	1.8	0.29
ADORA2A	2.14	2	1.69	1.25	2.13	2.14	1.59	2.81	0.17	0.71	3.58	2.53	3.07	9.06	1.06	1.7	1.05	1.83	1.7	4.69	1.09	3.14
ADORA2A-AS1	0	0	0	0.09	0.1	0	0	0	0.09	0	0	0	0	0.15	0.12	0	0.08	0	0.26	0	0.16	0
ADORA2B	8.58	9.8	6.25	12.29	3.24	3.11	3.83	2.17	5.32	8.87	2.57	3.57	4.93	5.19	6.23	7.35	1.47	3.83	7.63	5.59	4.54	3.78
ADORA3	0	0	0	0	0	0	0	0	0	0	0	0	0	0	0	0	0	0	0	0	0	0
ADPGK	34.06	30.88	29.97	30.48	45.23	41.28	40.63	44.2	39.11	43.94	40.04	32.45	36.02	35.06	38.15	32.19	41.52	42.45	36.01	33.23	42.44	33.95
ADPGK-AS1	0	0.07	0	0	0.41	0.31	0	0	0	0	0	0.41	0.07	0.21	0.29	0.12	0	0.21	0	0.06	0	0
ADPRH	1.05	0.44	0.82	0.73	2.45	1.68	1.78	0.49	1.74	0.92	2.02	0.84	1.8	1.18	2.09	1.2	4.35	2	2.76	0.81	1.57	3.05
ADPRHL1	1.05	2.31	4.75	4.14	3.08	0.78	2.75	4.37	5.23	3.78	3.2	2.84	6.01	4.56	3.3	5.13	4.1	7.75	5.32	3.93	7.86	6.92
ADPRM	8.8	17.34	8.5	16.31	14.27	20.17	9.36	15.91	11.87	15.16	11.47	14.92	8.51	13.48	7.57	12.55	8.16	12.64	6.33	13.52	12.25	12.16
ADPRS	45.42	52.09	44.38	43.45	36.42	33.74	0	0	0	0	0	0	0	0	0	0	0	0	0	0	0	0
ADRA1A	0	0	0	0	0	0	0	0	0	0	0	0	0	0	0	0	0	0	0	0	0	0
ADRA1B	7.75	2.4	5.19	1	3.02	0.9	14.4	2.36	8.78	0.68	3.62	2.11	10.88	4.24	8.34	4.18	10.38	4.32	11.17	3.65	3.15	1.91
ADRA1D	0	0	0	0	0	0	0	0	0	0	0	0	0	0	0	0	0	0	0	0	0	0
ADRA2A	2.79	1.55	0.2	0	0.56	1.55	5.12	17.87	4.68	4.64	1.57	1.44	0.57	2.21	0.24	1.06	0.72	0.99	1.9	4.57	0.46	3.92
ADRA2B	0.5	0.26	2.13	0.26	0.59	0.15	0.29	0.83	0.51	0.88	1.34	2.06	0.61	2.22	0.23	0.24	0.3	0.65	0.19	0.1	0.78	0.29
ADRA2C	13.27	7.34	2.58	5.14	6.94	5.79	8.25	13.6	18.64	22.25	7.27	4.95	5.83	9.83	6.21	8.5	2.93	6.34	10.14	19	11.29	8.51
ADRB1	0.53	0.26	0	0.49	0.09	0.18	0	0.36	0.23	0.3	0.07	0.54	0.26	0.54	0	0.06	0.5	0.59	0.15	0.59	0.07	0.35
ADRB2	10.71	4.93	10.74	4.67	20.27	17.2	15.73	7.14	10.04	8.31	37.38	25.6	22.98	16.77	16.35	9.66	12.42	14.75	15.63	8.85	19.98	16.94
ADRB3	0	0.08	0.1	0	0	0	0	0	0	0.24	0	0.08	0	0.07	0	0	0	0	0	0	0	0
ADRM1	102.32	79.09	80.5	60.76	100.83	73.63	147.81	110.11	113.1	82.18	100.49	86.33	114.77	94.91	108.93	92.71	118.93	91.19	131.26	85.42	106.76	87.33
ADSL	83.21	100.62	89.16	66.07	72.86	65.32	117.9	110.29	119.21	103.3	73.93	68.73	90.87	72.78	85.73	86.79	78.98	74.21	105.91	89.97	102.8	86.84
ADSS1	9.54	9.35	4	8.61	5.79	7.53	0	0	0	0	0	0	0	0	0	0	0	0	0	0	0	0
ADSS2	70.17	43.31	55.88	42.86	60.53	58.55	0	0	0	0	0	0	0	0	0	0	0	0	0	0	0	0
ADTRP	0.32	0	0.16	0	0.16	0	0	0	0	0	0	0.13	0	0	0	0.09	0.48	0.44	0	0.2	0.24	0.12
AEBP1	7.58	6.4	2.86	3.01	3.17	3.52	1.92	5.85	2.62	5.15	1.98	1.84	6.54	7.96	4.33	6.65	1.94	2.8	1.69	6.04	2.96	2.04
AEBP2	15.83	15.31	18.07	19.62	15.85	13.56	13.84	17.66	14.48	18.31	13.56	10.29	14.09	13.46	11.34	10.7	13.36	12.11	12.12	15.72	11.38	12.11
AEN	24.39	25.06	22.09	30.63	25.76	31.41	37.51	37.78	38.44	38.55	26.57	41.48	53.84	56.62	45.21	39.98	52.61	56.85	42.11	42.78	36.49	26.82
AFAP1	67.45	50.67	44.39	31.67	34.7	28.52	36.05	36.24	26.67	24.15	32.92	25.76	56.6	41.91	45.96	35.85	35.58	27.68	48.47	43.93	31.39	29.55
AFAP1-AS1	0.08	0.08	0.04	0	0	0.04	0.34	0	0.06	0.03	0.32	0.28	0.6	0.41	0.35	0.14	0.43	0.08	0.22	0.28	0.4	0.03
AFAP1L1	5.7	3.46	6.03	5.07	6.12	9.25	5.58	3.26	6.03	6.31	15.37	11.02	16.19	13.94	19.96	18.81	15.29	14.23	11.48	6.31	8.39	3.87
AFAP1L2	56.04	23.3	29.91	8.59	20.14	8.41	34	11.73	23.65	3.19	17.42	8.38	53.34	28.17	40.69	18.15	43.97	14.01	41.13	22.11	16.22	6.18
AFDN	82.41	47.27	126.37	114.44	120.94	138.97	0	0	0	0	0	0	0	0	0	0	0	0	0	0	0	0
AFDN-DT	1.91	1.66	3.43	3.62	3.55	5.57	0	0	0	0	0	0	0	0	0	0	0	0	0	0	0	0
AFF1	26.2	24.36	25.49	31.07	21.95	22.63	12.95	25.7	18.73	23.72	19.03	18.34	18.88	19.92	21.95	23.38	23.24	22.69	17.87	24.41	17.4	29.45
AFF1-AS1	1.89	1.49	1.29	1.07	0.59	1.95	0	0	0	0	0	0	0	0	0	0	0	0	0	0	0	0
AFF2	0.65	1.12	2.74	3.46	2.57	3.04	1.15	2.57	2.33	4.74	3.34	3.65	1.11	1.78	1.16	1.58	4.27	3.5	0.82	1.99	2.95	2.99
AFF3	0.03	0.02	0.05	0.02	0.03	0.05	0	0.03	0	0.25	0.02	0.08	0	0	0.07	0.13	0.19	0.13	0.1	0.14	0.07	0.19
AFF4	67.5	52.24	75.01	89.2	65.47	74.92	39.24	55.14	41.37	48.37	61.42	66.08	66.8	66.54	62.2	60.71	73.27	61	59	58.28	48.6	51.46
AFG1L	2.84	2.39	2.62	1.66	2.13	1.66	0	0	0	0	0	0	0	0	0	0	0	0	0	0	0	0
AFG3L1P	7.16	2.53	6.46	2.67	5.34	5.84	7.65	10.3	6.72	5.43	3.91	4.68	6.95	7.99	4.3	4.47	4.36	8.41	8.93	5.14	8.6	7.37
AFG3L2	38.67	35.31	41.83	32.91	50.24	40.12	33.39	31.96	32.83	27.82	29.91	23.39	33.51	33.27	32.28	24.94	30.14	33.17	32.05	32.65	34.66	35.83
AFM	0	0	0	0	0	0	0	0	0	0	0	0	0	0	0	0	0	0	0	0	0	0
AFMID	27.94	33.41	23.62	28.46	20.69	18.76	19.46	22.23	18	21.57	12.08	17.68	20.79	22.89	20.38	29.86	23.54	27.8	21.7	27.23	16.09	22.34
AFP	0	0	0	0	0	0	0	0	0	0	0	0	0	0	0	0	0	0	0	0.09	0	0
AFTPH	25.73	24.92	29.72	30.69	28.71	34.16	19.69	31.4	22.52	28.1	29.09	27.57	27.12	26.12	21.36	25.5	29.45	28.11	25.17	26.38	23.89	23.93
AGA	11.71	9.99	13.36	15.45	19.07	16.81	15.94	17.27	12.93	13.15	10.24	8.8	13.99	15.28	15.68	12.12	22.81	20.64	14.65	15.25	16.03	17.69
AGAP1	17.84	16.41	18.01	20.21	28.77	25.11	12.33	14.15	13.27	16.91	20.73	19.09	20.05	24.27	19.37	23.6	20.63	25.43	17.44	19.62	20.81	22.52
AGAP1-IT1	0	2.11	0	0.53	0.59	1.2	1.63	2.91	0	0.48	0.47	2.44	2.46	1.66	0.33	0.34	0	0.79	0.47	0.71	0	0.43
AGAP10P	0	0	0	0	0	0	0	0	0	0	0	0	0	0	0	0	0	0	0	0	0	0
AGAP11	0.15	0.05	0	0	0.08	0.23	0.08	0.08	0	0	0	0	0.42	0.13	0.15	0	0.27	0.12	0.21	0.17	0.13	0
AGAP12P	0	0	0	0.14	0	0	0	0	0	0	0	0	0	0	0	0	0	0	0	0	0	0
AGAP2	0	0	0	0.04	0	0.05	0	0	0	0.04	0	0	0	0.04	0	0.19	0	0.07	0	0.08	0	0
AGAP2-AS1	1.53	7.15	3.22	6.33	2.55	4.16	1.92	1.11	2.63	5.36	2.84	4.71	1.61	2.89	5.84	6.16	1.59	4.87	5.8	6.75	6.64	10.62
AGAP3	41.76	21.81	26.15	18.84	37.11	25.41	59.51	46.79	34.92	26.39	42.44	28.27	39.58	37.14	36.85	30.78	39.64	33.42	43	38.88	33.5	27.17
AGAP4	7.82	2.75	4.93	3.89	4.96	5.57	6.89	12.12	6.35	9.29	6.48	8.47	11.69	15.26	7.68	8.35	6.68	11.12	6.99	10.03	6.75	4.84
AGAP5	5.49	2.25	2.6	2.48	1.02	3.38	5.24	7.57	5.23	6.63	4.05	8.41	4.97	9.1	3.84	6.03	3.76	7.68	3.36	7.95	6.74	2.96
AGAP6	2.54	0.85	5.86	2.78	4.53	4.13	11.46	15.07	9.01	9.08	7.99	13.48	7.24	16.64	5.58	7.77	6.21	10.03	8.47	11.4	8.62	6.9
AGAP7P	0.77	0.43	1.16	1.03	1.2	0.54	1.82	3.6	0.74	1.57	0.98	1.32	0.45	1.43	1.02	0.48	0.63	1.44	0.71	1.35	2.23	1.72
AGAP9	6.25	1.21	9.18	5.07	3.98	10.18	4.81	6.96	5.58	4.23	5.25	4.29	5.92	13.92	3.38	5.34	4.17	7.4	4.17	6.35	3.61	4.73
AGBL1	0	0	0	0	0	0	0	0	0	0	0	0.06	0	0	0	0	0	0	0	0	0	0
AGBL1-AS1	0	0	0	0	0	0	0	0	0	0	0	0	0	0	0	0	0	0	0	0	0	0
AGBL2	0.22	0.11	0.59	0.54	0.53	1.99	0.07	0.07	0.59	0.94	0.74	1.32	0.1	2.28	0.55	0.97	1.84	3.21	0.12	0.96	0.72	0.49
AGBL3	1.46	0.54	1.58	1.27	1.43	0.66	0	0.29	0.06	0.12	0.06	0.25	0.05	0.32	0.09	0.09	0	0.1	0.25	0.14	0	0.11
AGBL4	0	0	0	0.67	0	0.47	0.08	0	0.07	0.07	0	0	0	0.06	0	0	0.27	0.31	0.07	0.17	0	0
AGBL4-AS1	0	0	0	0	0	0	0	0	0	0	0	0	0	0	0	0	0	0	0	0	0	0
AGBL4-IT1	0	0	0	0	0	0	0	0	0	0	0	0	0	0	0	0	0	0	0	0	0	0
AGBL5	38.52	38.84	33.02	27.77	29.16	27.41	31.68	32.69	33.63	29.27	27.57	29.16	36.63	33.31	34.29	28.68	32.59	33.77	33.23	37.36	31.77	31.47
AGBL5-AS1	0	0	0	0	0	0	0	0	0	0	0	0	0	0	0	0	0	0	0	0	0	0
AGER	6.21	5.67	6.28	4.76	2.5	7.73	7.14	7.6	6.15	4.23	3.7	6.95	6.93	13.64	1.59	5.08	3.07	4.72	6.83	4.04	5.37	2.6
AGFG1	17.93	8.05	17.44	10.86	17.37	15.83	17.97	19.82	15.02	13.14	16.6	14.44	19.57	14.59	16.47	13.68	19.46	16.22	18.11	13.32	15.8	21.29
AGFG2	11.3	4.96	9.65	2.54	11.62	8.74	12.05	5.44	7.83	4.16	5.38	3.79	8.86	6.51	6.42	5.6	5.32	4.3	11.46	4.44	6.99	5.08
AGGF1	23.49	18.51	19.12	14.91	24.92	22.75	20.57	22.02	21.36	19.51	19.11	19.04	20.76	18.15	19.83	17.64	20.5	19.33	19.03	15.6	19.35	18.59
AGK	20.79	11.04	11.67	10.63	14.04	12.93	20.31	17.95	17.64	13.67	14.02	9.85	20.62	12.39	16.39	12.77	13.77	14.87	16.77	13.1	19.68	12.94
AGL	12.36	10.48	14.27	12.25	13.28	13.07	8.67	12.52	10.8	10.91	12.88	8.64	10.92	10.34	12.15	10.76	12.78	11.57	10.73	10.34	12.66	11.84
AGMAT	0.52	0.32	0.77	0.64	0.71	1.08	0.38	1.22	1.5	1.28	0.33	0.83	0.71	1.04	1.03	0.36	1.15	1.05	0.63	0.63	1.35	0.69
AGMO	0	0	0	0	0	0	0	0	0	0	0	0	0	0	0	0	0	0	0	0	0	0
AGO1	13.31	7.75	12.5	10.14	11.86	12.17	9.8	12.73	12.08	11.56	10.48	9.01	10.57	8.64	11.54	9.31	10	9.38	12.6	9.08	10.82	7.48
AGO2	20.85	11.26	25.52	20.68	18.9	21.11	11.9	12.36	11.72	14.05	22.19	27.54	18.88	21.79	19.56	16.1	20.46	19.53	21.41	18.29	15.58	19.18
AGO3	4.23	2.91	5.32	3.93	4.3	4.26	4.99	5.64	4.42	6.97	4.99	6.28	7.29	7.16	5.14	7.46	6.48	5.57	6.79	7.18	5.54	4.4
AGO4	11.54	5.92	10.41	9.09	10.02	9	7.31	10.05	6.31	7.49	11.68	10.16	9.35	9.64	8.29	7.3	9.22	8.35	5.6	7.43	8.06	9.57
AGPAT1	67.45	61.09	47.56	41.69	56.31	46.28	70.17	63.55	71.77	51.85	64.31	46.57	74.9	70.25	64.63	61.65	69.95	60.95	66.81	56.57	64.56	53.66
AGPAT2	107.43	104.43	103.07	129.69	72.22	81.81	82.08	77.94	99.41	135.42	95.8	99.22	88.15	80.52	118.58	137.9	110.28	103.22	124.04	95.98	113.39	88.45
AGPAT3	36.45	20.26	29.21	18.18	39.96	32.28	40.73	35.61	35.25	23.61	43.7	32.12	48.21	34.75	40.52	29.61	46.48	32.27	42.88	28.56	40.83	27.63
AGPAT4	7.42	7.24	5.89	5.79	4.71	5.04	4.48	6.06	4.39	4.43	3.24	4.3	7.6	9.05	6.66	5.82	7.52	6.72	6.57	6.67	4.58	4.02
AGPAT4-IT1	0.31	0.11	1.98	0.28	0.47	0.95	0	0.89	0.12	0.73	0.72	0.25	0.32	0.77	1.32	1.01	0.69	1.16	0.38	0.76	0.58	0.11
AGPAT5	25.69	23.91	30.83	30.4	38.35	28.09	23.45	29.84	28.26	36.12	26.32	17.48	18.83	20.14	26.39	26.36	24.02	23.57	24.5	21.71	29.49	58.08
AGPS	15.11	5.58	17.55	13.11	17.96	13.64	16.45	9.86	18.53	13.83	13.37	10.36	14.69	8.83	12.45	11.15	20.26	17.96	16.25	7.94	16.89	11.84
AGR2	555.75	757.93	447.47	351.8	261.73	199.56	615.91	795.91	633.83	640.53	626.26	410.87	813.88	713.82	681.47	662.88	361.08	246.38	630.73	906.54	638.84	625.13
AGR3	13.39	19.08	53.48	75.83	46.57	44.46	0.9	6.24	20.36	43.09	20.21	28.63	22.12	36.68	33.64	35.08	71.29	68.63	6.29	55.96	26.9	55.87
AGRN	391.94	274.43	234.66	191.9	222.7	166.75	269.28	239.52	226.79	163.93	293.01	225.54	536.21	443.19	477.31	391.2	427.01	256.84	430.84	344.8	285.57	191.45
AGRP	0	0	0	0	0	1.96	0	0	0	0	0	0	0	0	0	0	0	0	0	0	0	0
AGT	0.13	0	0.13	0.61	0.27	0.96	0.1	0.2	0	0.08	0.65	0.52	0.07	0.15	0.24	0.13	0.32	0.58	0	0.07	0	0.31
AGTPBP1	14.45	10.61	17.49	12.4	19.9	15.9	15.09	14.83	14.96	12.51	16.16	11.92	18.85	14.16	16.83	15.06	17.46	19.1	15.14	12.58	14.56	19.74
AGTR1	0.12	0.09	0.86	0	0	0	0.34	1.32	0	0.1	0	0.3	0.52	0.54	0	0.36	0	0.25	0	0.08	0.19	0
AGTR2	0	0	0	0	0	0	0.08	0	0.07	0	0	0	0	0	0	0	0	0	0	0	0	0
AGTRAP	60.21	63.84	65.79	61.17	80.04	66.88	75.05	58.36	95.2	93.46	77.16	77.07	94.72	103.56	97.56	93.71	118.61	121.13	87.41	80.25	109.4	103.29
AGXT	0	0	0	0	0	0	0	0	0	0	0	0	0	0	0	0	0	0	0	0.11	0	0
AGXT2	0	0	0	0	0	0	0	0	0	0	0	0	0	0	0	0	0	0	0	0	0	0
AHCTF1	18.63	11.6	15.92	13.29	21.2	18.83	13.43	16.52	15.07	11.55	15.14	13.72	16.07	16.53	14.67	13.21	14.56	16.34	13.05	13.48	13.67	11.78
AHCTF1P1	0.27	0.11	0	0.04	0.18	0.18	0.05	0.06	0.12	0.07	0.25	0.12	0.14	0.15	0.04	0.12	0	0.18	0.1	0.07	0.2	0.15
AHCY	220.21	223.47	189.38	169.57	205.14	176.32	254.73	218.64	254.83	192.37	185.59	164.82	218.06	178.44	214.27	174.7	193.39	175.19	227.67	202.76	202.14	191.8
AHCYL1	147.73	119.37	223.52	189.31	205.13	179.54	105.27	115.37	129.34	145.47	231.58	189.7	161.57	167.97	164.1	150.1	161.3	164.32	127.78	133.16	154.2	141.85
AHCYL2	9.83	8.01	12.36	7.32	11.76	9.27	9.05	13.2	8.73	8.11	10.74	7.61	12.44	9.89	11.43	8.13	14.23	11.55	10.29	11.35	11.93	14.8
AHDC1	16.03	13.74	8.79	12.7	7.39	9.51	15.32	22.95	10.07	8.95	10.82	10.37	15.49	16.48	10.08	12.75	8.25	6.37	13.28	14.29	8.77	4.09
AHI1	11.3	7.78	14.07	14.04	13.05	14.58	6.07	11.61	8.06	10.6	15.27	13.66	14.7	18.9	10.92	8.57	10.43	12.19	8.34	10.29	8.35	9.32
AHNAK	149.6	74.43	181.73	131.11	165.48	195.82	59.76	34.23	44.2	37.61	152.57	131.79	135.74	88.45	143.34	106.97	136.15	119.85	98.33	77.13	77.21	103.36
AHNAK2	27.09	19.56	26.39	28.68	15.06	25.11	10.84	6.62	10.19	5.6	16.44	15.92	21.26	15.89	27.14	28.88	28.03	17.97	18.76	16.28	11.95	3.93
AHR	55.49	39.94	52.78	46.04	48.51	50.12	51.44	71.32	45.68	47.69	52.67	47.69	53.04	49.43	43.21	43.13	42.16	44.82	47.44	56.16	41.54	50.03
AHRR	2.35	1.83	2.79	1.7	2.23	2.15	7.68	9.7	3.76	1.5	1.84	0.79	3.76	4.28	3.13	2.65	1.92	1.94	3.03	2.87	1.88	6.92
AHSA1	133.95	69.54	94.98	82.51	138.72	137.82	128.5	109.5	124.74	97.77	92.3	99.96	101.29	83.23	99.06	85.43	128.17	112.34	121.29	77.83	97.34	88.39
AHSA2P	35.27	15.56	45.08	35.49	32.03	49.19	0	0	0	0	0	0	0	0	0	0	0	0	0	0	0	0
AHSG	0.37	0	0	0	0	0	0	0	0	0	0	0	0.39	0	0	0.66	0	0.13	0.3	0	0.14	0
AHSP	0	0	0	0	0	0	0	0	0	0	0	0	0	0	0	0	0	0	0	0	0	0
AICDA	0	0	0.39	0	0	0.1	0	0	0	0.08	0	0.08	0.14	0	0	0	0.37	0	0	0	0.07	0
AIDA	67.35	48.31	63.76	49.28	70.72	66.25	56.05	49.16	57.68	40.66	52.09	48.03	58.29	50.18	54.88	44.07	57.53	48.37	59.47	50.25	42.06	40.18
AIF1	0	0	0	0	0	0	0	0	0	0	0	0	0	0	0	0	0	0	0	0	0	0
AIF1L	19.2	15.87	8.22	7.5	9.98	4.83	23.91	13.94	19.69	12.33	11.28	6.44	13.59	8.96	9.67	9.16	6.6	6.09	15.49	13.51	12.61	6.52
AIFM1	107.48	65.44	110.72	71.64	133.89	83.7	105.78	92.62	115.14	91.32	100.51	60.85	105.63	80.09	88.51	52.78	100.39	68.2	90.13	69.82	103.03	104.7
AIFM2	19.54	18.72	25.9	20.26	23.57	24.43	19.39	18.69	20.94	16.56	27.43	20.53	18.63	22.13	29.03	21.37	18.08	17.53	19.56	17.51	17.19	20.91
AIFM3	0.13	0.65	0.5	0.35	0.37	0.52	0	0.12	0	0.56	0.65	0.59	0	0.17	0.14	0.5	0.63	0.65	0.1	0.07	0.27	0.62
AIG1	129.73	93.17	95.91	59.41	62.14	41.17	97.91	55.43	77.05	47.18	39.71	29.38	88.22	62.1	74.91	57.22	71.35	53.91	76.44	65.35	46.17	37
AIM2	0	0	0	0	0	0	0	0	0	0	0	0	0	0	0	0.12	0	0	0	0	0	0
AIMP1	40.61	37.36	39.34	37.99	33.09	39.58	32.57	33.96	32	32.04	30.65	32.93	30.51	33.01	29.4	33.24	33.23	34.43	29.2	36.08	30.84	31.43
AIMP2	40.19	27.49	21.14	19.38	36.81	40.75	70.28	43.47	50.56	40.54	25.76	25.35	37.62	32.97	33.4	27.44	37.4	50.08	46.61	32.24	42.98	36.59
AIP	85.19	136.61	81.84	100.08	74.47	86.48	63.27	78.5	74.71	82.71	77.52	84.17	78.66	89.04	84.63	92.25	71.9	84.03	73.25	109.13	80.45	75.1
AIPL1	0	0	0	0	0	0	0.09	0	0	0	0	0	0	0	0	0	0	0	0	0	0	0
AIRE	0	0	0	0	0	0	0	0	0.1	0	0	0	0.08	0	0.35	0	0.09	0	0	0	0	0
AIRN	0	0	0	0	0	0	0	0	0	0	0	0	0	0	0	0	0	0	0	0	0	0
AJAP1	0	0	0	0	0	0	0	0	0	0	0	0	6.2	1.75	3.24	1.1	6.67	0.84	0.42	0.34	0	0
AJM1	0.08	0.43	0.5	0.93	0.26	0.52	0	0	0	0	0	0	0	0	0	0	0	0	0	0	0	0
AJUBA	61.88	47.84	52.21	54.19	30.58	32.05	81.52	73.09	47.42	37.48	36.07	31.83	68.8	59.24	48.22	47.27	42.64	45.24	58.84	62.71	36.37	22.16
AK1	19.92	8.86	14.39	7.07	16.79	13.15	24.18	11.51	15.49	9.22	14.85	10.58	27.08	18.34	20.94	15.66	21.83	14.39	26.31	12.19	17.59	9.38
AK2	111.61	172.5	162.58	266.5	132.31	153.58	54.94	80.43	75.73	110.96	84.54	80.65	73.49	84.42	89.13	103.58	73.07	84.07	65.46	88.31	78.68	79.15
AK3	58.1	34.91	50.51	34.15	56.46	49.26	69.95	59.98	62.02	51.19	61.68	48.05	63.09	51.71	59.73	46.21	71.28	52.44	54.71	43.93	49.17	47.03
AK4	58.33	67.2	57.72	65.27	45.33	50.99	28.2	45.21	38.84	56.05	42.15	46.14	37.51	42.98	49.84	58.01	35.85	41.69	42.86	48.19	43.93	26.41
AK5	0	0	0.16	0.15	0	0	0	0	0.32	0	0.06	0	0.11	0.06	0.14	0.05	0.24	0.33	0	0.05	0	0
AK6	22.85	24.07	22.29	28.23	21.73	27.94	47.6	50.52	49.88	38.31	32.1	26.19	50.73	33.71	37.63	35.48	34.49	35.21	44.32	40.24	43.11	38.65
AK7	6.13	4.69	6.21	7.23	7.19	8.85	2.05	2.09	4.21	6.35	3.87	5.14	4.73	7.44	4.19	4.78	8.06	8.31	2.78	4.32	3.05	4.12
AK8	1.65	5.27	3.99	5.76	7.27	6.17	0.6	1.91	2.77	4.54	2.78	4.12	3.05	4.38	2.29	2.69	5.6	6.48	1.41	3.04	4.3	3.62
AK9	6.37	6.91	7.66	5.97	7.15	10.24	4.36	5.6	5.88	9.52	7.77	9.01	6.54	7.93	6.07	6.38	7.29	8.8	4.94	6.16	6.9	3.59
AKAIN1	0	0	0	0	0	0	0	0	0	0	0	0	0	0	0	0	0	0	0	0	0	0
AKAP1	30.74	25.88	25.89	22.89	27.83	27.32	35.7	48.29	29.19	25.18	21.76	20.63	26.08	24.19	25.79	25.95	19.18	24.38	36.1	37.91	31.17	25.94
AKAP10	16.45	20.16	18.11	20.19	15.05	13.42	13.93	18.31	14.28	17.64	12.26	13.02	15.88	16.55	13.24	15.18	14.19	14.03	13.71	16.99	14.49	14.42
AKAP11	21.73	13.48	20.83	15.28	22.19	21.32	12.06	17.1	13.25	15.31	21.06	17.47	19.02	19.24	18	16.79	19.43	19.88	13.04	15.03	16.11	15.15
AKAP12	142.28	46.47	218.12	131.87	87.39	54.2	73	21.46	96.65	50.73	117.11	64.47	131.09	41.53	160.54	91.01	128.87	56.27	246.52	73.04	126.29	78.85
AKAP13	25.25	15.01	25.62	20.68	29.13	27.88	18.14	22.01	19.94	19.38	22.02	18.8	25.51	22.53	22.19	20.46	26.78	22.71	22.58	21.02	19.13	22.16
AKAP14	0	0.26	0	1.91	1.18	4.48	0	0	1.01	0	0	3.75	0.41	9.81	0	0.62	9.65	8.48	0	0.36	1.6	2.16
AKAP17A	66.18	56.18	48.44	55.56	44.69	56.15	42.32	75.32	43.23	59.58	45.16	64.29	45.21	66.13	43.1	50.4	37.54	43.83	42.49	64.69	51.85	44.68
AKAP3	0.72	0.7	1.43	0.67	1.24	1.67	1.38	1.99	1.98	3.57	4.13	3.02	1.89	2.7	2.48	2.29	1.99	2.94	1.45	2.18	1.45	1.72
AKAP4	0	0	0	0	0	0	0.09	0	0	0	0	0	0	0	0	0	0	0	0	0	0	0
AKAP5	1.51	0.32	0.51	0.4	0.77	0.25	2.61	0.76	1.39	0.09	0.7	0.26	2.26	0.51	1.14	0.57	0.6	0.27	1.2	0.42	0.36	0.47
AKAP6	0.18	0.12	0.25	0.25	0.33	0.49	0.13	0.33	1.19	1	0.28	0.14	0.31	0.44	0.27	0.35	1.03	0.98	0.28	0.49	0.66	0.49
AKAP7	4.21	5.34	2.42	7.85	5.28	9.32	5.21	7.55	6.54	17.77	4.66	7.01	2.87	2.96	2.8	6.46	8.29	6.53	3.16	4.41	5.65	5.79
AKAP8	26.25	20.74	21.57	24.09	23.11	25.38	25.25	26.48	21.4	21.43	21.9	24.07	28.29	27.7	23.72	20.77	21.67	23.11	25.8	22.56	19.62	17.93
AKAP8L	101.02	69.99	57.77	53.22	61.97	71.16	73.85	97.69	61.6	66.34	68.54	66.15	83.82	83.58	57.82	61.5	58.42	64.06	64.48	76.8	61.46	54.42
AKAP9	21.24	14.74	22.79	21.55	18.84	19.72	7.5	12.51	9.27	13.22	15.02	12.96	18.25	16.81	15.11	15.72	18.92	16.61	13.02	16.15	12.44	11.73
AKIP1	28.85	17.77	20.15	12.87	22.63	23.3	29.24	14.85	21.49	18.46	24.68	19.29	31.28	26.86	21.44	22.65	25.18	23.51	25.56	21.53	23.58	9.94
AKIRIN1	59.42	37.66	49.54	33.51	61.68	52.13	76.34	67.63	64.78	47.01	53.67	44.03	72.52	66.46	62.06	51.87	67.57	58.1	61.55	52.98	46.47	41.69
AKIRIN2	45.08	38.57	36.32	28.37	38.68	32.58	44.29	43.96	46.09	42.62	38.94	45.58	43.25	40.55	35.24	41.73	39.12	42.98	42.01	45.63	38.37	41.37
AKNA	17.75	12.3	15.67	20.1	10.63	11.67	9.18	11.08	7.02	9.12	8.23	10.01	12.04	13.79	7.78	10.51	7.36	10.41	11.55	12.65	8.87	8.24
AKNAD1	0	0	0	0	0	0	0.08	0	0	0	0	0	0	0	0	0	0	0	0	0	0	0
AKR1A1	185.43	240.36	183.16	148.25	160.13	169.25	145.33	157.58	160.87	154	147.31	141.21	181.28	219.1	166.23	166.64	132.45	141.9	172.21	183.66	160.52	125.45
AKR1B1	150.43	91.44	191.44	55.13	228.71	171.53	271.31	133.91	244.57	75.21	318.46	149.76	283.8	206.44	274.84	154.01	263.68	111.21	142.09	86.01	111.02	86.96
AKR1B10	0.72	1.05	0.53	0.66	5.14	3.9	0.17	0.88	0.59	1.17	1.42	1.64	2.04	4.32	1.05	0.65	1.37	2.13	1.94	2.93	0.96	0.94
AKR1B15	0	0	0	0	0.4	0.25	0.16	0	0	0	0.56	0	0.25	0.26	0.1	0.11	0	0	0.15	0.11	0	0
AKR1C1	0.55	0.42	0.47	0.11	1.74	1.91	1.19	1.26	1.97	2.64	2.88	6.1	5.87	5.86	2.09	2.45	4.18	7.68	4.27	3.78	3.21	5.56
AKR1C2	1.83	1.57	2.32	1.85	11.79	11.01	1.79	0.36	1.02	0.47	2.85	4.17	3.34	4.1	3.43	2.68	6.94	5.31	1.48	2.63	2.09	4.78
AKR1C3	31.61	33.97	57.5	47.4	133.21	110.18	23	13.68	25.66	27.83	46.97	44.65	67.75	76.05	57.97	47.18	87.5	77.41	36.18	51.27	48.55	68.05
AKR1C4	0	0	0	0	0	0	0	0	0	0	0	0	0	0	0	0	0	0	0	0	0	0.19
AKR1C6P	0	0	0	0	0	0	0	0	0	0	0	0	0	0	0	0	0	0	0	0	0	0
AKR1C8P	0	0	0	0	0	0	0	0	0	0	0	0	0.18	0	0	0	0	0	0	0	0	0
AKR1D1	0	0	0	0	0	0	0	0	0	0	0	0	0	0	0.06	0	0	0	0	0	0	0
AKR1E2	3.64	0.82	2.5	1.7	3.68	1.67	2.45	2.44	2.58	1.55	6.25	4.71	1.23	1.09	0.83	1.29	2.44	1.8	2.12	2.76	1.67	0.78
AKR7A2	26.95	33.33	25.35	26.79	25.84	23.59	24.73	21.87	29.69	29.16	28.39	20.89	28.57	28.19	27.29	30.54	35.63	32.41	30.68	29.81	30.06	30.27
AKR7A2P1	0	0	0	0	0	0	0	0	0	0	0	0	0	0	0	0	0	0	0	0	0	0
AKR7A3	0	0	1	0.7	0.26	0.52	1.36	1.44	1.2	0.4	0.19	1.02	1.21	1.42	0.57	1.47	0.37	0.51	1.21	2.13	0.56	1.1
AKR7L	0	0	0	0.12	0.12	0.8	0.48	0.13	0.42	0.1	0	0.32	0.33	0.26	0.41	0.36	0.18	0.41	0.11	0.59	0.2	0.18
AKT1	138.93	97.57	100.83	65.83	117.15	96.07	146.98	131.23	121.61	102.9	120.97	109.75	134.54	123.05	127.93	108.11	134.71	113.98	146.68	111.92	104.48	81.64
AKT1S1	63.71	48.45	59.95	44.98	56.49	59.17	126.42	139.33	84.83	66.59	71.44	70.01	85.84	101.84	87.12	77.02	85.31	76.78	93.46	72.06	83.84	71.54
AKT2	47.37	32.98	44.08	32.2	45.71	40.88	49.32	55.15	43.94	39.88	42.86	38.85	45.98	49.22	46.62	38.13	46.19	37.73	53.42	42.73	41.91	38.24
AKT3	0	0	0	0.17	0.07	0	0.07	0.1	0.06	0.28	0	0.03	0.45	0.16	0.53	0.22	0.08	0.02	0.61	0.68	0.08	0.21
AKTIP	15.47	11.74	12.02	12.35	17.38	18.66	26.97	14	15.94	11.66	15.29	17.4	22.79	16.43	15.5	13.64	18.24	21.31	20.16	16.44	16.66	15.66
ALAD	27.03	23.01	20.85	15.92	25.04	18.99	21.8	22.65	25.04	23.47	21.68	18.72	27.54	25.22	27.97	26.92	33.13	28.88	25.64	25.32	24.62	24.16
ALAS1	48.62	35.19	41.32	28.24	39.27	33.11	49.36	44.2	43.1	31.01	61.44	52.58	56.15	52.25	43.69	37.79	43.82	42.72	48.86	40.01	41.99	35.11
ALAS2	0	0	0	0	0	0	0	0	0	0	0	0	0	0	0	0	0	0.2	0	0.09	0	0
ALB	0.12	0	0	0	0	0	0	0.36	0.3	0.2	0	0	0	0	0	0	0.09	0.34	0	0	0	0
ALCAM	91.61	68.68	107.11	89.68	145.81	115.65	101.3	94.46	104.26	103.09	116.22	92.34	120.52	82.24	127.38	105.94	206.53	151.98	107.33	78.13	112.43	168.18
ALDH16A1	19.11	10.6	15.74	7.53	20.54	12.82	23.87	27.11	22.12	14.24	15.8	8.59	13.54	15.33	18.14	11.6	21.28	14.49	25.55	12.92	23.2	22.47
ALDH18A1	88.49	84.92	83.83	76.1	84.2	73.19	72.79	97.35	78.35	88.52	77.95	70.64	79.08	91.2	71.16	80.56	73.34	69.66	73.04	77.63	81.62	63.76
ALDH1A1	612.54	445.74	325.68	179.72	331.55	206.57	866.3	921.23	399.61	141.6	112.02	70.07	221.86	165.9	165.76	112.03	122.89	116.19	623.86	415.96	192.78	250.96
ALDH1A2	0	0	0	0	0	0	0	0	0	0	0	0	0	0	0	0	0	0	0	0	0	0.06
ALDH1A3	112.86	16.35	35.46	5.98	41.37	14.77	180.06	22.29	145.34	7.31	100.46	22.53	422.48	110.47	312.45	89.78	334.6	58.51	264.8	53.22	98.02	34.69
ALDH1B1	37.67	20.58	21.21	10.87	20.98	20.6	49.3	28.34	44.18	21.85	16.2	16.69	35.95	20.06	28.83	21.67	29.04	19.18	35.91	23.12	25.34	14.34
ALDH1L1	1.67	1.1	2.12	0.53	2.66	2.54	0.33	0.09	0.53	0.71	1.39	0.72	3.11	3.38	1.89	1.55	2.41	2.3	0.89	2.87	0.7	0.13
ALDH1L1-AS1	0	0	0	0	0	0	0	0	0	0	0	0	0	0	0	0	0	0	0	0	0	0
ALDH1L1-AS2	0	0.26	0	0	0.12	0.25	0	0	0	0	0	0.1	0	0	0	0	0	0.16	0	0	0	0
ALDH1L2	3	1.8	2.77	3.21	2.84	4.14	8.06	5.99	2	3.54	3.26	5.38	3.63	4.05	1.8	2.27	1.72	3.14	1.84	4.33	1.41	1.3
ALDH2	17.41	18.52	29.32	21.27	25.19	20.27	148.19	117.66	122.87	95.32	176.02	126.85	124.12	113.99	140.37	121.25	117.96	94.36	192.82	150.66	172.23	181.04
ALDH3A1	3.7	2.2	3.21	1.26	1.64	2.79	5.42	4.03	1.82	1.42	2.5	1.59	6.01	4.56	3.43	1.82	4.12	4.27	11.16	4.83	3.81	10.82
ALDH3A2	42.21	53.65	33.14	32.65	28.42	26.18	32.58	57.86	32.77	43.05	20.44	19.11	36.57	41.83	27.51	35.66	33.89	40.28	44.52	54.62	36.75	33.83
ALDH3B1	13.87	12.79	9.05	10.31	10.82	8.27	7.59	10.63	6.48	2.84	5.83	6.95	13.26	16.23	14.22	12.09	9.99	11.46	10.22	15.77	8.79	19.84
ALDH3B2	12.92	13.07	3.77	10.53	8.33	14.15	11.76	17.94	10.54	18.98	7.9	10.67	7.19	12.4	7.07	11.53	15.07	17.02	10.16	15.79	3.73	10.23
ALDH4A1	7.86	6.06	5.58	3.3	5.17	3.4	8.49	4.38	8.19	4.31	4.62	2.57	7.68	4.36	6.07	4.19	6.66	4.89	7.04	6.65	8.97	8.49
ALDH5A1	7.29	4.41	5.67	6.83	11.14	10.17	5.38	10.01	7.13	8.25	7.97	8.87	8.55	11.93	8.41	8.63	12.5	13.22	4.73	6.34	6.41	8.29
ALDH6A1	5.69	7.03	10.04	11.92	11.35	11.15	3.38	4.53	15.31	15.49	11.7	9.41	5.41	6.25	10.8	10.52	19.04	15.76	8.73	8.17	19.32	28.3
ALDH7A1	46.63	36.14	46.83	34.25	43.83	28.17	42.39	24.94	40.92	31.69	26.61	20.13	39.01	30.38	33.73	27.07	38.3	34.64	41.08	33.74	42.82	31.38
ALDH8A1	0.23	0.25	0.8	0.53	0.24	1.44	0.73	0.55	0.83	1.06	1.21	0.78	1.26	0.08	1.47	0.48	1.65	0.59	0.28	0.21	2.11	0.59
ALDH9A1	39.37	39.64	38.91	32.92	38.98	33.76	49.89	62.79	50.58	45.57	36.17	28.35	51.14	45.57	50.14	43.57	51.95	44.22	44.58	48.55	37.91	33.89
ALDOA	2392.47	3723.56	3029.96	3716.3	1721.07	2176.58	1914.03	2149.22	2310.96	2698.28	3147.65	3861.96	2022.7	2575.65	3028.24	3512.72	1819.06	2465.83	2715.69	2835.78	2985.8	1946.46
ALDOB	0	0	0	0.1	0.35	0	0	0	0	0	0.44	0.37	0.08	0.08	0.07	0.07	0.09	0	0.37	0	0.17	0.08
ALDOC	98.76	207.73	148.2	210.6	62.53	78.38	22.36	53.17	64.28	71.36	61.7	85.05	61.56	83.08	106.78	164.99	41.72	69.57	68.84	103.24	75.45	45.98
ALG1	9	7.69	6.97	5.35	13.28	10.16	13.77	11.67	12.8	11.3	10.07	7.26	10.22	8.14	11.49	9.73	12.4	12.07	10.99	9.7	13.96	11.98
ALG10	4.17	2.51	7.43	7.67	5.9	7.96	3.57	3.29	3.36	4.01	4.76	5.38	3.82	4.75	4.44	4.91	3.62	5.79	4.15	2.55	4.4	2.53
ALG10B	4.7	3.15	5.64	5.26	6.24	6.2	2.61	4.71	2.75	4.31	4.21	4.96	4.98	7.1	4.1	5.26	4.33	5.35	3.5	5.14	3.34	3.38
ALG11	13.89	14.21	17.56	7.55	23.37	18.75	7.36	7.58	8.14	7.99	13.47	10.43	10.48	10.6	12.2	12.86	13.73	10.92	10.67	7.7	11.06	11.7
ALG12	13.43	10.96	10.23	8.96	11.91	8.62	33.5	27.43	28.95	25.17	28.29	19.9	29.68	26.6	35.51	29.76	36.75	26.86	33.73	25.82	30.28	26.48
ALG13	18.96	9.59	20.25	12.19	16.17	13.84	15.71	18.44	12.63	15.4	9.62	8.5	15.55	14.98	13.63	11.24	13.1	16.36	16.51	15.29	14.74	14.91
ALG14	0.98	1.11	1.45	0.82	1.06	1.1	10.83	14.77	11.32	12.92	10.5	6.74	8.9	7.81	9.54	6.99	9.09	11.4	9.38	7.26	14.12	12.97
ALG14-AS1	0	0	0	0	0	0	0	0	0	0	0	0	0	0	0	0	0	0	0	0	0	0
ALG1L	3.03	1.26	1.28	0	2.19	2.23	2.01	3	0.36	2.82	2.77	4.32	2.2	6.6	2.74	2.1	2.63	4.24	1.76	4.13	3.91	2.88
ALG1L2	0	0	0	0.31	0	0	0	0	0	0	0	0	0.24	0.24	0	0.2	0	0	0.55	0	0	0
ALG1L9P	0	0	0.11	0	0.19	0.19	0	0	0	0	0.09	0	0.26	0	0	0.19	0.24	0.2	0	0	0.41	0.14
ALG2	29.37	25.57	30.37	31.96	33.92	35.51	36.74	37.04	36.45	40.19	31.1	31.57	35.72	34.56	30.46	31.96	31.4	35.12	27.14	29.37	34.57	32.16
ALG3	33.43	28.11	28.01	15.72	36.45	23.57	45.03	32.53	40.5	35.57	43.52	26.93	37.53	36.4	38.35	35.41	39.81	34.77	40.85	28.12	45.55	35.59
ALG5	42.63	48.7	39.63	42.47	56.16	54.04	47.23	56.91	45.73	51	46.26	38.06	45.49	48.48	50.55	46.01	57.49	50.74	41.09	49.21	44.01	53.53
ALG6	5.78	4.47	6.84	5.83	7.83	6.32	7.59	8.03	8.1	6.2	7.8	4.83	6.17	6.2	5.69	7.55	6.98	8.12	6.35	5.84	6.92	6.13
ALG8	34.01	20.65	37.01	24.33	36.74	23.64	41.71	28.67	39.11	31.41	27.2	18.02	25.02	17.37	27.2	24.04	29.83	27.1	37.93	21.04	31.97	24.59
ALG9	7.7	9.01	8.03	6.82	8.82	6.12	7.81	7.83	8.34	7.57	8.53	7.32	7.49	7.09	7.33	6.72	8.49	7.84	7.23	6.81	8.82	6.03
ALK	0.7	0.24	0.13	0	0.29	0.04	0.48	0.94	0	0.16	0.03	0.07	0.2	0.21	0.12	0.12	0	0	0.13	0.28	0.06	0.21
ALKAL1	0	1	0	0.25	0	0	0	0	0	0	0	0	0	0	0	0	0	0	0	0	0	0
ALKAL2	2.1	1.53	82.95	99.55	145.02	155.65	0	0	0	0	0	0	0	0	0	0	0	0	0	0	0	0
ALKBH1	8.09	7.62	7.18	5.7	4.53	6.2	10.44	6.69	6.09	8.97	6.04	6.98	6.4	7.13	5.52	5.67	6.13	4.87	7.26	7.33	6.05	6
ALKBH2	40.46	40.21	35.08	35.82	39.11	51.44	29.8	46.29	25.08	36.34	27.12	38.94	27.89	31.23	24.43	26.47	22.2	34.19	27.46	34.38	31.52	29.24
ALKBH3	18.6	26.5	22.12	19.84	17.07	18.84	21.38	13.5	21.47	20.07	21.32	20.14	18.45	20.98	15.52	18.83	19.48	21.63	13.7	18.3	18.09	19.39
ALKBH3-AS1	0	0	0	0	0	0	0	0	0	0	0	0	0	0	0	0	0	0.1	0	0	0	0
ALKBH4	12.87	10.6	6.76	6.03	6.59	6.52	11.24	9.24	9.3	9.84	6.22	6.78	7.61	8.13	8.1	6.43	4.76	5.25	7.97	6.76	6.45	4.47
ALKBH5	93.59	110.49	84.99	94.51	82.86	102.51	83.28	104.85	80.25	93.13	86.51	109.33	75.16	97.38	81	84.31	74.43	79.72	72.82	77.33	70.31	49.52
ALKBH6	20.33	11.09	12.63	17.97	22.08	10.99	25.16	19.86	16.67	16.48	15.23	17.02	19.11	16.01	17.79	16.58	22.5	13.92	19.69	21.45	19.12	15.95
ALKBH7	56.56	108.33	57	72.72	50.24	57.33	47.23	52.12	50.61	61.56	47	49.91	46.1	51.71	44.83	48.22	35.8	38.76	42.04	58.91	56.17	48.24
ALKBH8	4.79	2.71	2.77	2.88	2.93	3.15	3.95	3.34	2.75	3.44	2.35	2.95	3.78	2.99	2.32	2.2	2.5	2.91	2.7	4.18	2.98	4.84
ALLC	0	0	0	0	0	0	0	0	0	0	0	0	0	0	0	0	0	0	0	0	0	0
ALMS1	4.16	1.99	4.2	3.83	3.62	3.8	3.14	4.56	3.19	4.07	3.59	2.81	4.62	4.19	2.95	2.34	4.71	3.74	2.98	3.04	2.96	3.08
ALMS1-IT1	0	0.24	0	1.34	0.17	0.67	0.44	0.78	0.39	0.78	0.51	0	0.34	0.7	0.09	0.29	0	0.34	0.27	0.6	0.25	0.36
ALMS1P1	0	0	0	0	0	0	0	0	0	0	0	0	0	0	0	0	0	0	0	0	0	0
ALOX12	0.12	0	0	0	0.12	0	0	0.11	0.19	0	0	0	0	0	0	0.35	0.18	0.32	0.1	0.07	0.18	0.6
ALOX12-AS1	1.2	1.74	3.52	0.55	0.6	1.24	1.68	0.6	0	0.99	0.49	0.5	1.27	2.57	0.69	1.76	0.89	0.82	0	1.1	0.45	1.78
ALOX12B	0	0.08	0	0.4	0	0.34	0	0.11	0.09	0.26	0	0.36	0	0.08	0.06	0.13	0	0.08	0.27	0.14	0.17	0.16
ALOX12P2	0.4	0.18	1.68	1.42	0.2	0.91	0	0.84	0.4	0.84	0.23	0.67	1.71	0.99	0.6	1.17	0.89	1.41	0.1	0.61	0.61	0.92
ALOX15	0	0	0.2	0.09	0.1	0.21	0.46	0	0.08	0	0	0	0	0	0.06	0	0	0.14	0	0	0	0
ALOX15B	0.91	1.38	1.54	2.48	1.7	1.98	0.27	0	0.53	0.24	0.32	0.75	0.61	0.74	2.33	3.88	4.36	3.72	0.36	0.39	0.23	0.44
ALOX15P1	0	0	1.12	0	0	0	0	0	0	0	0	0	0	0	0	0	0	0	0	0	0	0
ALOX5	15.93	9.11	23.17	12.86	18.98	12.49	24.55	17.71	21.49	19.53	42.15	30.61	37.55	34.54	38.04	35.35	27.64	34.51	31.22	20.57	37.04	19.84
ALOX5AP	0	0.54	0.36	0.34	0.38	0.77	1.71	0	0.61	0	0.59	0	1.04	1.59	0.85	0.66	0.56	0.25	0.91	0.23	0.84	0
ALOXE3	0	0	0	0.23	0	0.17	0	0	0	0.07	0	0	0.12	0.48	0.05	0.44	0.06	0.17	0.07	0	0.06	0.18
ALPG	0	0	21.54	19.55	121.4	109.56	0	0	0	0	0	0	0	0	0	0	0	0	0	0	0	0
ALPI	0	0	0	0	0.08	0	0	0	0	0	0	0	0	0	0	0	0	0.06	0	0	0	0.06
ALPK1	9.25	14.53	16.11	17.8	10.69	12.94	4.25	9.31	7.36	12.32	9.61	11.52	11.27	16.47	8.61	12.09	6.76	9.99	5.35	14.05	8.14	7.22
ALPK2	0.34	0.03	0.03	0.06	0.11	0.04	1.68	0.23	1.43	0	2.77	0.03	1.27	0.18	0.5	0.15	1.85	0.07	0.75	0.02	0.42	0.47
ALPK3	2.25	1.11	40.91	35.31	2.5	3.16	8.75	21.03	13.73	18.74	43.07	38.42	37.9	43.54	56.58	48.09	48.24	53.91	36.5	34.51	34.34	24.64
ALPL	13.03	18.67	11.54	16.78	15.56	22.69	6.78	13.68	31.65	27.26	14.77	17.38	7.61	9.76	4.96	6.96	35.89	35.8	8.33	9.53	11.65	39.39
ALPP	0	0	9.86	7.47	119.19	86.54	0	0	5.11	9.89	52.13	56.75	0	0	10.8	7.97	74.53	111.51	0.45	0.81	13.81	39.83
ALS2	18.14	10.62	14.84	11.14	15.09	15.04	13.3	15.7	12.11	12.64	13.78	11.27	18.3	14.09	15.6	12.84	18.13	16.23	13.15	11.41	12.34	10.4
ALS2CL	25.46	9.76	27.99	11.08	24.56	19.84	20.19	14.66	12.93	10.21	28.12	25.89	39.45	44.73	26.07	23.82	21.9	21.34	20.78	18.92	15.64	9.07
ALX1	0	0	0	0	0	0	0	0	0	0	0	0	0	0	0	0	0.18	0	0	0.87	0	0
ALX3	0	0	0	0	0	0.3	0	0	0	0	0	0	0	0	0	0.24	0	0.55	0.65	0	0	0
ALX4	0	0	0	0.08	0	0	0	0	0	0	0	0	0	0	0.03	0	0	0.03	0	0.03	0	0
ALYREF	70.8	31.58	48.57	38.71	62	45.3	88.38	68.65	81.58	52.7	40.65	32.1	44.81	37.84	47.75	39.17	47.44	48.64	79.56	41.22	61.01	51.81
AMACR	7.36	6.1	6.8	6.52	7.72	5.78	12.68	13.22	13.49	12.25	12.04	8.8	8.14	6.29	6.23	8.27	7.9	8.31	8.75	8.53	10.55	12.2
AMBN	0	0	0	0	0	0	0	0.27	0	0	0	0.11	0	0	0	0	0	0	0.11	0	0	0
AMBP	2.67	1.42	3.11	2.89	5.44	5.26	4.35	5.82	4.02	4.15	3.24	2.21	4.34	6.99	4.41	4.19	0.62	2.42	1.19	6.28	1.72	3.22
AMBRA1	16.12	9.34	11.71	9.87	12.71	12.67	14.41	14.9	12.55	13.07	14.11	13.51	13.75	13.16	11.51	11.11	16.17	12.32	13.16	12.56	12.52	13.71
AMD1	60.04	45.15	61.95	52.58	75.75	78.76	71.88	68.41	75.9	72.76	54.74	50.29	55.36	52.13	51.34	43.74	60.24	61.79	56.69	54.54	68	74.05
AMDHD1	0.5	0.37	0.12	0	0.51	0.52	0.36	1.38	1.05	0.1	0	0	0.18	0.94	0.3	0.23	0.79	0.18	0.32	0.4	0.2	0.96
AMDHD2	11.41	6.22	7.26	8.2	13.12	9.99	17.96	16.53	13.82	14.41	13.66	13.22	15.77	13.42	14.39	17.37	22.39	19.21	11.85	13.46	18.4	15.11
AMELX	0	0	0	0	0	0	0	0	0	0	0	0	0	0	0	0	0	0	0	0	0	0
AMELY	0	0	0	0	0	0	0	0	0	0	0	0	0	0	0	0	0	0	0	0	0	0
AMER1	3.18	1.83	3.73	2.9	4.49	5.09	2.26	3.95	4.43	4.58	4.19	3.61	2.31	3.45	2.88	3.27	2.53	3.23	2.85	2.42	3.53	3.37
AMER2	0	0	0	0	0	0	0	0	0	0	0	0	0	0	0	0	0	0.02	0	0	0	0
AMER3	0	0	0	0.04	0	0	0	0	0	0	0	0	0	0	0	0	0	0	0	0	0	0
AMFR	36.53	23.62	33.83	18.6	45.41	39.96	41.03	31.81	33.64	25.5	34.53	26.24	31.19	27.92	36.45	29.04	36.04	31.76	31.04	23.42	38.08	36.02
AMH	0.47	0.12	0.16	0	0	1.47	1.01	1.34	0.78	0.33	0.43	1.02	0.29	1.6	0.4	0.91	0.73	0.67	0.68	1.38	1.05	0.51
AMHR2	0	0	0	0	0	0	0	0	0	0	0	0	0	0	0	0	0	0	0	0	0	0
AMIGO1	0.76	0.11	0.15	0.33	0.21	0.47	0.3	0.11	0	0.18	0.34	0.27	0.7	1.59	0.64	0.26	0.08	0.54	0.18	0.21	0.84	0.41
AMIGO2	37.19	15.85	34.15	23.14	39.76	31.1	110.81	47.81	53.42	28.11	58.52	36.35	47.92	27.91	36.89	32.31	55.16	36.46	52.96	39.07	33.15	42.93
AMIGO3	3.41	1.46	3.84	2.96	3.3	3.13	4.35	7.47	2.47	4.96	3.99	5.69	3.91	7.95	3.86	6.65	5.2	7.87	5.27	2.75	6.56	4.88
AMMECR1	8.58	5.19	8.07	7.91	7.53	5.32	9.34	7.72	8.86	10.16	5.29	5.15	6.78	6.47	6.79	6.63	7.55	5.55	8.66	5.76	7.98	5.7
AMMECR1L	18.82	12.62	16.55	15.68	20.84	22.84	20.95	21.19	15.11	15.83	17.53	17.41	22.62	19.47	16.64	15.74	20.02	16.88	19.27	19.63	16.35	16.82
AMN	9.39	7.69	8.17	8.1	6.15	7.97	2.57	3.63	7.42	8.4	4.39	5.39	4.46	8.9	6.91	7.38	5.94	5.81	3.38	12.66	8.63	4.3
AMN1	18.14	14.31	22.84	28.7	18.66	24.66	10.32	10.34	11.27	18.08	12.95	14.2	16.42	14.83	20.53	24.88	23.64	24.86	12.57	18.4	16.02	18.63
AMOT	11.68	6.34	9.99	5.74	22.78	19.28	9.49	12.54	11.74	9.47	18.48	16.05	12.07	14.2	12.1	10.55	20.62	20.96	11.89	10.13	11.97	11.48
AMOTL1	28.86	13.67	17.08	12.6	15.95	14.91	24.39	18.07	19.68	13.63	16.84	14.1	23.04	18.62	16.38	13.66	19.03	12.56	27.1	19.21	15.63	10.35
AMOTL2	137.65	78.56	175.95	179.02	139.84	123.79	83.8	78.21	109.77	153.15	143.43	138.49	145.81	127.01	124.96	147.52	125.12	99.06	140.9	127.66	167.18	128.25
AMPD1	0	0	0	0	0	0	0	0	0	0	0	0	0	0	0	0	0	0	0	0	0	0
AMPD2	30.33	25.51	27	17.75	25.63	24.67	31.96	40.37	23.26	26.82	25.27	21.29	27.6	31.72	27.53	24.32	25.22	20.37	25.23	27.2	23.37	21.08
AMPD3	7.42	9.09	10.04	11.17	8.68	9.01	5.79	4.32	6.51	5.52	10.81	7.85	10.08	12.7	13.87	17.57	11.7	11.36	8.19	9.56	9.91	8.76
AMPH	0	0	0	0	0	0	0	0	0.06	0.13	0	0	0	0	0	0	0.18	0.28	0	0	0.12	0.06
AMT	19.89	14.6	22.56	18.35	23.43	21.38	17.68	25.73	17.7	19.38	20.4	19.95	24.66	35.3	21.52	20.56	17.4	27.33	20.89	23.14	24.64	27.13
AMTN	0	0	0	0	0	0	0	0	0	0	0	0	0	0	0	0	0	0	0	0	0	0
AMY1A	0	0	0	0	0	0	0	0	0	0	0	0	0	0	0	0.1	0.51	0.36	0	0	0.12	0.12
AMY1B	0	0	0	0	0	0	0	0	0	0	0	0	0	0	0	0	0	0	0	0	0	0
AMY1C	0	0	0	0	0	0	0	0	0	0	0	0	0	0	0	0	0	0	0	0	0	0
AMY2A	0	0	0	0	0	0	0	0	0	0	0	0	0	0	0	0	0	0	0	0	0	0
AMY2B	1.73	1.45	5.87	5.34	3.8	7.04	3.26	8.56	2.38	6.49	4.21	8.38	5.77	10.75	4.55	7.81	6.13	13	3.14	6.59	4.1	5.84
AMZ1	0.05	0.11	0.49	1.22	1.06	0.46	0.54	0.12	0.75	2.03	0.36	0.53	0.65	0.26	1.43	1.2	0.72	0.9	0.51	0.27	0.14	0.13
AMZ2	50.33	52.81	58.68	48.83	51.35	55.62	52.34	53.91	43.39	51.16	31.66	32.03	50.17	51.92	55.04	50.04	45.44	62.67	48.64	53.12	46.31	46.78
AMZ2P1	2.4	1.36	1.38	2.28	1.83	3.28	0.91	1.41	1.55	3.37	1.49	2.14	1.51	2.5	2.22	1.99	2.68	2.93	1.9	2.02	1.87	1.2
ANAPC1	24.75	15.43	23.67	17.5	24.13	22.37	18.8	21.23	19.73	20.51	20.96	15.89	19.42	18.39	16.97	19.88	18.74	16.81	16.75	17.45	19.49	13.27
ANAPC10	13.9	12.74	12.78	13.23	13.48	14.49	14.66	12.11	15.81	11.08	10.75	10.41	11	13.51	12.52	9.58	14.15	10.23	13.91	9.75	10.2	10.68
ANAPC11	122.86	97.23	107.36	106.44	104.17	107.89	102.54	74.95	94.59	95.01	104.54	73.9	106.41	102.3	111.33	102.11	103.75	100.71	105.25	81.65	110.97	96.33
ANAPC13	78.28	58.77	59.56	45.56	84.53	87.83	80.51	65.99	82.47	47.61	51.27	39.91	75.33	72.71	58.95	44.88	84.16	78.81	69.91	60.85	59.33	65.14
ANAPC15	68.03	58.98	61.39	53.99	53.72	66.99	85.71	64.24	76.5	49.62	50.77	43.82	50.48	49.92	59.05	44.78	62.17	52.21	60.79	39.75	54.29	63.48
ANAPC16	62.51	69.58	75.46	76.12	61.77	65.46	59.03	64.91	59.95	66.48	57.03	50.35	58.95	52.85	59.98	60.22	57.8	64.02	58.71	65.63	60.1	60.38
ANAPC1P1	0	0	0.32	0	0	0	0	0	0	0	0	0	0	0	0	0	0	0	0	0	0	0
ANAPC2	26.04	12.62	21.42	16.3	26.09	19.63	40.33	36.3	26.28	22.52	27.45	24.63	28.04	30.3	29.63	22.63	29.9	28.92	27.61	23.84	30.36	26.38
ANAPC4	12.92	7.27	31.72	24.04	30.22	34.77	15.41	18.85	39.14	48.06	47.98	39.45	12.4	12.94	26.81	22.64	51.12	56.02	11.59	11.8	51.57	70.49
ANAPC5	74.38	53.14	58.62	40.74	71.31	63.02	70.39	70.8	63.95	63.12	58.09	51.14	69.28	58.11	60.06	51.79	74.85	69.49	61.3	56.14	62.26	68.7
ANAPC7	24.36	16.14	25	14.39	26.04	26.77	40.03	38.95	36.21	28.95	27.05	19.89	26.48	26.68	20.84	16.77	27.94	27.29	25.9	18.32	27.2	21.21
ANG	12.76	19.32	22.18	35.54	29.49	37.95	7.69	10.25	6.14	19.42	21.37	30.38	3.33	10.53	15.32	28.81	8.88	22.19	9.34	8.55	17.09	21.59
ANGEL1	13.44	9.47	8.96	8.48	15.85	12.66	12.04	20.56	10.78	10.99	13.35	10.42	15.81	20.37	14.31	13.26	12.31	13.9	10.17	13.35	11.58	9.11
ANGEL2	8.08	4.39	8.82	3.33	10.52	8.54	8.84	10.4	7.4	7.6	6.55	5.98	7.81	7.57	7.32	5.02	7.46	7.58	6.08	7.29	8.1	8.81
ANGPT1	0.07	0.33	0.59	0.48	0.92	0.35	0	0.23	0.05	0.24	0.23	0	0	0.17	0.35	0.07	0.32	0.75	0.1	0.08	0.36	1.03
ANGPT2	0	0	0.05	0	0	0.05	0	0	0	0.16	0	0	0	0	0	0	0	0	0.04	0	0.04	0.11
ANGPT4	0	0	0.06	0.58	0	0	0	0	0	0.12	0	0	0	0	0	0.09	0	0	0	0	0	0
ANGPTL1	0.08	0	0	0.29	0	0.24	0.27	0.65	0.12	0.06	0.06	0	0.26	0.22	0.26	0.27	0.23	0.15	0.43	0.74	0.28	0.44
ANGPTL2	1	0.62	0.92	0.07	5.16	4.32	4.91	3.2	2.08	0.88	1.03	0.79	2.38	1.12	1.62	0.35	0.95	1.49	1.95	0.37	1.63	6.25
ANGPTL3	0	0	0	0	0	0	0	0	0	0	0	0	0	0	0	0	0	0	0	0	0	0
ANGPTL4	152.79	314.53	245.77	368.77	131.92	194.03	82.21	219.42	116.52	317.08	100.32	155.76	125.25	237.86	273.62	414.38	91.22	161.95	110.18	167.24	154.8	168.69
ANGPTL5	0	0	0	0	0	0	0	0	0	0	0	0	0	0	0	0	0	0.08	0	0	0	0
ANGPTL6	0	0.22	0.16	0.56	0.16	0.83	0	0	0.12	0.49	0.12	0.25	0.21	0.11	0.53	0.91	0.58	0.63	0.25	0.19	0.23	0
ANGPTL7	0	0	0	0	0	0	0	0	0.1	0	0	0	0	0.17	0	0	0	0	0.1	0	0	0
ANGPTL8	0	0	0	0	0	0	0	0	0	0	0	0	0	0	0	0	0	0	0	0	0	0
ANHX	0	0	0	0	0	0	0	0	0	0	0	0	0	0	0	0	0	0	0	0	0	0
ANK1	12.97	5.36	20.57	10.39	5.75	3.74	17.19	8.42	16.36	4.77	8.67	4.01	20.38	14.43	15.32	8.01	10.27	5.22	14.41	11.48	7.72	4.11
ANK2	1.6	1.52	3	2.07	1.94	2.16	1.45	2.4	2.42	1.63	1.15	0.6	0.96	1.72	0.87	0.75	1.36	2.01	0.95	1.58	1.46	1.35
ANK3	9.24	7.83	9.06	8.83	13.47	12.95	4.63	8.36	8.31	8.83	10.64	7.84	9.31	9.05	7.46	7.44	13.57	10.47	6.93	7.4	11.13	13.78
ANKAR	0.47	0.3	0.24	0.27	0.12	0.25	0.27	0	0.14	0.47	0.32	0.24	0.62	0.26	0.34	0.07	0.31	0.9	0.1	0.26	0.49	0.79
ANKDD1A	0.87	0.19	0.34	0.24	0.18	0.72	0.39	0.41	0	0.27	0.2	0.07	0.36	0.12	0.15	0.1	0.26	0.48	0.28	0.16	0	0
ANKDD1B	0.32	0.24	0.32	0	0.22	0.22	0.68	0.51	0.51	0.34	0.5	0.35	0.6	1.08	1.05	0.38	1.61	0.96	0	0.53	0.4	0.47
ANKEF1	6.71	5.71	6.27	5.66	8.68	6.21	5.06	8.92	6.07	7.73	14.68	9.03	9.6	10.79	10.59	9.05	9.9	10.43	11.26	6.46	13.16	13.06
ANKFN1	0	0.12	0.4	0.72	0.58	1.14	0	0	0.27	0.45	0.35	0.92	0	0.41	0	0.2	1.2	1.17	0.09	0.56	1.02	0.17
ANKFY1	21.79	13.32	18.53	14.29	20.94	17.31	17.02	18.62	17.15	18.67	16.95	14.66	19.39	18.69	17.63	15.26	21.61	16.98	18.33	15.82	17.83	12.99
ANKH	0.03	0.14	0.59	0.2	0	0.06	0.2	0.27	0.3	0.42	0.17	0.33	0.04	0.09	0.29	0.32	0.56	0.26	0.43	0.58	0.68	0.92
ANKHD1	26.55	18.02	32.88	27.84	21.43	34.4	13.6	16.08	14.45	15.03	21.75	28.62	23.23	29.84	23.94	24.97	22.75	27.72	20.54	24.39	19.16	18.57
ANKHD1-EIF4EBP3	14.15	10.56	11.01	9.08	13.77	8.32	13.29	19.93	12.51	13.79	17.77	8.94	13.5	6.39	12.65	9.61	13.03	8.91	10.75	9.41	15	14.47
ANKIB1	28.22	18.71	29.68	21.01	27.36	25.69	25.17	26.27	22.9	24.76	28.6	20.66	28.26	24.09	26.07	20.81	29.72	21.98	27.05	20.58	24.38	21.63
ANKK1	0.11	0.16	0.11	0.3	1.43	1.88	0	0.52	0	0.34	1.08	0.88	0.52	1.31	0.74	1.03	0.81	2.15	0.44	0.93	0.24	0.56
ANKLE1	1.41	0.52	0.99	0.51	0.52	0.82	1.11	1.51	1.09	0.43	0.49	0.3	0.82	1.73	0.43	0.87	0.14	0.76	0.82	0.62	0.34	0.38
ANKLE2	45.11	34.68	46.58	41.52	41.33	42.35	43.67	44.37	33.8	34.4	36.07	42.3	56.6	55.03	44.19	38.19	54.87	51.91	41.4	47.35	33.03	43.66
ANKMY1	8.65	9.47	6.57	8.67	9.21	10.77	7.4	8.63	9.76	8.58	7.19	11.41	8.19	12.44	7.05	6.6	8.54	8.35	7.16	9.41	5.48	5.94
ANKMY2	29.95	35.02	28.67	35.53	27.45	26.44	20.27	23.51	20.48	21.9	20.26	16.06	22.5	23.67	19.5	25.83	25.24	22.47	16.11	21.54	20.72	18.16
ANKRA2	16.37	27.1	18.12	24.64	20.61	21.21	13.09	16.65	16.24	16.28	20.47	18.18	21.15	33.42	19.99	18.61	16.58	22.98	17.59	19.34	17.82	19.7
ANKRD1	580.24	105.24	199.94	46.01	167.56	62.76	401.98	130.02	215.19	32.04	54.15	27.9	453.56	234.12	247.21	179.75	281.64	126.12	428.79	249.72	116.41	34.68
ANKRD10	92.16	77.16	113.5	93.68	101.51	116.39	115.01	140.03	81.89	88.4	110.42	118.72	91.53	134.2	75.92	85.47	80.45	98.47	75.96	97.46	85.13	84.86
ANKRD11	45.71	22.71	42.1	34.42	39.95	38.44	34.74	44.23	28.07	30.75	35.48	28.1	48.37	45.78	37.52	34.57	43.04	34.07	41.08	43.28	33.66	29.23
ANKRD12	10.78	7.87	15	13.41	12.67	13.76	4.64	9.35	6.41	8.35	9.7	9.26	10.78	12.29	9.82	9.86	11.94	11.94	8.33	10.25	9.29	10.57
ANKRD13A	27.73	25.97	33.19	27.28	31.87	30.96	22.18	26.35	18.02	28.11	33.07	32.83	33.08	40.91	34.91	37.7	37.96	35.94	27.22	27.37	32.65	41.02
ANKRD13B	5.61	3.84	3.41	1.58	2.84	3.33	5.28	3.48	4.39	3.88	1.76	2.68	3.23	4.25	4.22	4.03	3.82	3.9	5.81	5.29	4.97	4.18
ANKRD13C	15.68	9.83	12.51	10.39	14.29	10.89	17.32	15.43	11.87	9.02	11.57	7.91	15.43	11.95	12.78	10.28	15.65	10.24	15.16	10.12	10.57	11.66
ANKRD13D	32.38	22.84	24.25	14.2	29	28.88	29.24	35.47	31.27	21.33	28.89	27.33	32.5	29.67	31.19	22.93	33.29	27.12	33.47	23.88	27.38	22.45
ANKRD16	8.61	4.95	9.31	5.83	9.33	6.29	6.47	13.42	12.36	7.45	9.2	6.03	6.8	6.54	11.02	7.61	7.74	10.92	7.09	7.57	6.55	6.13
ANKRD17	30.85	20.94	26.09	22.69	29.24	25.55	32.03	37.4	29.94	25.58	30.62	21.68	31.7	30.8	29.04	22.91	29.91	22.9	28.77	28.5	25.74	23.71
ANKRD18A	0.33	0.37	0.83	0.49	0.58	0.41	0.19	0.2	0.17	0.67	0.44	0.52	0.59	1.73	0.65	0.38	1.12	0.98	0.23	0.35	0.32	0.47
ANKRD18B	0	0	0.24	0	0.07	0	0.06	0	0.11	0.06	0	0	0	0	0	0.04	0.11	0.05	0	0	0.05	0
ANKRD18CP	0	0	0	0	0	0	0	0	0	0	0	0	0	0	0	0	0	0	0	0	0	0
ANKRD18DP	0	0	0	0	0	0	0	0	0	0	0	0	0	0	0	0	0	0.06	0	0	0	0
ANKRD19P	0	0	0	0	0	0	0	0	0	0	0.09	0	0	0.43	0	0	0	0	0	0	0	0
ANKRD2	3.13	0	3.2	0.73	5.42	2.8	6.39	0.94	6.91	1.01	9.11	4.95	6.25	1.36	7.61	3.01	10.84	3.61	3.5	0.26	1.61	1.15
ANKRD20A1	0.08	0	0	0.15	0.16	0	0	0.1	0	0	0.09	0	0	0.33	0.26	0.27	0	0.42	0.16	0.15	0.27	0.32
ANKRD20A11P	0	0	0	0	0	0	0	0	0	0	0	0	0	0	0	0	0	0	0	0	0	0
ANKRD20A19P	0	0	0	0	0	0	0	0	0	0	0	0	0.07	0	0.03	0	0	0.25	0.04	0	0	0.23
ANKRD20A2	0	0	0.55	0.12	0.08	0	0	0.19	0	0.27	0.09	0	0	0	0	0	0.42	0	0.41	0	0.07	0
ANKRD20A3	0	0.05	0	0	0	0	0	0	0.2	0	0	0.14	0	0	0	0	0.69	0	0	0.16	0	0
ANKRD20A4	0	0	0	0	0	0	0	0.43	0.08	0.27	0	0.08	0.05	0	0	0	0	0	0.12	0	0	0.13
ANKRD20A4-ANKRD20A20P	0.06	0.09	0.1	0.22	0	0	0	0	0	0	0	0	0	0	0	0	0	0	0	0	0	0
ANKRD20A5P	0.07	0.05	0	0	0	0.22	0.06	0.14	0	0	0	0	0	0.1	0.04	0.09	0	0.05	0	0.04	0	0.05
ANKRD20A8P	0	0	0	0	0	0.15	0	0	0	0.06	0	0	0	0	0	0	0	0	0	0	0	0
ANKRD20A9P	0	0	0	0	0	0	0	0	0	0	0	0	0	0	0	0	0	0	0	0	0.01	0
ANKRD22	1.57	0.4	1.9	1.07	1.83	1.49	1.5	0.82	1.32	1.57	1.58	0.97	1.47	2	1.75	1.07	1.8	2.46	2.11	0.94	1.6	1.76
ANKRD23	2.53	1.24	2.61	1.46	2.71	3.94	3.26	3.55	1.69	2.94	1.8	4.92	3.61	5.39	2.19	3.4	2.47	3.35	1.64	3.6	2.31	1.09
ANKRD24	0.65	0.62	0.52	1.14	0.54	1.02	0.53	1.38	0.73	1.09	1.36	1.97	1.82	2.26	0.6	1.09	0.74	1.94	0.75	1.71	1.48	1.26
ANKRD26	4.36	2.28	4.55	3.94	3.94	4.98	2.67	3.8	3.29	4.19	5.24	3.76	5.03	5.2	3.92	3.24	3.86	3.87	3.64	4.33	4.75	2.96
ANKRD26P1	0	0	0	0	0	0	0	0	0	0	0	0	0	0.03	0	0	0	0	0	0	0	0
ANKRD26P3	0	0	0	0	0	0	0	0	0	0	0	0	0	0	0	0	0	0	0	0	0	0
ANKRD27	7.5	5.94	6.73	6.2	8.38	8.14	7.87	9.05	6.71	6.97	6.56	6.36	9.94	7.1	7.64	6	7.01	6.73	7.81	7.04	6.39	5.77
ANKRD28	21.68	15.54	26.49	17.72	25.02	20.86	21.28	20.87	19.11	19.09	20.86	13.71	20.6	17.04	18.33	12.65	20.2	16.29	21.85	21.77	19.31	21.14
ANKRD29	0.24	0.24	0.48	0.15	0.65	0.67	0.96	0.39	0.63	0.32	0.69	1	1.03	0.65	0.57	0.76	0.99	1.31	0.2	0.61	0.72	2.4
ANKRD30A	0	0	0	0	0	0	0	0	0	0	0	0	0	0	0	0	0	0	0	0	0	0
ANKRD30B	0	0	0	0	0	0	0	0	0	0	0	0	0	0	0	0	0	0	0	0	0	0
ANKRD30BL	0	0.29	0.4	0.34	0.58	0.24	0	0	0.17	0.13	0.16	0	0.15	0	0.12	0.1	0	0	0	0	0	0.15
ANKRD30BP2	0	0	0	0	0	0	0	0	0	0	0	0	0	0	0	0	0	0	0	0	0	0.06
ANKRD30BP3	0	0	0	0	0	0	0	0	0	0	0	0	0	0	0	0	0	0	0	0	0	0
ANKRD31	0.13	0.03	0.12	0.08	0.18	0.22	0.04	0.2	0.03	0.2	0.07	0.03	0.06	0.03	0	0.1	0.26	0.29	0.21	0	0.06	0.09
ANKRD33	0	0.11	0	0	0.19	0.97	0.16	0	0	0.12	0.68	0.14	0	0.76	0.1	0.62	0.13	0.8	0.35	0.27	0	0
ANKRD33B	6.41	2.7	5.78	4.32	6.06	4.45	2.19	1.48	1.76	1.85	4.72	3.3	11.12	7.13	6.3	5.15	17.76	12.06	8.8	5.44	5.32	13.55
ANKRD34A	0.29	0.22	0.15	0.27	0.38	0	0.27	0.42	0.35	0.35	0.28	0.12	0.51	0.37	0.08	0.09	0.22	0.1	0.36	0.18	0.39	0
ANKRD34B	4.54	1.82	2.53	0.59	4.96	2.87	4	1.86	3.59	0.74	4.39	1.2	12.41	11.85	6.24	4.24	7.54	2.63	3.02	3.87	1.47	0.59
ANKRD34C	0	0	0	0	0	0	0	0	0	0	0	0	0	0	0	0	0	0	0	0	0	0
ANKRD34C-AS1	0	0	0	0	0	0	0	0	0	0	0	0	0	0	0	0	0	0	0	0	0	0
ANKRD35	0.26	0.06	0.09	0.24	0.89	1.26	0.08	0.17	0.56	0.89	0.94	1.79	0	0.51	0.15	0.16	2.93	3.77	0.21	0.32	0.06	3.04
ANKRD36	1.68	1.19	4.32	2.45	3.62	4.22	0.91	2.65	0.53	1.35	2.35	3.63	2.56	3.72	3.48	3.14	2.22	4.72	1.5	2.36	1.25	1.75
ANKRD36B	7.32	2.26	8.46	6.17	3.78	9.49	1.45	2.65	1.53	2.66	3.6	3.78	2.98	3.63	3.04	2.68	2.22	2.69	1.78	2.11	2.64	3.53
ANKRD36BP1	0	0	0.15	0	0	0	0	0	0	0	0	0	0.21	0	0	0	0	0	0.13	0	0	0
ANKRD36BP2	0	0	0	0.3	0	0.17	0	0	0.27	0.66	0	0	0	0	0	0	0.25	0.23	0.27	0	0	0.37
ANKRD36C	1	0.7	2.18	0.71	2.03	1.83	0.4	0.34	0.36	0.43	1.43	1.96	1.19	2.07	0.86	1.08	1.34	1.99	0.55	0.97	0.92	0.85
ANKRD37	29.74	68.47	59.71	165.87	27.29	65.08	3.61	6.64	14.54	25.92	4.23	37.11	16.22	22.95	9.21	16.64	14.15	14.13	9.57	20.56	15.26	27.91
ANKRD39	22.37	22.9	15.66	12.11	21.92	15.65	25.63	17.34	20.89	12.17	17.3	20.21	18.69	18.55	19.42	20.2	28.7	24.65	22.94	18.44	21.74	16.38
ANKRD40	26.05	17.81	23.76	16.77	24.63	20.57	28.34	25.26	23.51	17.8	22.95	15.65	22.46	20.44	19.69	15.59	24.93	22.39	24.18	19.18	23.35	23.73
ANKRD40CL	0	0	0	0	0	0	0	0	0	0	0	0	0	0	0	0	0	0	0	0	0	0
ANKRD42	20.61	17.2	20.6	13.49	20.8	16.83	15.58	18.86	15.41	15.41	20.83	16.32	26.61	23.42	23.52	17.63	23.06	19.7	16.82	18.29	14.43	12.55
ANKRD44	0.45	0.09	0.13	0	0.14	0.66	0.49	0.96	0.24	0.2	0.29	0.21	0.26	0.03	0.12	0.51	1.24	1.15	0.1	0.41	0.13	0.44
ANKRD44-AS1	0	0	0	6.14	4.5	0	0	0	0	0	0	0	0	0	0	0	0	0	0	0	0	0
ANKRD44-IT1	0	0	0	0	0	0	0	0	0	0	0	0	0	0	0	0	0	0	0	0	0	0
ANKRD45	2.66	1.87	1.32	2.35	2.94	2.86	0.55	0.88	1.63	4.04	0.79	2.24	1.92	1.98	1.05	0.67	2.38	2.03	0.17	1.01	1	1.05
ANKRD46	13.05	11.77	10.81	9.45	12.84	14.41	11.31	14	11.74	12.27	10.47	10.29	13.72	13	8.86	10.94	11.02	12.3	10.45	13.18	11.92	9.5
ANKRD49	8.61	9.02	11.89	9.54	12.76	16.73	8.38	11.17	7.41	14.68	8.77	11.19	10.88	12.38	9.74	12.57	10.3	13.09	11.19	8.83	8.96	9.66
ANKRD50	11.19	6.11	10.58	9.67	12.86	13.35	8.01	8.76	9.73	8.72	7.91	10.39	9.49	9.07	8.04	9.09	8.79	9.53	7.93	8.03	6.9	6.42
ANKRD52	29.17	11.61	21.08	10.62	29.38	26.63	31.2	25.48	22.12	14.52	33.35	22.34	35.13	24.81	27.78	18.74	34.75	25.64	32.49	19.92	25.28	17.47
ANKRD53	0	0	0.3	0.43	2.59	0.33	0.77	0.14	0.45	0.67	0.44	0.86	0.28	0.3	0.65	0.84	4.75	2.68	0.23	0.44	0.89	5.1
ANKRD54	19.53	15.61	13.68	13.55	16.83	20.63	24.81	24.23	21.83	24.99	16.72	15.57	18.39	26.31	17.31	11.91	20.89	19.27	17.22	20.45	14.47	14.36
ANKRD55	0	0	0	0	0	0	0	0	0	0	0	0	0	0	0	0	0	0	0	0	0	0
ANKRD6	3.98	3.26	4.05	3.29	7.57	8.57	3.94	4.72	3.89	4.06	6.14	6.27	5.87	7.63	4.27	6.14	7.06	9	2.88	5.17	5.48	6.92
ANKRD60	0	0	0	0	0	0	0	0	0	0	0	0	0	0	0	0	0	0	0	0	0	0
ANKRD61	0	0	0	0	0	0.86	0.38	1.01	0	0.17	0	0.17	0	0.15	0	0	0	0.29	0.34	0.52	0.32	0
ANKRD62	0	0	0	0	0	0.06	0	0	0	0	0	0	0	0	0	0	0.04	0	0	0	0	0
ANKRD62P1-PARP4P3	0	0	0	0	0	0	0	0	0	0	0	0	0	0	0	0	0	0	0	0	0	0
ANKRD63	0	0	0	0.23	0	0	0	0	0	0	0	0	0	0	0	0	0	0	0	0	0	0
ANKRD65	0.61	1.91	1.2	0.74	2.32	4.27	0.32	2.2	2.4	4.79	1.23	1.78	0.99	1.55	1.73	1.1	5.47	6.27	0.72	1.64	1.66	1.17
ANKRD66	0	0	0	0.83	2.77	4.38	0	0	0.49	0.24	1.67	2	0	2.17	0.35	1.26	7.27	4.98	0.49	2.05	0.91	0.22
ANKRD7	0.46	0.84	0.23	1.9	2.12	0	0.4	1.07	0	0.35	0.17	0.18	0.77	0.16	0.13	0.26	0	0.76	0.36	0.14	0.5	0.33
ANKRD9	9.01	4.56	5.28	6.21	10.45	12.26	12.36	11.38	18.27	10.97	13.62	29.55	15.33	13.33	17.86	19.44	20.02	15.46	14.45	12.25	16.41	8.97
ANKS1A	22.62	16.9	24.12	20.12	21.85	20.87	21.46	24.53	18.13	19.34	22.32	19.25	23.57	21.13	22.13	19.94	21.92	19.94	21.9	20.8	23.31	23.01
ANKS1B	0.37	1.04	0.19	0.53	0.63	0.64	0.18	1.51	0.36	0.6	0.04	0.26	0.25	0.08	0.21	0.19	0.08	0.7	0.22	0.67	0.11	0.19
ANKS3	15.87	9.08	9.64	10.69	12.01	12.27	10.63	16.9	10.49	11.81	9.01	9.84	15.5	14.82	12.41	10.83	13.53	13.04	10.49	12.66	11.47	9.1
ANKS4B	0	0	0	0	0	0	0	0.36	0	0	0.07	0.08	0	0.13	0	0.06	0.14	0	0	0	0	0
ANKS6	14.68	6.78	9.61	4.3	11.37	10	11.19	10.25	8.57	6.54	9.73	9.61	16.34	14.69	11.6	8.97	8.41	11.85	13.24	11.67	10.51	6.9
ANKUB1	0	0	0	0	0.78	0.91	0	0	0.09	0	0	0.54	0.08	0.56	0	0.07	0.67	0.38	0	0.07	0.17	0.9
ANKZF1	53.17	74.39	79.56	102.39	43.84	83.8	37.43	77.05	50.43	91.54	57.73	85.99	34.51	71.42	53.03	83.38	38.18	76.93	40.4	59.5	41.74	34.86
ANLN	36.75	7.22	28.7	16.47	15.55	5.77	21.36	4.72	22.32	11.8	14.72	6	9.83	2.54	8.2	3.04	9.82	6.3	26.22	5.06	17.23	5.7
ANO1	3.57	1.25	5.3	6.65	3.38	3.7	0.93	0	6.25	15.26	5.56	5.08	1.09	0.64	3.68	5.58	4.7	6.28	3.07	0.91	14.87	16.93
ANO10	19.37	9.3	15.05	8.37	16.56	15.52	23.4	15.68	19.23	14.39	17.11	16.22	26.21	15.21	21.47	13.89	27.08	20.12	25.84	13.31	17.63	16.81
ANO2	0	0	0	0	0	0	0.13	0	0.06	0	0	0	0.05	0	0	0	0.16	0.05	0	0	0	0.05
ANO3	0.09	0	0	0.04	0.05	0	0	0	0	0	0	0	0.06	0.13	0	0	0.07	0.12	0	0	0	0.03
ANO3-AS1	0	0	0	0	0	0	0	0	0	0	0	0	0	0	0	0	0	0	0	0	0	0
ANO4	0	0	0.14	0	0.07	0	0.06	0	0	0.11	0.29	0.11	0.09	0	0.04	0.37	0.21	0.1	0.21	0	0.11	0
ANO5	0.31	0.23	0.31	0.21	0.87	0.92	0.07	0.22	0.28	0.46	0	0.03	0.13	0.31	0.11	0.18	0.58	0.24	0.03	0.26	0.17	0.31
ANO6	54.23	47.17	65.18	64.46	53.72	57.45	25	23.18	29.49	25.64	53.04	44.32	49.45	43.73	49.89	45.31	42.95	38.84	42.08	38.93	37.72	27.06
ANO7	0.17	0.25	0.97	0.58	1.22	0.77	0.75	0.3	0.71	0.55	0.74	0.31	0.27	0.41	0.66	0.76	0.82	1.05	0.63	0.32	0.82	0.47
ANO8	17.36	10.29	13.34	11.11	15.77	16.8	11.11	12.71	8.45	10.87	14.08	16.29	15.64	17.25	15.47	16.79	18.54	18.86	15.1	14.58	16.05	12.43
ANO9	33.67	15.85	35.84	31.4	27.24	28.15	24.61	40.72	21.74	27.8	29.17	36.4	27.16	46.59	30.69	37.4	24.88	29.53	28.32	28.2	28.98	14.64
ANOS1	1.03	1.24	0.08	0.38	1.01	0.98	0.52	0.78	0.88	0.58	1.28	0.6	2.69	2.26	1.67	1.83	2.12	0.62	0.74	1.62	0.37	0.39
ANP32A	112.8	92.71	95.4	86.19	90.41	76.78	119.98	118.65	105.04	96.52	78.79	64.37	83.46	71.03	75.66	66.52	64.56	70.01	95.35	77.68	78.57	61.01
ANP32A-IT1	0.16	0	0.32	0.07	0.08	0.84	0	0.31	0.2	0	0.13	0.07	0.23	0.7	0.28	0.19	0.49	0.45	0.13	0.1	0.25	0
ANP32AP1	0	0	0	0	0	0	0	0	0	0	0	0	0	0	0	0	0	0	0	0	0.37	0
ANP32B	233.88	237.56	235.55	222.69	191.99	203.71	229.38	220.26	206.8	180.27	157.25	164.44	132.4	148.56	126.96	136.2	106.8	149.7	156.16	178.88	169.36	135.75
ANP32C	0	0	0	0	0	0	0	0	0	0	0	0	0	0	0	0	0	0	0	0	0	0
ANP32D	0	0	0	0	0	0	0	0	0	0	0	0	0	0	0	0	0	0	0	0	0	0
ANP32E	68.94	71.7	85.32	87.23	57.09	43.54	51.67	68.85	78.58	65.85	43.42	32.69	38.82	39.87	41.59	41.24	32.69	31.93	47.97	48.37	49.84	32.16
ANPEP	0.14	0.11	0.14	0.13	0	0.07	0	0	0	0.35	0	0.06	0.05	0.05	0.33	0.09	0.05	0.1	0.12	0.05	0.11	0.05
ANTKMT	18.32	8.3	18.98	6.2	12.33	9.69	0	0	0	0	0	0	0	0	0	0	0	0	0	0	0	0
ANTXR1	12.09	11.99	10.83	6.37	35.52	26.43	11.44	24.74	14.91	16.31	12.14	8.45	14.02	14.29	11.22	8.98	17.84	15.14	15.67	18.18	16.9	47.28
ANTXR2	14.12	10.25	17.07	14.36	17.29	13.9	10.47	15.25	10.25	7.98	18.45	16.06	16.89	13.44	17.48	13.53	17.19	15.56	14.03	10.82	10.29	13.91
ANTXRL	0	0	0	0	0	0	0	0	0	0	0	0	0	0	0	0	0	0	0	0	0	0
ANTXRLP1	0	0	0	0	0	0	0	0	0	0	0	0	0	0	0	0	0	0	0	0	0	0
ANXA1	391.67	213.22	422.53	342.83	477.31	564.16	405.74	101.9	332.6	197.79	292.74	270	435.14	266.06	424.54	328.04	582.74	569.93	447.61	286.11	279.02	365.82
ANXA10	0	0	0	0	0	0	0	0	0	0	0	0	0	0	0	0.24	0.31	0	0	0	0	0
ANXA11	173.38	130.39	161.95	119.48	173.43	130.38	223.41	140	209.22	151.01	246.84	178.32	263.76	207.69	253.65	190.79	309.2	239.79	300.34	200.18	260.42	266.07
ANXA13	0	0	0	0	0.83	0.42	0	0	0	0.8	0.94	0.6	0.56	0.29	0.23	0.12	0.61	0.88	0	0.25	0.15	1.49
ANXA2	2376.57	1934.02	2248.54	1871.03	1447.92	1577.06	2470.82	984.82	2015.73	1189.63	1494.31	1514.23	2391.1	1388.55	2088.92	1728	2594.52	1650.51	3270.88	1772.21	1837.01	1252.39
ANXA2P1	0	0	0	0.21	0	0	0	0	0	0	0	0	0	0	0	0	0.51	0	0	0	0.17	0
ANXA2P2	7.17	4.87	4.79	4.02	4.25	5.02	10.35	4.04	8.04	6.48	6.33	6.65	4.36	3.15	5.98	2.61	5.56	3.02	6.23	3.99	4.87	1.88
ANXA2P3	0	0	0.66	0	0	0	0	0	0.18	0	0	0	0	0	0	0	0.5	0.15	0	0	0	0
ANXA2R	0	0	0	0.44	0.25	0.25	0.66	0.94	0.39	0.39	0	0.79	2.02	1.04	0.42	0.57	0.72	0.5	0.79	0.59	0.36	0
ANXA3	323.3	104.86	345.16	179.18	309.89	268.89	277.47	79.27	207.8	108.77	181.49	140.95	304.15	149.12	278.54	181.63	324	270.71	324.49	145.32	232.57	164.2
ANXA4	143.21	145.53	246.95	192.28	208.93	138.34	217.28	335.59	261.53	245.57	183.33	133.15	206.3	194.43	377.47	302.64	217.24	232.76	260.88	250.03	296.38	249.87
ANXA5	288.17	251.21	350.95	291.21	302.01	274.4	270.11	200.01	261.22	208.13	286.17	244.7	306.25	244.76	283.78	264.09	363.04	288.11	312.04	265.3	277.92	326
ANXA6	21.36	27.09	6.96	10.61	26.5	20.4	5.3	7.59	8.3	11.49	7.99	7.09	18.61	11.25	14.49	14.07	20.77	10.91	8.55	11.5	11.4	9.1
ANXA7	93.2	57.67	87.55	47.57	94.77	75.01	112.63	117.29	91.91	70.31	87.11	69.02	123.33	112.69	96.14	66	132.58	94.18	105.36	79.99	91.33	94.03
ANXA8	1.7	1.25	0	0	0.98	0.86	0.14	0.15	0	0	0	0	0	2.25	0.33	0.28	0.7	0.22	0	0.33	0.31	0
ANXA8L1	1.3	0.21	0	0.15	0.52	0	0	0	0.21	0	0.21	0	0.41	0.2	0.74	0.79	0.29	0.43	0	0.75	0	0
ANXA9	1.13	0.41	0.37	0.52	0	0	1	0.3	0	0.37	0	0.26	0.54	0.56	0.27	0	0	0.75	0.13	0.19	0.12	0.23
AOAH	0	0	0	0	0.24	0	0.32	0	0	0.09	0	0	0	0.08	0.07	0.14	0.27	0.08	0	0.22	0	0.17
AOAH-IT1	0	0	0	0	0	0	0	0	0	0	0	0	0	0	0	0	0	0	0	0	0	0
AOC1	1.78	2.53	0	0	0.32	1.95	0	1.3	0.27	1.79	0.35	0.28	1.01	3.89	1.75	2.08	0.08	1.24	1.11	1.68	0.17	0.33
AOC2	0.61	0.6	1.41	1.31	0.75	3.68	0.92	2.05	0.98	0.73	1.97	4.57	2.49	2.95	1.11	1.82	1.97	1.93	1.27	1.45	1.46	0.86
AOC3	1.08	0.1	0.93	0.74	0.89	3.71	1.05	1.14	0.74	1.09	0.46	2.99	1.27	2.67	0.74	1.67	0.48	1.38	0.75	1.21	0.76	1.53
AOC4P	0	0	0.13	0.12	0	0	0	0	0	0	0.1	0	0.19	0.1	0.16	0	0	0	0	0	0	0
AOPEP	8.11	4	7.3	3.92	11.89	5.53	0	0	0	0	0	0	0	0	0	0	0	0	0	0	0	0
AOX1	0	0	0	0	0.05	0.05	0.14	0.2	0.21	0.04	0.2	0.04	0.48	0.11	0.27	0.22	1.08	0.07	0.43	0.23	0.08	0
AOX3P-AOX2P	0	0	0	0	0	0	0	0	0	0	0	0	0	0	0	0	0	0	0	0	0	0
AP1AR	11.35	8.62	13.72	10.57	12.7	12.34	30.12	25.19	19.98	20.23	23.28	24.44	29.23	25	26.36	25.12	31.1	24.87	32.07	20.48	25.89	27.01
AP1B1	76.37	38.76	57.5	31.2	60.75	41.73	86.07	68.3	73.28	44.57	90.69	58.63	95.44	68.64	71.7	54.13	91.1	58.67	94.27	52.74	72.12	56.58
AP1B1P1	0	0	0	0	0	0	0	0	0	0	0	0	0	0	0	0	0	0	0	0	0	0
AP1G1	36.29	27.93	37.35	29.73	37.33	38.72	28.85	28.22	26.87	23.3	31.44	30.02	36.02	32.15	30.98	25.91	38.8	32.12	32.38	28.13	28.97	28.28
AP1G2	51.18	35.39	64.09	54.96	60.69	54.73	46.87	71.63	50.4	57.5	53.08	50.37	48.89	65.59	66.11	67.56	59.46	74.47	57.52	62.49	69.52	66.32
AP1M1	5.4	3.42	4.64	2.55	4.51	3.4	33.87	34.19	30.98	22.32	26.63	22.26	31.89	29.68	27.39	26.71	32.65	21.28	36.4	24.15	28.14	22.21
AP1M2	134.36	134.81	134.44	95.44	135.3	117.92	149.29	110.52	139.37	99.2	100.66	90.62	150.3	106.15	117.06	107.78	146.35	123.06	146.41	107.83	124.83	116.92
AP1S1	148.01	132.99	126.46	132.1	134.31	106.54	166.21	105.15	150.73	106.33	102.41	99.42	139.16	114.96	124.02	114.8	135.47	96.21	137.23	125.48	109.78	78.32
AP1S2	28.87	24.02	43.99	29.23	27.62	29.91	24.52	14.87	21.67	13.05	8.38	7.68	13.19	8.81	10.88	12.06	16.96	12.05	18.22	14.31	16.24	13.36
AP1S3	20.49	6.84	11.99	6.81	8.36	8.62	12.86	5.29	8.84	3.54	7.02	5.58	15.81	8.51	11.47	5.9	16.69	13.62	17.53	9.32	9.09	12.78
AP2A1	59.18	42.16	46.97	27.65	47.97	41.12	71.96	56.25	67.28	44.18	72.67	56.13	69.89	55.14	68.43	56.76	68.35	56.91	75	51.62	58.09	49.86
AP2A2	48.32	40.07	45.94	38.49	41.86	34.04	48.56	45.8	47.89	43.58	46.27	39.69	55.91	48.98	43.79	41.6	44.05	36.85	48.94	48.44	44.28	41.67
AP2B1	126.21	92.57	107.4	75.97	89.81	67.52	116.29	82.69	102.01	81.16	86.39	68.35	123.57	89.38	106.9	80.57	127.04	84.55	129.69	91.58	94.33	83.12
AP2M1	258.44	186.04	201.05	143.42	223.98	184.85	333.75	228.32	271.71	186.02	207.63	144.84	264.01	192.05	253.09	212.99	262.37	197.31	275.06	195.15	200.28	197.98
AP2S1	194.87	214.13	165.23	171.62	143.84	121.2	233.9	154.09	170.39	144.34	119.76	97.77	156.15	118.8	139.19	129.56	143.91	127	188.72	135.05	158.59	123.97
AP3B1	35.17	29.64	33.71	26.18	38.96	29.07	24.96	27.95	32.57	28.65	26.46	24.43	28.6	23.91	26.11	25.01	28.35	23.12	31.43	23.48	29.52	25.71
AP3B2	0	0	0.14	0.07	0.07	0	0	0.07	0	0	0.11	0.06	0	0.1	0.17	0	0	0.1	0	0	0	0.05
AP3D1	110.53	78.92	97.94	72.72	105.83	87.74	94.51	107.01	82.91	72.81	94.47	81.2	108.89	95.74	88.89	86.25	105.68	88.1	97.44	81.36	87.34	79.11
AP3M1	24.33	14.41	19.27	11.23	19.72	17.39	20.97	19.76	20.14	17.06	19	14.62	23.76	18.1	18.26	14.3	22.05	16.66	19.05	16.63	16.01	13.8
AP3M2	14.9	9.46	7.92	4.9	7.46	7.44	9.58	10.5	7.87	6.86	7.2	6.83	11.89	11.96	7.93	10.48	10.57	11.4	8.53	12.16	7.02	7.51
AP3S1	108.62	124.46	124.43	143.3	119.4	128.31	85.15	83.77	92.36	96.57	96.01	101.15	85.85	77.62	104.36	114.4	93.24	92.41	84.93	90.93	93.92	101.22
AP3S2	14.26	10.65	12.42	10.99	13.53	12.37	12.47	11.91	11.57	10.3	7.52	5.96	9.1	9.82	8.22	6.39	9.42	5.16	11.12	8.98	10.8	6.8
AP4B1	14.98	6.24	18.29	7.09	12.41	15.31	10.04	9.78	10.49	5.93	15.81	13.87	22.36	24.88	13.8	12.7	17.17	19.13	17.23	9.7	14.42	10.03
AP4B1-AS1	0	0	0	0	0	0	0	0	0	0	0	0	0	0	0.1	0	0.12	0.1	0	0	0	0
AP4E1	6.17	2.07	4.83	2.17	5.96	5.01	5.25	5.22	4.48	3.63	5.16	3.71	5.15	3.88	4.5	2.38	6.63	4.62	3.93	2.5	3.9	3.84
AP4M1	16.64	12.28	6.99	9.34	10.97	11.52	16.32	17.58	19.56	18.04	17.47	14.05	17.49	14.63	14.6	11.86	20.04	16.32	15.67	17.59	16.27	14.03
AP4S1	2.21	2.14	2.03	1.27	2.84	2.01	2.15	2.08	3.12	1.71	1.43	0.96	2.28	1.6	2.44	2.11	2.12	1.41	1.28	2.22	1.66	2.7
AP5B1	11.76	5.56	10.42	8.12	19.62	17.09	13.17	22.69	11.87	15.76	19.16	17.91	12.34	14.86	14.24	13.12	16.16	15.82	13.55	12.13	10.62	17.38
AP5M1	4.94	2.66	3.93	3.33	7.09	5.3	23.45	18.71	21.65	16.5	18.8	12.52	22.47	17.08	17.38	12.37	20.05	15.24	17.91	16.14	15.5	14.92
AP5S1	2.8	3.84	3.41	3.8	6.63	5.13	11.25	8.37	12.76	8.77	7.57	5.24	7.71	9.52	10.21	7.9	12.31	10.8	11.78	7.75	9.01	9.34
AP5Z1	11.1	6.5	8.12	6.72	10.2	9.11	16.45	15.59	12.58	12.57	11.68	10.8	12.73	15.28	12.49	12.25	19.94	14.86	14.27	12.47	14.48	15.72
APAF1	15.02	10.27	16.3	10.85	10.37	9.91	12.93	13.05	9.39	10.41	12.46	8	12.71	13.31	9.41	10.78	7.25	8.41	8.45	9.17	11.51	5.76
APBA1	0	0	0	0.04	0.04	0.12	0.32	0	0.28	0.03	0.09	0.1	0.35	0.17	0.27	0.09	1.24	0.46	0.74	0.27	0.27	0.37
APBA2	19.72	15.77	22.55	18.04	32.58	26.7	14.01	22	14.55	24.15	25.72	17.17	15.49	18.01	21.53	16.41	17.01	17.73	12.01	15.09	17.95	18.17
APBA3	16.37	17.61	19.61	20.32	17.04	16.8	17.35	21.72	23	16.32	20.6	17.61	21.77	26.97	23.3	23.77	17.12	23.63	18.17	23.1	21.5	21.25
APBB1	8.89	7.53	0.76	1.89	9.85	5.82	3.22	7.79	5.35	4.33	2.44	1.12	10.03	9.7	5.97	5.36	4.76	7.3	4.65	10.39	3.06	4.62
APBB1IP	0.52	0.08	0.1	0	0.11	0	0	0	0	0.08	0	0	0	0	0	0.06	0	0	0	0	0	0
APBB2	8.5	4.79	6.28	3	8.31	5.79	11.75	12.2	7.48	6.02	4.83	2.58	9.82	7.47	6.2	5.25	7.47	6.17	8.05	7.29	5.46	5.57
APBB3	8.64	2.57	6.07	8.66	13.13	14.19	8.44	15.74	7.46	12.51	8.31	12.45	8.11	19.32	10.16	13.91	13.2	14.86	5.98	12.28	11.02	11.62
APC	8	4.18	8.48	4.65	8.25	9.04	5.43	7.67	5.7	5.44	6.47	5.37	7.67	7.94	6.09	5.55	6.64	7.32	7.19	6.33	7.42	5.31
APC2	0.03	0	0.08	0.05	0.18	0	0	0	0	0.06	0.02	0.14	0.09	0.02	0.03	0	0.15	0.1	0.04	0.09	0.06	0
APCDD1	0.63	0.61	0.41	0.13	1.14	0.86	0.77	1.23	0.77	0.59	1.15	1.65	1.49	1.69	0.98	1.78	2.81	1.1	2.79	1.72	0.72	1.34
APCDD1L	10.1	7.67	4.47	2.56	3.14	2.95	9.22	13.92	3.54	2.77	2.04	1.14	5.9	4.36	8.02	8.54	2.02	2.3	15.03	11.72	4.92	1.89
APCDD1L-DT	1.6	2.15	0.66	1.1	0.55	0.14	0	0	0	0	0	0	0	0	0	0	0	0	0	0	0	0
APCS	0	0	0	0	0	0	0	0	0	0	0	0	0	0	0	0	0	0	0	0	0	0
APEH	93.16	61.14	72.39	37.18	72.9	44.28	114.19	78.47	108.37	56.24	84.23	49.73	99.45	72.21	89	63.65	103.07	68.02	105.74	63.83	77.04	72.67
APELA	0	0	0	0	0	0	0	0	0	0	0	0.17	0	0.07	0	0	0	0	0.17	0	0	0
APEX1	421.99	554.27	400.26	418.27	370.97	354.55	423.09	495.39	420.23	439.09	255.68	254.23	265.66	249.65	269.12	270.57	220.62	293.84	329.5	339.09	340.93	310.39
APEX2	18.27	12.17	15.13	9.91	16.91	13.04	27.68	21.88	27.19	18.66	33.36	22.7	32.68	23.19	24.6	22.34	25.28	20.21	42.52	21.18	25.62	20.02
APH1A	193.04	206.49	173.15	161.44	191.55	159.09	196.82	171.53	178.31	178.28	157.26	148.41	176.56	152.85	178.6	171.07	165.5	181.74	169.06	182.07	186.41	180.39
APH1B	6.18	5.96	5.2	4.57	5.95	5.9	8.2	11.94	5.87	5.35	5.57	6.04	7.7	6.99	7.19	8.31	9.33	7.22	6.97	8.13	5.73	5.41
API5	84.82	56.86	73.33	59.21	79.04	74.04	68.44	73.37	67.26	60.39	52.94	41.77	60.94	52.33	55.91	49.34	59.03	59.06	66.01	58.73	60.37	54.56
APIP	26.09	18.51	32.78	22.54	44.18	37.13	38.82	45.62	39	34.03	30.08	29.02	40.51	28.91	34.27	30.88	43.39	44.2	42.47	35.32	42.92	42.82
APLF	2.63	1.27	1.16	1.34	3.69	2.43	2.55	1.71	2.63	2.17	1.8	1.79	2.39	2.57	2.41	1.27	2.64	2.98	1.52	1.83	1.76	1.82
APLN	4.81	8.27	8.39	9.31	2.73	4.04	1.05	4.77	8.03	8.61	5.25	5.88	1.44	2.5	4.96	8.72	1.94	4.18	4.28	3.29	6.38	2.51
APLNR	0.07	0	0	0.31	0	0	0	0	0	0	0	0	0	0	0	0	0	0	0	0	0	0
APLP1	0.88	0.24	0.22	0.2	0.11	0	0.41	0.54	0.45	0.09	0.17	0.73	0.31	1.05	0.13	0.6	0.68	0.62	0.37	0.7	0.34	0.5
APLP2	999.79	897.44	981.29	701.38	859.62	601.61	865.49	580.09	716.2	445.94	920.61	560.01	1118.46	846.14	1215.17	925.19	988.41	676.74	802.21	682.32	659.91	552.55
APMAP	83.77	74.48	65.43	56.33	119.5	98.43	90.32	116.65	81.53	79.16	73.74	60.03	87.62	77.73	87.59	77.16	93.52	80.7	79.68	73.92	65.75	85.72
APOA1	0	0	1.38	0.32	0.36	0	0	0	0	0	0.3	0.31	0.26	0	0.22	0	1.69	0	0	0	0	1.11
APOA1-AS	0	0	0	0	0	0	0	0	0.64	0	0	0	0	0	0	0	0	0	0	0	0	0
APOA2	0	0	0	0	0	0	0	0	0	0	0	0	0	0	0	0	0	0	0	0	0	0
APOA4	0	0	0	0	0	0	0	0	0	0	0	0	0	0	0	0	0	0	0	0	0	0
APOA5	0	0	0	0	0	0	0	0	0	0	0	0	0	0	0	0	0	0	0	0	0	0
APOB	0	0	0	0	0.09	0.02	0	0	0	0	0	0	0	0	0	0	0.03	0.07	0	0	0.01	0.59
APOBEC1	0	0.29	0	0	0	0	0	0	0.98	0	0	0.99	0	0	0.46	0	0.3	0	0.31	0	0	0
APOBEC2	0	0	0	0	0	0	0	0	0	0	0	0	0	0	0	0	0	0	0	0	0	0
APOBEC3A	0.46	0	0	0	2.03	1.37	0	0	0	0	0	0.67	0.15	0	0	0	0.62	0	0	0	0	0
APOBEC3A_B	0	0	0	0.32	0	0	0	0	0	0	0	0	0	0	0.53	0.21	0	0.21	0.52	0	0	0
APOBEC3B	12.1	6.03	23.91	18.63	12.18	8.91	10.23	4.79	17.99	14.17	10.4	12.35	4.52	3.69	4.36	2.55	12.34	8.25	14.46	5.8	8.18	12.53
APOBEC3B-AS1	0	0	0	0	0	0	0	0	0	0	0	0	0	0	0	0	0	0	0	0	0	0
APOBEC3C	31.72	35.24	27.43	20.26	29.48	19.29	33.66	21.63	38.13	25.86	30.22	19.69	55.14	41.19	39.25	40.32	42.95	41.73	45.27	46.09	29.12	28.39
APOBEC3D	2.56	3.35	3.13	1.07	1.44	2.94	1.11	2	1.05	2.26	2.71	1.43	2.13	4.87	1.76	1.91	0.49	2.44	1.73	2.72	1.15	2
APOBEC3F	9.56	6.07	4.48	4.93	6.99	6.4	3.54	8.54	5.28	6.08	9.3	6.47	8.36	9.4	7.2	8.29	6.12	4.85	6.47	7.66	5.31	4.02
APOBEC3G	19.02	21.56	9.1	8.05	18.86	17.08	6.78	8	9.12	6.74	6.03	5.46	9.96	16.57	5.09	10.35	5.38	10.36	10.03	22.58	9.08	6.19
APOBEC3H	0	0	0	0	0	0.32	0.28	1.2	0.52	0.99	0	0	0.64	2.61	0.47	1.05	0	1.22	0	1.18	0.46	0.45
APOBEC4	0	0.07	0.1	0.45	0.1	0.81	0	0	0.23	0.62	0.15	0.64	0.07	0.07	0	0.17	1.69	0.81	0	0.67	0.07	0.58
APOBR	0.49	1.12	0.35	0.32	1.36	1.3	0.95	1.2	1	0.11	0.38	1.02	1.12	1.55	0.56	1.08	0.74	0.96	0.29	0.56	0.95	1.34
APOC1	10.09	19.99	15.82	10.29	8.84	11.15	12.89	8.18	18.31	7.63	10.49	8.63	7.93	4.73	7.01	8.34	3.28	4.47	8.92	5.32	14.93	14.86
APOC1P1	0	0	0	0	0.63	0	0	0	0	0	0	0	0	0	0	0	0	0	0	0	0	0
APOC2	0	0	0	0	0	0	0	0	0	0	0	0	0	0	0	0	0	0	0	0	0	0
APOC3	0	0	0	0	0	0	0	0	0	0	0	0	0	0	0	0	0	0	0	0	0	0
APOC4	0	0	0	0	0	0	0	0	0	0	0	0	0	0	0	0	0	0	0	0	0	0
APOC4-APOC2	0	0	0	0	0	0	0	0	0	0	0	0	0	0	0	0	0	0	0	0	0	0
APOD	0.79	0	0.39	0	0	0	0	0.27	0	0	0	0	0.97	0.8	0.64	0	0.83	0	0	0	0	0.62
APOE	10.77	17.59	3.69	6.85	17.15	14.99	21.89	23.18	15.44	10.38	4.54	3.74	19.76	25.94	13.9	13.68	11.06	7.46	9.53	10.81	6.23	5.94
APOF	0.33	0	0	0	0	0.17	0	0	0.14	0.27	0	0.84	0.36	0	0	0.1	0.13	0	0	0	0	0
APOH	0	0	0	0	0	0	0	0	0	0	0	0	0	0	0	0	0	0	0	0.16	0	0
APOL1	224.8	185.76	287.56	225.73	275.92	267.13	100.34	160.74	152.47	234.21	402.72	281.23	193.34	235.27	318.92	306.49	228.26	252.17	163.64	198.55	230.21	221.07
APOL2	48.26	41.42	37.16	50.76	37.13	43.32	49.78	58.97	44.17	57.81	60.95	56.37	35.4	42.98	44.41	48.62	47.38	39.36	45.03	40.48	40.01	36.8
APOL3	0.24	1.01	0.95	0	0.99	1.61	0.72	0.46	0.32	0.31	1.93	1.07	1.28	2.21	1.13	1.1	0.54	1.45	0.54	0.98	0.94	1.11
APOL4	0.25	0.99	4.64	4.19	6.77	9.42	2.03	7.84	7.56	22.81	7.55	15.09	2.09	4.37	4.86	10.59	15.19	21.1	2.17	4.14	7.47	8.47
APOL5	0	0	0	0	0	0	0	0	0	0	0	0	0	0	0	0	0	0	0	0	0	0
APOL6	11.8	6.31	12.68	10.47	14.74	15.28	8.54	9.85	6.12	7.52	14.36	13.2	14.18	12.1	9.85	9.28	13.31	13.25	7.86	9.51	9.1	12.87
APOLD1	0.97	0.9	0.73	1.1	2.22	1.83	1.63	1.45	1.75	1.42	1.47	1.51	1.13	1.62	1.33	0.64	1.32	1.55	1.66	0.59	1.57	1.74
APOM	5.12	8.91	4.98	2.8	6.72	3.17	10.55	13.38	5.98	8.04	3.33	4.33	4.72	5.86	4.76	4.57	4.65	3.53	5.85	3.48	7.34	3.43
APOO	24.07	14.87	20.12	12.49	18.57	19.69	23.75	15.08	19.74	15.96	16.79	12.2	16.27	14.85	12.18	11.22	23.98	17.53	26.5	13.84	15.35	17.94
APOOL	12.03	10.92	13.5	12.46	11.47	10.69	8.37	11.05	9.58	9.65	9.87	9.22	11.29	10.16	9.63	9.58	10.33	9.66	8.9	10.55	8.07	7.9
APOOP5	0	0	0	0	0	0	0	0	0	0	0	0	0	0	0	0	0	0	0	0	0	0
APP	1104.1	1144.41	1263.45	1215.42	1367.24	1225.55	765.57	939.13	949.48	882.48	1518.34	1087.56	1381.71	1201.78	1547.01	1387.95	1427.92	1069.05	1070.43	1090.41	1141.38	1084.79
APPBP2	14.3	14.39	13.24	14.53	14.39	14.2	12.51	15.31	14.17	14.29	13.37	12.78	13.68	12.98	12.31	11.92	15.96	12.97	14.08	14.85	13.16	13.35
APPL1	29.7	23.95	32.16	29.74	32.83	27.07	21.96	27.1	21.83	24.14	20.66	19.94	21.55	21.39	22.03	22.79	21.72	21.88	25.09	24.01	24.63	25.73
APPL2	24.48	12.42	29.47	18.96	31.22	23.62	35.62	33.24	32.2	25.71	31.29	22.41	29.23	19.76	27.67	22.35	31.61	29.13	39.34	27.88	34.59	36.29
APRT	220.86	204.06	184.9	188.06	179.92	143.46	313.62	231.25	299.06	221.77	206.95	189.86	251.4	232.91	319.12	252.55	250.7	217.81	314.76	236.44	277.47	258.97
APTR	6.6	7.15	5.91	4.68	6.32	5.08	3.5	4.39	4.01	4.76	6.19	4.89	3.87	3.99	5.49	5.51	3.76	4.9	2.1	5.11	4.62	7.99
APTX	25.28	19.75	21.15	18.82	21.63	23.79	23.23	22.12	22.2	19.63	17.04	16.23	21.73	20.44	18.26	15.45	19.87	25.15	16.56	15.13	17.35	18.68
AQP1	2.26	0.48	1.05	0.68	1.16	1.73	2	2.09	2.16	1.34	1.66	1.57	2.4	3.43	1.55	1.09	0.79	1.79	1.66	1.83	1.66	1.76
AQP10	0	0	0	0	0	0	0	0	0	0	0	0	0	0	0	0	0	0	0	0	0	0
AQP11	0.47	0.11	0	0.43	0.48	0.8	0.12	0.62	0.1	0.82	0.5	0.32	0.09	0.65	0.07	0.85	0.29	0.53	0.11	0.08	0.39	0.38
AQP12A	0	0	0	0	0	0	0	0	0	0.47	0	0	0	0	0	0	0	0	0	0.54	0	0
AQP12B	0	0.42	0	0	0	0	0	1.38	0	0	0	0	0	0	0	0	0	0	0	0	0	0
AQP2	0.13	0.09	0	0	0	0	0	0.06	0	0	0	0	0	0	0	0.04	0	0	0	0	0	0
AQP3	57.34	76.27	39.86	31.56	19.51	19.88	28.02	40.36	17.08	16.19	9.31	9.44	46.99	51.64	22.77	20.15	18.06	10.65	67.41	53.62	19.33	34.52
AQP4	0.71	0.44	0.35	0.79	0.36	0.52	0.32	0.29	0.28	0.16	0.08	0	0.46	0.58	0.2	0.33	0.46	0.28	0.61	0.35	0.34	0.82
AQP4-AS1	0	0	0	0	0	0	0	0	0	0	0	0.19	0	0	0	0	0	0	0.09	0	0	0
AQP5	287.32	375.06	45.68	17.83	34.71	30.04	69.61	83.84	41.95	13.93	11.52	9.2	111.42	110.43	24.6	28.17	13.88	11.06	88.14	168.21	9.53	7.38
AQP6	4.51	4.8	0.74	0.69	0.22	0.33	1.3	2.46	0.58	0.08	0.32	1.42	2.36	4.64	0.18	0.55	0.15	0.07	0.5	3.69	0	0
AQP7	1.24	0.35	1.04	0.62	0.59	0.99	0	0	0	0	0	0.6	0.68	1.75	0.56	0.72	0.55	0.5	0.6	1.2	0.18	1.8
AQP7P1	0	0	0.17	0	0.17	0	0.69	0	0.2	0.07	0.32	0.34	0.23	0.18	0.05	0	0.13	0	0.14	0.63	0.38	0.06
AQP7P3	0	0	0	0	0	0	5.67	0.87	0	3.58	2.13	9.41	3.02	2.42	0.49	0.5	0	0	3.44	0.51	2.55	1.89
AQP8	0	0	0	0	0	0	0	0.22	0	0	0	0	0.32	0.66	0	0	0	0	0	0	0	0
AQP9	0	0.08	0.8	0.79	1.26	1.58	0.24	1.62	0.14	0.85	1.44	2.25	0.81	3.39	1.18	2.23	2.01	2.95	0.07	0.39	0.4	3.48
AQR	12.2	7.33	11.08	7.44	11.01	8.83	17.58	20.48	18.75	16.26	15.7	16.82	16.49	16.56	15.07	13.67	19.47	17.94	18.17	15.03	18.53	15.9
AR	0.24	0.27	1.02	1.12	2.99	2.95	0.23	0.7	2.61	5.61	2.99	2.05	0.59	0.7	2.02	2.43	3.72	4.17	1.35	2.26	4.42	3.68
ARAF	50.05	42.95	46.08	44.31	40.6	30.55	51.44	52.62	43.82	41.39	45.08	33.8	44.94	42.29	45.71	40.47	46.36	44.51	47.42	41.87	50.28	46.68
ARAP1	114.56	114.57	152.62	144.6	142.02	135.66	47.12	80.92	60.26	85.56	137.38	140.34	92.37	119.27	103.44	111.92	72.56	85.19	98.88	97.33	140.31	116.11
ARAP1-AS2	0	0	0	0	0	0	0	0	0	0	0	0	0	0	0	0	0	0	0	0	0	0
ARAP2	6.03	2.25	6.45	3.98	6.73	5.76	5.43	3.42	4.08	3.21	5.79	4.75	7.96	6.8	7.02	3.64	7.36	6.29	5.68	4.54	4.78	7.68
ARAP3	16.34	8.33	10.42	6	11.37	9.35	9.45	13.19	10.78	7.09	11.15	7.14	12.28	11.14	10.78	9.08	9.83	9.66	14.6	12.99	8.71	5.86
ARC	0.73	0.87	0.72	0.67	0.94	1.13	0.66	0.53	0.73	1.23	0.14	0.22	0.25	0.53	0.32	0.71	0.55	1.07	0.52	1.13	0.97	0.47
ARCN1	115.74	105.3	113.29	101.7	112.94	100.53	91.04	102.05	102.8	92.56	106.3	96.02	112.59	108.45	95.96	96.3	103.46	91.15	97.69	99.75	94.17	81.44
AREG	41.6	14.92	70.77	30.34	98.82	66.41	89.29	20.63	61.07	17.61	92.19	52.2	64.57	38.69	97.85	37.99	224.34	112.4	95.15	28.13	76.22	98.43
AREL1	27.41	14.6	18.36	11.98	28.09	23.43	24.9	19.09	18.57	15.64	24.07	17.85	26.62	19.81	23.4	16.04	25.01	19.44	24.66	15.9	23.98	17.56
ARF1	497.84	522.13	526.02	500.15	486.88	486.97	570.15	520.57	522.25	515.91	537.93	533.88	539.58	534.53	525.61	493.09	551.6	479.82	523.64	492.38	530.39	533.02
ARF3	133.49	88.26	112.88	72.96	140.25	102.94	189.84	181.83	157.28	124.73	142.74	104.95	163.51	142.85	150.33	105.47	169.85	118.28	169.93	133.96	141.52	140.33
ARF4	293.99	235.72	305.31	226.85	285.53	269.29	308.77	231.26	271.98	205.32	268.74	244.75	322.74	303.44	259.43	221.75	298.65	243.94	263.27	231.86	235.84	243.82
ARF4-AS1	1.25	2.68	0	3.63	1.23	0	0	0	0	0	0	0	0	0	0	0	0	0	0	0	0	0
ARF5	206.05	193.03	157.44	128.46	204.52	161.51	261.23	241.68	218.74	190.35	161.43	132.12	176.43	150.49	187.25	164.56	204.09	183.11	199.6	174.14	187.37	211.34
ARF6	98.64	68.5	76.29	69.7	63.98	78.65	78.81	65	77.09	66.66	62.95	60.74	74.79	67.19	68.08	59.89	67	69.21	83.57	71.23	63.38	58.47
ARFGAP1	51.54	43.09	47.21	46.53	49.51	57.71	46.76	54.68	36.56	43.1	48.12	56.81	50.52	80.25	44.09	54.57	48.93	45.88	45.36	51.81	40.92	38.36
ARFGAP2	44.44	35.58	37.52	29.89	42.16	40.4	40.48	44.01	41.6	37.32	34.21	24.75	39.61	29.68	38.67	29.16	42.23	33.68	39.59	36.9	41.82	40.48
ARFGAP3	48.18	47.28	56.59	50.52	50.16	60.38	36.09	52.1	49.24	57.56	53.31	54.13	45.42	57.29	41.35	45.52	47.46	46.91	41.53	41.63	37.08	50.26
ARFGEF1	52.24	39.66	46.65	35.29	40.18	38.82	35.29	43.34	27.73	28.25	32.21	26.56	49.45	41.8	40.9	35.57	41.67	32.07	35.92	39.07	33.34	26.85
ARFGEF2	24.82	18.72	27.06	24.83	26.97	27.67	16.36	21.29	18.71	18.89	26.3	22.31	24.14	26.21	23.79	21.84	24.19	21.27	20.93	21.96	21.14	20.17
ARFGEF3	22.6	20.73	29.65	38.43	18.37	30.97	6.32	10.93	10.01	17.25	21.87	28.3	17.12	21.47	21.19	28.72	14.97	21.39	14.99	18.88	13.86	10.68
ARFIP1	44.35	39.76	45.26	33.09	46.49	33.12	54.35	58.85	47.25	41.77	43.95	29.06	43.73	34.69	40.71	27.33	47.82	30.61	45.4	41.45	36.9	38.73
ARFIP2	36.64	33.14	32.73	29.11	32.18	34.03	41.4	42.31	31.75	31.2	31.05	25.78	28.43	32.87	29.32	27.76	31.08	28.85	30.33	29.56	31.51	26.89
ARFRP1	18.41	10.6	12.7	13.78	19.01	15.81	27.19	20.59	18.13	16.18	16.23	12	20.14	20.45	19.29	15.14	24.27	17.64	20.61	20.99	17.58	13.19
ARG1	0	0	0	0	0	0	0	0	0	0	0	0	0	0	0	0	0	0	0	0	0	0
ARG2	24.63	24.55	72.65	65.26	55.62	56.03	15.52	18.76	37.26	40.19	77.14	53.04	17.36	31.46	53.66	37.71	57.76	49.24	44.47	32.05	70.66	129
ARGFX	0	0	0	0	0	0	0	0	0	0	0	0	0	0	0	0	0	0	0	0	0	0
ARGFXP2	0	0	0	0	0	0	0	0	0	0	0	0	0	0	0	0	0	0	0	0	0	0
ARGLU1	42.02	26.28	48.86	39.38	50.73	57.87	80.35	117.38	76.59	91.39	82.89	90.5	81.24	134.27	75.9	74.78	75.11	110.16	71.54	75.48	87.01	66.29
ARHGAP1	35.01	26.65	33.37	25.35	45.07	29.75	49.79	36.38	42.74	30.77	44.89	29.39	44.04	39.42	37.27	34.54	47.61	39.46	45.32	40.07	47.19	46.19
ARHGAP10	4.41	2.88	3.64	3.76	4.45	4.4	4.7	4.63	5	4.11	3.66	2.72	4.23	3.1	4.65	3.2	4.64	4.48	4.47	5.45	3.91	4.93
ARHGAP11A	20.47	6.1	17.46	10.27	10.67	4.37	11.84	9.08	12.59	6.5	7.7	4.52	6.05	4.59	5.63	2.42	4.04	3	13.42	4.65	8.69	2.99
ARHGAP11A-SCG5	0	0	0	0	0	0	0	0	0	0	0	0	0	0	0	0	0	0	0	0	0	0
ARHGAP11B	6.5	2.24	6.32	3.82	3.28	1.46	0.31	2.25	1.85	1.8	1.84	0.86	1.11	1.14	1.1	0	0.72	0.44	2.13	2.94	2.15	1.55
ARHGAP12	27.78	21.9	31.1	26.83	24.89	27.75	20.52	25.41	21.26	19.92	25.81	19.67	28.62	24.66	22.27	21.39	20.79	18.78	24.17	24.5	20.05	18.25
ARHGAP15	0.17	0	0	0	0	0	0	0	0	0	0.25	0	0	0	0	0	0.25	0	0	0	0	0
ARHGAP17	38.79	35.83	50.84	53.84	41.34	36.22	36.45	43.49	37.67	55.04	46.23	40.25	36.39	42.43	41.26	41.48	39.97	36.46	34.15	37.35	46.78	47.51
ARHGAP18	26.95	22.43	27.3	23.05	20.74	19.91	21.32	19.06	19.08	21.06	17.86	15.97	34.65	28.45	29.8	30.76	31.25	26.82	29.08	25.79	24.87	21.09
ARHGAP19	8.67	4.82	7.65	7.81	5	3.52	3.91	4.02	5.69	3.28	4.02	5.69	4.34	2.89	3.89	3.24	2.82	2.54	5.66	3.41	4.89	3.26
ARHGAP19-SLIT1	0	0	0	0	0	0	0	0	0	0.68	0.51	0	0	0	0	0	0	0	0	0	0	0
ARHGAP20	0	0	0	0	0	0	0	0	0	0	0	0	0	0	0	0	0	0	0	0	0	0
ARHGAP21	39.79	23.76	36.27	23.79	36.6	38.95	22.22	24.67	19.67	18.3	26.6	29.45	34.47	30.73	28.41	27.41	33.95	29.47	28.36	24.04	21.83	23.52
ARHGAP22	0.55	1.61	2.31	3.18	0.39	1.58	0.32	0.56	0.4	1.69	0.89	1.47	0.82	1.05	1.65	2.6	0.09	1.53	2.53	1.18	2.45	1.52
ARHGAP22-IT1	0	0	0	0	0	0	0	0	0	0	0	0	0	0	0	0	0	0	0	0	0	0
ARHGAP23	27.64	11.63	14.86	6.43	10.06	4.61	23.23	9.56	10.08	3.14	5.61	3.59	25.03	13.42	14.43	8.91	18.45	10.29	20.18	12.68	8.35	10.71
ARHGAP24	1.2	0.86	1.14	1.26	1.16	0.84	1.09	0.88	0.68	1.21	0.48	0.75	2.46	1.61	0.77	1.23	1.93	1.66	1.29	0.92	0.96	0.34
ARHGAP25	0.51	0.22	0.2	0	0.94	0.63	0.17	0.36	0.38	0.15	1.31	0	0.32	0.34	0.43	0.39	0.43	1.17	0.08	0.17	0.35	0.69
ARHGAP26	18.06	11.75	61.17	53.72	42.63	42.27	9.95	18.28	29.86	52.09	66.84	61.93	21.02	26.91	28.31	33.61	29.9	40.95	16.88	20.87	55.31	43.74
ARHGAP26-AS1	0	0	0	0.31	0.34	1.04	0	0	0.27	0	0.53	0	0	0.24	0.19	0.6	0	0.23	0	0.62	0.76	0.25
ARHGAP26-IT1	0	0	3.15	0	0	0	0	0	0	0	0	0	0	0	0	0	0	0	0	0	0	0
ARHGAP27	36.6	17.1	16.42	12.98	16.94	19.87	37.53	25.59	25.78	17.82	27.31	22.72	36.85	31.08	29.15	26.6	33.38	24.92	37.42	28.02	19.65	13.15
ARHGAP27P1	6	2.42	3.88	1.7	2.64	3.46	0	0	0	0	0	0	0	0	0	0	0	0	0	0	0	0
ARHGAP27P1-BPTFP1-KPNA2P3	7.3	2.63	6.84	1.08	4.91	6.01	0	0	0	0	0	0	0	0	0	0	0	0	0	0	0	0
ARHGAP27P2	0.18	0.26	0.87	0.97	0.54	1.28	0	0	0	0	0	0	0	0	0	0	0	0	0	0	0	0
ARHGAP28	0	0	0	0.21	0	0	0.25	0.31	0.11	0.15	0.07	0.04	0	0	0.03	0.14	0.04	0	0.42	0.17	0.32	0.21
ARHGAP29	47.38	19.51	44.48	28.76	54.91	45.58	34.26	27.7	27.86	16.16	57.63	34.72	55.42	31.85	42.81	28.65	45.64	33.83	42.23	31.12	31.1	71.05
ARHGAP30	0.83	0.21	1.37	0.77	0.71	0.86	0.49	0.47	0.16	0.11	0.42	0.91	1.31	1.23	0.43	1.54	1.13	1.33	0.72	0.59	0.28	0.45
ARHGAP31	1.26	0.82	1.87	0.91	2.05	1.36	2.11	1.45	1.56	0.9	3.64	2.29	3.3	2.3	1.91	1.87	3.6	1.05	3.06	1.73	1.55	0.72
ARHGAP31-AS1	0.64	0	0	0	1.29	0.66	0	1.29	0	0	0	0	0	0	0.37	0	2.39	0.87	0	0	0	2.38
ARHGAP32	11.43	8.04	10.77	10.63	10.61	10.68	5.4	8.72	5.35	9.39	9.21	8.02	8.38	9.67	8.4	8.71	8.49	9.18	8.53	8.86	7.09	7.38
ARHGAP33	2.34	1.37	3.62	3.27	1.05	1.44	1.53	2.39	2.72	2.48	1.15	0.92	0.52	1.28	0.63	0.53	0.94	1.79	1.55	2.63	2.91	1.86
ARHGAP35	53.59	45.58	40.76	37.39	52	43.67	33.85	58.75	32.43	36.42	37.01	34.29	37.07	38.4	35.06	35.85	30.85	31.07	33.93	42.04	32.66	28.9
ARHGAP36	0	0	0	0	0	0	0	0	0	0	0	0	0	0	0	0	0	0	0	0	0	0
ARHGAP39	12.03	7.21	8.27	5.61	11.81	10.68	11.01	23.27	11.06	10.64	11.47	10.72	14.76	17.69	10.64	12.11	13.11	14.34	13.53	14.42	12.04	11.79
ARHGAP4	18.32	10.84	4.48	2.49	12.23	10.97	2.31	3.7	4.8	2.67	1.97	1.94	2.46	2.6	1.51	2.21	1.61	2.78	2.16	2.04	2.05	1.58
ARHGAP40	11.09	8.33	10.08	4.6	8.68	4.99	6.91	1.92	2.75	0.98	1.4	1.17	1.59	2.67	1.81	1.54	0.93	1.12	4.22	1.65	1.37	0.14
ARHGAP42	10.2	8.35	5.28	3.72	9.34	7.16	7.1	8.34	4.78	4.9	5.49	3.35	11.19	8.29	6.88	5.51	9.74	6.93	10.57	10.43	5.63	19.81
ARHGAP44	0.31	0.2	0.61	0.38	0.42	1.07	0.45	0.41	0.34	0.44	0.33	0.55	1.46	1.33	0.43	0.92	1.95	1.66	1.87	0.92	2.51	2.82
ARHGAP45	9.66	9.56	9.45	10.11	6.06	6.28	0	0	0	0	0	0	0	0	0	0	0	0	0	0	0	0
ARHGAP5	32.86	21.85	36.15	27.43	31.06	37.14	23.26	27.04	23.27	20.46	29.87	27.48	34.9	31.95	26.63	25.54	31.58	26.43	29.67	26.04	20.85	23.53
ARHGAP5-AS1	4.28	1.56	1.17	2.18	4.85	3.93	7.17	3	4.42	1.9	3.72	1.56	5.81	2.04	3.28	3.1	5.18	3.26	5.05	2.64	2.68	2.11
ARHGAP6	0	0	0	0	0	0	0	0	0	0	0	0	0	0	0	0	0	0	0	0	0	0.1
ARHGAP8	41.96	26.37	35.63	19.95	30.68	32.49	46.16	31.12	37.4	27.72	29.76	26.86	46.66	39.27	32.85	28.63	47.7	41.78	42.84	29.77	27.3	30.69
ARHGAP9	0	0	0	0	0	0	0.12	0	0.08	0	0	0	0.15	0	0	0	0	0.07	0	0.07	0	0
ARHGDIA	276.8	182.26	214.25	164.19	216.93	183.5	375.2	259.3	282.97	170.97	228.22	182.48	286.16	200.32	271.85	206.9	336.75	246.59	412.23	229.21	270.4	279.52
ARHGDIB	54.73	30.49	37.01	21.33	37.4	28.65	40.12	8.62	28.75	13.42	14.91	13.76	50.66	31.25	36.56	25.42	41.7	31.29	48	31.09	24.8	14.04
ARHGDIG	0	0.25	0	0	0	0.35	0	0	0	0	0	1.16	0	0.25	0	0.42	0	0	0.86	0	0	0
ARHGEF1	40.51	25.65	35.49	26.25	32.07	26.27	33.68	33.32	37.42	27.62	29.84	27.79	37.92	33.14	31.48	27.61	30.82	31.55	43.67	28.46	33.76	31.48
ARHGEF10	13.87	6.37	6.78	7.55	9.4	9.79	7.06	6.06	6.77	4.78	6.11	6.2	13.95	17.42	13.98	13.36	16.41	14.48	11.6	11.32	9.5	7.85
ARHGEF10L	19.77	19.77	16.37	12.95	12.74	14.36	12.7	25.97	12.32	13.21	19.03	14.66	27.03	32.8	18	17.62	14.06	15.21	23.78	23.93	17.66	12.88
ARHGEF11	15.21	7.07	13.34	7.34	15.66	14.38	12.72	17.7	15.34	15.08	17.72	14.09	16.36	13.88	12.64	10.77	15.04	15.09	14.19	11.99	14.77	11.6
ARHGEF12	50.21	27.89	56	32.83	57.34	49.64	38.12	43.71	34.26	33.81	56.09	43.69	51.85	43.92	45.81	34.7	54.81	40.87	37.21	36.95	35.09	54.41
ARHGEF15	0	0	0	0.23	0	0	0.06	0	0.1	0	0.05	0.26	0	0	0.04	0.15	0	0.04	0.1	0	0.14	0.09
ARHGEF16	31.07	21.79	16.71	14.11	15.75	15.68	21.23	21.92	20.61	19.16	20.38	16.45	26.54	26.52	25.55	20.3	21.24	17.36	26.87	25.71	17.1	16.74
ARHGEF17	16.38	8.26	11.16	8.03	14.67	11.04	11.96	13.29	10.53	10.46	14.18	10.37	15.63	16.49	16.33	15.02	17.91	18.09	15.56	14.86	13.97	14.19
ARHGEF18	39	33.08	32.06	33.09	29.48	28.74	30.75	25.32	28.05	23.19	39.35	35.34	37.35	34.91	34.45	32.32	40.06	32.19	34.6	31.1	30.06	23.35
ARHGEF19	27.88	36.05	18.55	26.9	16.42	24.29	22.68	37.86	38.8	40.05	12.2	19.11	15.27	21.05	12.71	21.93	12.32	17.19	17.53	25.39	15.73	9.63
ARHGEF2	35.56	35.01	34.2	39.65	20.38	19.96	34.17	43.99	22.91	29.93	23.17	26.51	34.12	37.01	21.91	27.46	22.35	26.7	37.19	45.03	22.8	16.75
ARHGEF25	3.2	3.16	1.18	0.55	1.63	3.1	0.56	2.98	1.19	1.47	0.74	1.66	3.13	1.92	0.92	2.53	0.74	1.64	2.17	3.71	1.67	2.28
ARHGEF26	1.28	0.81	0.3	0.09	0.95	0.9	1.01	0.29	0.84	0.84	0.2	0.29	0.94	1.21	0.61	0.36	0.73	0.42	0.77	1.04	0.27	0.37
ARHGEF26-AS1	0.1	0	0	0.1	0.43	0	0	0	0	0.08	0	0	0	0.08	0	0	0.16	0.43	0	0.13	0	0
ARHGEF28	18.43	14.19	14.51	7.9	15.74	11.09	12.77	15.4	11.48	6.42	16.56	11.65	20.04	16.07	14.62	13.36	15.44	11.18	13.88	14.02	11.69	13.36
ARHGEF3	34.38	41.22	33.29	35.39	24.18	25.75	26.7	31.43	35.85	27.9	22.2	20	26.73	25.84	16.42	18.22	21.77	16.8	27.49	33.06	18.1	17.13
ARHGEF3-AS1	0	0	0	0	0	0	0	0	0	0	0	0	0	0	0	0	0	0	0	0	0	0
ARHGEF33	0.23	0.21	0.81	0.11	0.3	0.48	0.17	0.17	0.1	0.14	0.33	0.05	0.17	1.05	0.56	0.29	0.32	0.17	0	0.34	0.23	0.04
ARHGEF34P	19.68	10.29	20.93	16.26	22.8	23.59	7.18	12	13.68	13.62	21.7	23.27	18.33	15.7	19.61	17.54	31.11	23.69	18.1	12.86	22.36	34.23
ARHGEF35	33.18	21.75	39.09	35.31	46.25	44.7	17.43	21.74	23.66	24.6	33.37	31.87	22.16	22.44	27.1	26.65	40.86	37.11	24.24	17.02	26.55	40.98
ARHGEF35-AS1	0.37	0.8	0.36	0	0.43	0.38	0	0	0	0	0	0	0	0	0	0	0	0	0	0	0	0
ARHGEF37	16.33	8.23	13.58	12.65	18.09	17.24	11.09	10.13	15.9	16.64	21.66	16.6	18.74	16.56	23.47	20.06	26.28	24.01	18	14.9	17.05	21.03
ARHGEF38	8.18	5.75	6.31	7.03	4.3	7.01	1.7	3.95	3.56	5.03	3.14	4.84	5.97	11.08	3.78	6.11	3.89	5.25	3.27	10.66	4.39	2
ARHGEF38-IT1	0	1.65	0	0	0	0	0	2.43	0	0	0	0	0	0	0	0	2.55	0	0	0	0	0
ARHGEF39	3.24	2.11	3.21	1.86	1.63	0.75	3.24	2.02	2.98	1.17	2.38	1.37	1.81	1.16	1.94	1.22	0.85	1.65	2.13	1.31	2.07	1.14
ARHGEF4	7.07	4.08	3.5	3.9	4.43	4.39	6.33	3.52	3.68	3.27	3.55	5.75	4.93	4.04	3.15	3.06	4.93	4.05	4.62	3.18	2.19	3.89
ARHGEF40	7.4	5.56	3.74	3.23	6.67	5.9	9.39	9.73	5.31	4.5	9.35	6.86	10.92	9.69	8.78	6.13	10.6	6.87	10.98	7.35	7.22	5.71
ARHGEF5	33.31	23.01	38.19	36.95	46.76	45.13	24.09	22.82	26.71	28.21	49.3	50.38	35.73	29.53	40.93	34.07	52.27	49.27	46.87	31.48	52.29	77.21
ARHGEF6	0.59	0.28	0.53	0.86	0.72	0.51	0.2	0.62	0.35	0.17	0.13	0.18	0.49	0.62	0.69	0.84	0.57	0.37	0.67	0.77	0.45	0.68
ARHGEF7	36.46	31	38.75	43.4	29.61	37.69	19.83	34.49	23.76	33.78	27.41	32.52	26.07	30.46	27.7	30.54	24.86	23.4	21.27	26.56	27.16	19.15
ARHGEF7-AS1	0	0	0	0	0	0	0	0	0	0	0	0	0	0	0	0	0	0	0	0	0	0
ARHGEF7-AS2	0	0	0	0	0	0	0	0	0	0	0	0	0	0	0	0	0	0	0	0	0	0
ARHGEF9	8.05	6.13	6.21	4.64	6.78	5.81	4.4	7.17	4.77	6.54	6.69	5.03	7.08	7.86	6.13	5.88	5.58	4.55	6.53	6.72	5.02	3.58
ARHGEF9-IT1	0	0	0	0	0	0	0	0	0	0	0	0	0	0	0	0	0	0	0	0	0	0
ARID1A	38.3	19.7	30.23	28.61	27.5	29.11	29.91	33.11	32.41	30.45	30.7	29.07	31.26	32.69	27.22	26.46	27.02	24.32	32.6	29.6	31.25	21.71
ARID1B	24	18.69	18.81	20.01	21.52	20.13	14.54	22.73	17.04	20.59	18.09	16.48	18.16	20.92	17.87	16.67	20.89	15.57	17.15	19.3	17.2	14.53
ARID2	13.33	7.81	10.61	10.44	8.84	11.49	7.64	9.96	7.82	8.39	8.53	8.74	9.93	11.5	8.76	8.1	8.19	8.25	8.32	10.29	8.64	7.09
ARID3A	10.59	8.44	8.48	14.63	6.29	9.53	15.98	14.32	11.5	12.99	9.45	17.05	13.09	13.43	12.24	14.25	10.83	9.76	10.42	12.07	7.05	4.2
ARID3B	6.46	3.58	5.96	4.73	4.47	5.12	6	6.29	5.5	4.86	5.01	5.5	6.92	5.61	5.86	5.28	8.11	7.29	7.76	5.61	4.77	5.53
ARID3C	0	0.98	0.17	0	0	0	0	0	0	0.2	0.39	0	0	0.18	0	0.44	0	0	0	0.31	0.19	0
ARID4A	13.64	9.83	15.82	14.15	14.27	12.59	7.36	11.4	8.47	10.29	11.97	10.22	10.66	13.51	9.53	10.26	8.32	8.32	7.47	12.32	10.38	9.24
ARID4B	25.31	18.94	22.88	24.08	21.04	22.82	16.59	21.58	16.42	16.55	19.11	17.46	20.55	20.72	15.8	13.89	19.47	17.05	17.13	21.89	17.74	15.31
ARID5A	28.64	20.48	40.01	37.54	27.18	32.23	15.78	20.7	21.22	25.92	30.04	26.44	19.4	23.6	22.08	22.89	31.32	23.23	36.9	24.96	35.69	66.11
ARID5B	30.16	21.78	37.35	24.24	53.98	35.47	23.2	42.6	24.65	22.84	41.92	25.46	34.31	26.07	34.32	21.36	37.27	28.38	32.04	28.08	31.26	77.83
ARIH1	8.79	6.87	9.6	7.07	8.92	9.29	31.09	32.34	28	28.56	31.23	29.2	33.94	33.05	29.62	25.49	33.85	29.67	26.91	28.71	25.88	28.49
ARIH2	28.83	19	22.6	18.51	29.23	31.86	39.45	39.54	22.05	24.3	24.34	18.84	28.55	29.81	21.13	21.17	27.97	23.1	24.91	23.01	23.71	25.92
ARIH2OS	1.82	3.07	2.16	1.17	1.49	3.39	1.49	1.94	1.91	1.89	2.7	3.43	1.91	3.4	1.26	1.52	1.65	1.88	1.94	3.38	0.82	2.02
ARL1	62.41	64.74	60.33	54.48	63.31	62.78	47.93	56.51	53.1	58.99	61.7	57.46	61.59	65.49	54.05	48.48	58.41	53.65	47.73	51.21	50.12	51.73
ARL10	5.48	3.35	7.58	6.6	10.93	9.56	0.52	2.53	2.38	3.91	5.13	4.67	4.06	4.03	6.97	7.64	3.71	5.83	4.77	4.61	6.38	4.9
ARL11	0	0.11	0.07	0	0.15	0	0	0	0	0	0	0	0	0	0	0	0	0	0	0	0.05	0
ARL13A	0	0	0	0	0	0	0	0	0	0	0	0	0	0	0	0	0	0	0	0	0	0
ARL13B	5.72	3.77	6.56	3.78	6.72	4.55	7.93	7.05	5.75	5.9	5.95	3.12	7.27	5.99	5.53	2.72	6.53	5.27	6.67	4.98	4.99	5.71
ARL14	3.3	0.34	1.63	1.08	2.89	2.2	1.29	1.6	0	2.08	0.74	0.58	1.65	1.69	4.21	4.35	7.1	2.59	2.51	1.6	1.6	1.05
ARL14EP	11.14	10.2	11.26	8.85	12.26	10.33	11.98	17.69	11.42	12.6	8.69	6.62	9.28	9.48	10.79	7.53	8.82	8.77	8.63	12.13	12.05	11.46
ARL14EPL	0.61	0	5.4	4.46	2.47	2.53	0.57	0	0.51	3.54	0.5	0	1.73	0.44	2.47	2.16	2.74	1.25	3.48	2.61	2.3	9.54
ARL15	14.35	13.76	8.82	5.16	12.52	9.88	13.1	14.61	12.81	10.15	10.66	6.12	13.52	10.29	10.9	8.09	11.05	7.97	11.73	10.18	9.72	8.71
ARL16	63.23	48.18	49.26	40.9	50.38	47.95	59.23	47.5	37.73	39	36.72	34.3	51.32	47.68	51.45	40.53	52.27	52.45	44.26	42.1	48.71	35.34
ARL17A	6.98	4.22	7.78	6.11	10.73	8.36	15.27	14.95	10.04	11.04	14.48	16.72	4.34	6.46	5.15	5.18	5.88	10.33	3.75	4.3	3.86	2.84
ARL17B	14.78	12.07	10.16	5.39	17.8	9.99	16.26	22.43	20.18	19.08	13.22	18.64	8.97	5.41	9.78	6.93	11.59	4.02	4.57	5.31	7.11	4.55
ARL2	115.26	76.54	95.42	66.08	117.55	82.96	118.49	80.95	113.51	83.08	114.79	83.23	121.21	98.86	108.8	86.63	93.53	98.23	120.65	89.92	116.41	106.91
ARL2-SNX15	0.48	0.74	2.22	0.92	3.44	0.98	0	0	0	0	0	0	0	0	0	0	0	0	0	0	0	0
ARL2BP	35.07	33.22	37.81	28.26	41.94	35.25	52.96	41.48	46.91	32.18	38.16	33.5	38.22	30.87	30.92	28.55	47.13	38.84	41.17	35.85	41.13	37.83
ARL3	18.33	16.22	19.46	16.23	19.96	17.19	11.78	11.41	15.08	15.21	12.28	12.54	11.95	11.76	14.11	13.1	12.75	14.62	11.78	12.99	14.24	18.56
ARL4A	13.47	8.08	10.63	13.44	15.52	15.61	11.94	12.93	13.01	8.44	5.27	6.46	13.18	13.87	8.23	7.5	5.92	13.54	13.68	12.85	9.16	9.04
ARL4C	194.9	90.75	114.98	77.41	72.27	76.78	155.4	66.47	127.42	81.28	37.61	36.59	133.15	72.26	112.27	120.66	93.71	85.45	150.62	83.02	51.73	31.31
ARL4D	14.98	17.31	8.59	15.61	10.78	21.23	18.95	12.44	17.94	20.27	9.6	13.72	7.96	8.71	7.19	8.32	8.58	15.43	8.57	6.25	9.29	8.15
ARL5A	29.11	22.82	32.12	27.12	34.51	28.84	38.13	36.77	41.8	33.99	38.29	30.37	46.82	38.97	44.01	42.4	47.14	39.15	41.46	40.44	42.14	31.53
ARL5B	47.53	31.61	72.04	70	53.72	51.79	17.74	40.06	28.02	34.08	34.76	39.94	51.27	50.55	35.42	34.97	60.48	34.36	45.38	45.48	37.87	35.75
ARL5C	0	0	0	0	0	0	0	0	0	0	0	0	0	0	0	0	0	0	0	0	0	0
ARL6	5.41	2.56	7.14	7.45	5.03	7.43	3.6	4.91	7.85	10.3	7.47	9.75	6.17	3.14	9.23	4.5	9.14	8.79	4.91	6.25	5.74	5.26
ARL6IP1	236.37	232.13	256.19	249.22	214.69	209.78	245.18	174.45	235.63	182.83	204.83	167.14	194.44	161.83	199.11	178.4	195.44	170.28	248.71	162.98	207.74	171.05
ARL6IP4	218.19	233.03	177.2	197.5	177.27	187.08	209.63	191.13	186.56	165.23	190.56	172.17	187.39	189.31	192.93	194.45	183	186.52	191.03	189.49	173.21	175.78
ARL6IP5	143.76	160.32	157	133.38	158.85	152.67	141.01	116.4	136.64	107.08	140.41	109.07	182.06	159.99	178.75	159.31	215.68	136.01	147.87	146.4	114.05	96.91
ARL6IP6	16.97	11.97	15.86	13.59	16.45	12.91	16.18	14.23	17.07	12.91	14.41	11.25	17.77	14.24	13.99	13.71	12.6	13.06	20.71	14.35	16.56	16.41
ARL8A	54.48	39.17	41.08	37.25	44.32	48.75	59.52	52.33	47	35.31	43.66	44.81	55.87	50.96	54.03	48.8	72.88	56.37	48.3	47.56	45.1	47.99
ARL8B	44.59	44.82	49.9	56.73	50.77	59.2	60.81	59.31	54.87	56.64	44.84	54.21	59.36	44.86	50.37	50.22	65.52	51.47	51.8	48.73	45.78	49.61
ARL9	2.46	1.65	1.21	0.98	0.42	0.44	0	0	0	0.67	0	0.34	0.87	0.59	0.95	0.49	1.55	0.28	0.67	0.25	2.49	1.53
ARLNC1	0.38	0.46	0.62	0.45	1.33	1.22	0	0	0	0	0	0	0	0	0	0	0	0	0	0	0	0
ARMC1	28.26	18.13	28.61	21.01	27.17	26.47	27.06	22.87	25.39	20.66	26.94	20.32	27.39	22.99	19.06	21.94	22.73	21.86	25.48	20.23	21.66	19.51
ARMC10	40.95	46.69	46.4	43.26	40.94	44.61	46.57	43.44	40.2	40.05	31.56	37.67	36.3	37.45	35.6	38.53	35.78	35.03	34.05	41.1	35.23	33.11
ARMC12	0	0.21	0	0	0	0.48	0.25	0.8	0	0	0	0	0.2	0.39	0	0	0.43	0	0	0.17	0	0.61
ARMC2	2.34	1.67	1.05	1.7	1.89	1.84	1.28	2.17	2.72	1.29	0.98	1.33	1.13	3.16	1.47	2.28	2.41	3.22	1.45	2.29	1.29	1.73
ARMC2-AS1	0	0	0	0	0	0	0	0	0	0	0	0	0	0	0	0	0	0	0	0	0	0
ARMC3	19.15	21.64	11.54	18.12	10.57	13.14	3.5	7.42	12.07	18.31	4.5	12.48	14.69	23.81	8.8	11.97	13.81	21.06	5.1	18.17	5.4	3.64
ARMC4	0.74	0.37	0.8	2.32	1.56	2.69	1.61	0.91	2.89	1.7	0.97	4.39	2.58	3.55	1.08	0.92	5.43	3.93	1.72	2.28	0.52	0.55
ARMC4P1	0	0	0	0	0	0	0	0	0	0	0	0	0	0	0	0	0	0	0	0	0	0
ARMC5	11.28	9.73	10.88	11.2	12.75	10.06	9.96	15.24	13.08	12.83	9.58	8.62	11.23	17.28	10.44	14.86	13.14	13.87	14.52	14.1	13.11	9.76
ARMC6	27.42	19.87	24.54	15.31	22.73	19.05	36	30.59	32.71	19.35	17.23	12.46	20.37	16.58	20.89	16.97	24.6	19.36	30.34	20.55	29.56	20.65
ARMC7	13.44	7.72	7.27	6.37	7.65	5.33	24.6	10.76	13.49	7.37	11.02	11.2	13.79	11.58	7.97	11.57	10.52	13.53	9.85	12.42	11.51	11.9
ARMC8	12.52	9.57	11.07	6.21	15.09	14.28	13.5	15.6	11.73	10.58	9.58	10.77	10.28	12.93	8.74	9.89	12.88	14.49	12.1	10.2	13.05	11.46
ARMC9	19.71	13.48	13.77	11.86	15.58	10.38	13.98	11.55	14.27	9.31	12.16	10.28	15.01	8.77	10.02	10.05	18.29	11.69	13.33	13.51	9.75	8.05
ARMCX1	7.25	9.66	6.92	3.51	12.7	6.82	10.69	11.19	12.7	9.25	6.59	4.59	8.29	6.76	5.11	4.83	7.69	7.38	10.06	8.26	7.29	10.91
ARMCX2	24.92	18.74	61.43	40.09	48.95	29.77	17.25	25.96	41.08	47.04	77.76	52.33	23.23	25.17	32.5	26.56	62.54	55.14	21.75	24.18	69.78	137.42
ARMCX3	57.7	52.23	85.82	76.36	74.53	62.84	39.01	54.47	47.6	62.38	91.68	69.46	66.26	66.48	71.93	63.74	101.59	75.19	52.65	53.85	70.21	119.04
ARMCX4	3.07	1.52	3.52	1.8	3.19	4.73	1.85	3.87	1.89	2.54	3.25	3.84	1.86	3.09	2.4	2.13	2.88	4.14	2.71	1.18	2.27	3.16
ARMCX5	12.32	13.68	12.39	14.13	15.53	13.97	12.33	14.87	11.55	13.69	11.23	11.56	11.56	12.75	11.78	13.56	11.89	16.74	10.63	12.52	9.92	12.71
ARMCX5-GPRASP2	2.46	1.68	2.32	1.47	3.24	1.28	1.48	0	0.71	2.12	1.56	0	0	0	0	1.05	0.65	0	0	0.53	0.34	0
ARMCX6	53.79	73.31	66.4	74.71	57.09	57.35	56.88	68.64	58.62	72.41	69.08	56.66	66.3	54.61	61.82	56.54	73.07	75.5	48.74	56.63	66.96	107.07
ARMH1	0.17	0.25	0.51	1.72	0.7	1.06	0	0	0	0	0	0	0	0	0	0	0	0	0	0	0	0
ARMH2	0	0	0	0	0	0	0	0	0	0	0	0	0	0	0	0	0	0	0	0	0	0
ARMH3	14.37	11.11	10.11	9.09	10.49	10.76	0	0	0	0	0	0	0	0	0	0	0	0	0	0	0	0
ARMH4	5.38	2.65	2.81	1.76	3.09	1.95	0	0	0	0	0	0	0	0	0	0	0	0	0	0	0	0
ARMS2	0	0	0	0	0	0	0	0	0.36	0	0	0	0	0	0.25	0	0.33	0.3	0.35	0	0.33	0
ARMT1	36.3	27.45	38.41	29.56	30.63	27.99	41.69	29.67	40.22	33.28	25.06	19.61	29.2	22.56	25.25	23.41	21.75	19.13	29.6	28.25	25.91	16.48
ARNT	21.36	17.69	19.76	19.95	20.3	23.16	12.39	19.28	13.83	13.59	15.97	12.72	19.05	18.33	15.59	17.04	17.48	16.94	16.23	17.43	15.72	16.49
ARNT2	34.73	28.93	22.83	18.33	24.74	20.5	25.46	46.8	24.92	26.41	25.17	19.51	24.65	26.87	18.06	20.86	19.87	21.78	28.45	35.91	31.57	25.12
ARNTL	4.75	2.89	3.09	2.75	6.25	5.02	6.03	3.89	7.28	7.5	6.89	4.85	7.19	5.43	5	5.16	10.71	8.85	8.28	5.3	5.38	6.29
ARNTL2	18.99	4.55	19.24	8.36	14.08	10.43	15.01	5.4	11.25	5.76	17.85	11.55	18.64	10.84	13.65	8.15	14.55	11.89	19.51	7.34	13.4	12.95
ARNTL2-AS1	0	0	0	0	0	0	0	0	0	0	0	0	0	0	0	0	0	0	0	0	0	0
ARPC1A	157.61	130.55	168.18	144.1	142.92	156.54	189.34	124.51	162.52	137.98	178.46	164.19	152.48	141.48	178.99	165.63	180.53	162.88	185.45	134.84	164.88	135.57
ARPC1B	166.84	90.96	137.7	63.2	148.25	102.86	268.75	115.27	184.26	85.27	154.04	121.31	266.64	170.95	219.15	149.32	274.46	153.57	219.81	138.93	117.38	106.32
ARPC2	461.83	341.42	613.09	434.81	412.34	366.37	477.71	322.62	449.07	344.03	287.64	229.51	413.93	292.8	414.18	361.23	478.84	352.23	473.56	319.44	373.66	285.19
ARPC3	546.23	521.07	537.14	539.56	503.56	493.65	580.63	429.03	547.66	489.83	482.64	480.44	547.24	452.63	493.85	507.12	571.36	490.68	514.53	439.23	480.1	482.97
ARPC4	161.55	122.36	112.11	111.26	139.36	107.87	221.9	153.39	205.85	141.85	119.31	92.36	152.93	106.39	156.25	135.81	189.48	150.43	194.08	128.79	165.95	167.38
ARPC4-TTLL3	9.08	4.62	10.88	7.9	9.32	1.09	11.54	13.12	5.16	5.87	6.41	10.38	6.34	13.69	8.59	10.17	4.42	6.59	4.94	9.08	6.06	7.1
ARPC5	37.4	26.86	32.59	22.53	38.88	33.12	142.99	121.74	133.32	101.93	102.58	85.47	154.81	104.51	128.93	97.71	149.66	129.1	153.5	100.54	105.23	105.07
ARPC5L	46.96	32.01	31.25	23.59	32.82	33.91	157.97	112.34	120.25	86.83	91.46	83.17	132.5	97.91	95.37	79.83	114.14	92.09	114.53	87.96	83.16	56.1
ARPIN	8.84	4.12	7.1	4.54	10.58	6.55	9.4	9.11	7.72	6.39	9.32	7.57	10.74	11.48	7.54	6.06	7.29	11	10.03	7.82	11.74	10.72
ARPIN-AP3S2	3.43	1.91	1.13	0.52	1.6	2	0	0	0	0	0	0	0	0	0	0	0	0	0	0	0	0
ARPP19	102.02	75.18	98.93	77.59	105.7	102.07	107.26	81.27	91.89	62.83	78.03	64.9	98.16	74.42	87.46	69.48	109.79	74.84	93.03	74.03	77.82	76.93
ARPP21	0	0	0	0	0	0	0	0	0	0	0	0	0	0	0	0	0	0	0	0	0.06	0
ARR3	0	0	0	0	0	0	0	0	0	0	0	0	0	0	0	0	0	0	0	0	0	0
ARRB1	19.53	14.91	18.12	11.67	11.9	10.64	21.9	18.42	17.65	9.92	16.03	13.09	14.83	13.06	10.02	11.74	9.09	6.9	15.62	10.4	12.13	5.89
ARRB2	12.2	11.02	6.73	7.34	12.21	8.78	6.75	7.74	8.33	6.17	3.5	4.84	4.45	4.9	6.37	6.02	5.03	9.62	9.41	7.62	7.48	6.86
ARRDC1	91.97	55.61	58.69	31.86	69.95	64.67	87.17	73.76	51.55	49.6	77.49	75.85	78.21	76.24	83.28	61.25	93.4	76.03	80.15	67.13	63.29	68.91
ARRDC1-AS1	10.87	3.29	5.08	3.37	5.97	6.42	9.15	10.94	6.94	4.08	10.13	6.4	9.34	9.67	6.69	5.17	10.16	6.36	4.66	7.82	7.6	7.93
ARRDC2	19.5	19.26	31.22	25.51	33.41	33.81	18.99	23.23	21.77	20.86	41.79	42.24	40.06	34.73	42.72	32.99	52.84	41.48	42.77	26.92	31.72	52.58
ARRDC3	91.93	97.9	98.06	90.45	117.53	128.63	74.45	99.54	95.61	101.4	80.81	73.29	77.46	88.91	70.84	56.32	69.22	69.13	84.38	85.17	85.72	68.21
ARRDC3-AS1	0.11	0.08	0.11	0.5	0.56	0.23	0.2	0.11	0.35	0.52	0	0.09	0.08	0.39	0.38	0.46	0.41	0.75	0.45	0.41	0.41	0
ARRDC4	62.85	54.37	41.42	43.94	83.89	82.45	58.19	53.23	42.7	41.48	58.74	48.8	61.48	50.61	42.99	32.12	43.08	31.15	40.04	47.69	26.26	18.44
ARRDC5	0	0	0	0	0	0	0	0	0	0	0	0	0	0	0	0	0	0.12	0.14	0	0	0
ARSA	15.9	10.8	13.34	7.85	23.32	17.36	23.95	15.62	17.94	14.64	28.01	21.7	22.73	20.03	22.88	19.55	34.99	29.27	23.15	13.62	22.8	27.36
ARSB	13.39	6.86	14.32	3.76	15.44	10.04	9.54	8.38	9.7	5.58	18.39	8.19	17.88	10.73	20.59	9.34	15.11	8.75	11.43	6.18	11.9	8.36
ARSD	41.75	38.89	41.63	36.71	42.45	44.04	40.26	59.01	40.75	52.8	58.51	48.6	60.17	58.55	62.28	66.29	66.66	74.4	49.21	55.12	54.55	65.46
ARSD-AS1	1.6	0.29	0	0	0	0	0	0	0	0	0	0	0	0	0	0	0	0	0	0	0	0
ARSF	0	0	0	0	0	0	0	0	0	0	0	0	0	0.1	0	0.08	0	0	0	0	0	0
ARSG	6.26	6.11	7.15	2.51	5.71	3.15	3.6	3.73	3.36	2.58	6	3.94	8.64	8.37	9.29	5.59	3.24	2.82	7.3	5.01	3.96	3.29
ARSH	1.33	1.3	0.77	1.32	0.68	1.6	0.62	0.33	0.55	0.68	1.2	0.56	0.24	1.1	0.39	0.81	0.13	1.06	0.42	0.11	0.51	0.13
ARSI	0	0	0	0	0	0	0	0	0	0	0	0.07	0.06	0	0	0	0	0.06	0	0	0	0
ARSJ	21.72	14.42	12.6	11.42	9.55	7	13.52	15.25	13.81	8.12	10.22	8.58	19.84	11.76	11.36	10.84	11.46	8.2	20.86	19.16	10.06	5.68
ARSK	8.87	11.97	11.78	9.47	12.53	6.64	6.14	9.32	11.67	11.12	8.06	6.89	9.61	6.94	9.45	10.43	7.76	7.42	7.91	8.12	7.28	4.53
ARSL	7.73	14.29	11.76	16.17	8.21	7.9	0	0	0	0	0	0	0	0	0	0	0	0	0	0	0	0
ART1	0	0	0	0	0	0	0	0	0	0	0	0	0	0	0	0	0	0	0	0	0	0
ART3	0.19	0.14	4.71	6.65	2.15	1.57	0.35	0.37	6	6.25	1.93	3.13	0	0.14	1.65	2.5	2.87	4.2	0.16	0.24	5.46	2.54
ART4	0	0	0	0	0	0	0	0	0	0	0	0	0	0	0	0	0	0	0	0	0	0.16
ART5	0.5	0.2	0	0	0	0	0	0.66	0	0	0	0.2	0.17	0	0	0	0	0	0.53	0	0	0
ARTN	5.25	1.58	4.51	3.57	2.85	9.32	3.77	3.84	4.71	3.24	1.86	4.82	2.44	4.94	3.98	5.26	3.36	7.12	3.01	3.24	4.11	2.5
ARV1	16.09	20.75	12.46	7.06	18.64	21.88	19.48	17.89	21.22	12.81	17.95	14.49	21.51	21.21	22.31	15.38	21.01	21.72	20.13	19.4	15.46	15.62
ARVCF	18.23	9.04	16.14	16.12	14.94	18.07	17.53	17.91	15.95	14.97	18.48	22.79	20.8	21.76	21.84	21.59	24.96	26.55	24.06	18.39	15.7	12.47
ARX	0	0	0	0	0	0	0.09	0	0	0	0	0	0	0.14	0	0	0	0.13	0	0	0	0
AS-PTPRE	0	0	0	0.26	0	0	0	0	0	0	0	0	0	0	0	0	0	0	0	0	0	0
AS3MT	8.07	7.47	2.19	2.78	5.52	3.69	2.42	3.84	3.39	3.53	2.67	2.27	3.72	4.47	1.73	2.06	1.93	3.14	2.46	2.27	4.44	3.86
ASAH1	99.33	75.3	93.92	69.85	171.1	153.88	130.79	104.04	111.18	88.53	151.65	115.96	163.63	135.37	178.71	143.11	219.6	160.78	112.34	107.55	106.22	134.53
ASAH2	1.31	0.64	0.66	0.46	0.98	0.48	0.24	0.53	0	0.32	0.93	0.99	1.13	0.79	0.62	0.32	1.03	1.16	0.45	0.78	0.42	0.2
ASAH2B	4.25	2.4	4.17	2.82	3.64	3.67	1.55	5.62	4.98	4.24	3.37	3.43	3.12	5.89	3.07	6.13	1.57	2.81	1.64	6.74	5.11	6.52
ASAP1	30.46	15.83	25.27	17.39	29.56	25.52	18.04	20.2	18.09	15.66	17.21	14.41	25.09	20.44	21.21	17.55	22.84	20.05	20.51	18.25	16.75	16.26
ASAP1-IT1	0	0	0	0.24	0	0	0	0	0	0	0	0	0	0	0	0	0	0	0	0	0	0
ASAP1-IT2	0.14	0	0	0	0	0.57	0.25	0	0	0	0	0	0	0	0	0	0.42	0	0	0	0	0
ASAP2	56.52	34.8	45.19	34.02	27.49	24.55	35.9	27.27	35.3	24.85	35.51	25.72	50.96	38.56	39.38	34.44	38.72	28.34	50.35	41.86	29.19	17.58
ASAP3	5.26	4	1.42	1.02	6.48	4.17	1.44	4.2	1.68	1.66	1.53	2.18	5.41	5.59	2.34	1.83	2.4	3.03	2.82	3.95	1.97	8.37
ASB1	14.97	8.58	13.63	12.1	10.61	12.54	12.49	12.12	8.93	8.28	8.97	10.81	15.63	17.05	12.84	12.04	12.8	14.37	15.19	12.68	10.23	9.04
ASB10	0	0	0	0	0	0	0	0	0	0	0	0	0	0	0	0	0	0	0	0	0	0
ASB11	0	0	0	0	0	0	0	0	0	0	0	0	0	0	0	0	0	0	0	0	0	0
ASB12	0	0	0	0.44	0	0	0	1.6	0	0.94	0.18	0.39	0.33	0.51	1.08	0.84	0.53	0.48	0	0.58	0.88	0.35
ASB13	9.17	7.82	11.06	6.71	14.89	12	13.71	15.28	12.5	9.79	15.77	11.75	13.59	13.88	13.38	12.87	9.23	16.53	11.01	11.17	16.74	11.39
ASB14	0	0	0	0	0	0.52	0	0	0	0	0	0.21	0	0	0	0	0	0	0	0.08	0	0
ASB15	0	0	0	0	0	0	0	0	0.16	0	0	0	0	0	0	0	0	0	0	0	0	0
ASB15-AS1	0	0	0	0	0	0	0	0	0	0	0	0	0	0	0	0	0	0	0	0	0	0
ASB16	0	0.1	0	0.12	0	0.13	0	0	0	0.1	0	0	0.09	0	0	0	0.29	0.36	0.11	0.24	0	0
ASB16-AS1	3.07	1.62	2.74	1.47	4.4	3.17	4.57	4.98	5.69	4.1	3.81	4.26	5.93	3.35	3.87	3.07	6.13	5.03	3.2	4.56	6.31	4.95
ASB17	0	0	0	0	0	0	0	0	0	0	0	0	0	0	0	0	0	0	0	0	0	0
ASB18	0	0	0	0	0	0	0	0	0	0	0	0	0	0	0	0	0	0	0	0	0	0
ASB2	5.81	4	3.68	4.59	3.58	3.85	2.14	1.79	5.99	7.1	3.95	3.53	1.44	1.91	3.06	3.99	2	3.59	2.34	1.53	4.53	2.76
ASB3	9.42	9.63	8.05	10.2	9.06	6.5	10.73	13.66	10.31	7.76	6.48	4.2	7.41	6.35	9.07	4.2	6.49	6.45	8.16	6.96	8.2	7.42
ASB4	0.21	0	0	0.17	0.19	0	0	0.07	0.06	0	0	0	0.1	0	0.15	0.25	0.05	0	0	0	0.05	0.15
ASB5	0	0	0	0	0	0	0	0	0	0	0.07	0	0	0	0	0	0.07	0	0	0	0	0
ASB6	24.46	20.9	21.27	15.05	32.27	22.63	29.8	34.25	19.95	17.66	28.04	23.23	28.75	38.16	25.97	19.55	25.94	24.13	26.64	31.8	26.54	34.84
ASB7	12.95	10.49	12.44	13.59	14.66	12.05	12.36	14.9	10.53	9.54	11.35	10.46	12.11	11.16	11.5	10.56	8.27	11.31	12.74	12.83	9.72	9.86
ASB8	19.6	16.38	16.53	13.56	17.59	14.16	13.53	14.42	18.48	14.32	18.22	12.26	15.99	16.94	17.04	14.19	16.52	15.88	15.29	15.52	11.25	13.48
ASB9	1.75	0.36	2.62	2.02	3.13	3.25	5.73	2.31	3.24	2.24	1.29	2.46	2.46	1.45	2.83	1.94	3.99	2.48	2.83	2.75	4.45	2.61
ASB9P1	0	0	0	0	0	0.18	0	0	0	0	0	0	0	0	0	0.21	0.13	0.49	0	0.66	0	0
ASCC1	32.29	35.06	32.92	27.9	28.57	27.1	34.77	29.23	31.74	22.57	18.25	17.74	21.88	21.78	18.8	19.07	21.27	18.64	23.01	19.81	18.33	17.2
ASCC2	38.4	30.79	35.8	24.07	34.56	28.84	38.75	31.71	38.37	28.76	36.52	25.41	38.4	33.13	37.4	30.31	41.8	34.54	39.26	32.24	34.34	29.72
ASCC3	17.63	12.04	19.34	15.54	19.13	17.09	15.95	18.87	19.25	16.47	16.42	14.06	24.29	19.02	19.34	17.34	22.28	19.13	16.94	14.81	15.14	12.97
ASCL1	0	0	0	0	0	0	0.3	0	0	0.09	0	0	0.08	0	0.06	0	0	0.3	0	0	0	0
ASCL2	10.61	21.95	5.63	11.02	3.94	5.73	17.21	88.8	33.9	49.26	2.63	4.91	5.04	10.93	6.01	10.26	2.09	7.62	4.78	19.32	1.04	2.16
ASCL3	0	0	0	0	0	0	0	0	0	0	0	0	0	0	0	0	0	0	0	0	0	0
ASCL4	0	0	0	0	0	0	0	0.12	0	0	0	0	0	0	0	0	0	0	0	0	0	0
ASCL5	0.42	0	0	0	0	0.22	0	0	0.17	0	0	0	0	1.05	0.12	0	0	0.14	0	0.39	0	0
ASDURF	8.49	11.02	9.05	7	0.85	15.05	0	0	0	0	0	0	0	0	0	0	0	0	0	0	0	0
ASF1A	15.35	12.08	9.16	7.57	13.2	13.08	24.66	15.82	16.89	17.85	9.79	8.46	11.86	11.14	9.86	9.7	11.85	12.48	9.74	13.06	8.89	8.22
ASF1B	31.25	9.62	12.49	7.21	10.48	3.18	28.86	7.05	20.18	8.07	14.84	3.67	6.72	3.46	7.92	2.37	4.87	2.28	25.25	4.52	19.26	3.8
ASGR1	2.31	3.88	2.51	2.54	2.12	2.15	1.77	1.88	1.92	3.8	1.01	0.53	1.36	7.58	0.99	4.04	0.65	1.48	1.94	1.23	0.32	0.64
ASGR2	0	0	0	0	0	0	0	0	0	0	0	0	0	0	0	0	0	0	0	0	0	0
ASH1L	16.08	10.54	16.88	15.69	17.38	20.19	8.82	14.96	10.35	11.05	16.63	15.08	17.61	17.07	13.8	13.72	15.53	14.8	12.86	14.89	13.79	10.86
ASH1L-AS1	1.49	1.86	2.68	2.32	4.98	2.76	1.96	5.67	3.81	2.63	2.12	1.06	1.6	2.99	2.89	2.74	1.51	3.26	1.53	2.4	2.38	2.86
ASH2L	29.46	20.06	23.34	19.02	25.43	19.85	27.36	27.55	28.34	22.79	23.45	16.81	27.01	23.8	23.56	22.37	32	31	33.12	26.25	24.8	27.48
ASIC1	1.75	1.68	0.95	0.26	0.52	0.76	1.38	1.9	0.33	0.65	0.11	0.18	0.91	0.54	0.72	0.39	0.47	0.61	0.62	1.11	0	0.71
ASIC2	16.78	15.41	6.74	6.4	8.41	6.2	14.28	23.47	9.28	7.47	4.11	2.4	7.86	7.39	8.3	6.46	6.3	5.97	10.96	14.2	8.22	11.99
ASIC3	0.82	0.4	0.9	0.38	0	0.42	0.94	0.83	0.4	0.49	0.4	1.08	0.81	2.34	1.5	1.16	0.18	1.45	0.32	0.23	0.65	0.19
ASIC4	0	0	0.19	0	0.2	0.39	0.17	0.09	0	0	0.51	0.47	0	0.07	0.22	0	0.43	0.13	0	0.06	0	0
ASIC5	0	0	0	0	0	0	0	0	0	0	0	0	0	0	0	0	0	0	0	0	0	0
ASIP	0	0.52	0	0	0	0	0	0	0	0	0	0	0	0	0	0.42	0	0	0	0	0	0
ASL	23.57	15.93	26.63	11.76	11.54	12.98	42.27	23.95	40.04	29.05	18.43	21.27	24.83	18.67	28.33	23.79	27.63	25.19	31.5	20.93	28.78	21.39
ASMT	0	0	0	0	0	0	0	0	0	0	0	0	0	0	0	0	0	0	0	0	0	0
ASMTL	24.68	28.31	14.9	14.2	15.98	14.17	14.25	18.43	13.65	19.61	15.81	10.63	19.51	22.54	15.94	17.14	10.54	10.08	14.34	24.13	13.41	12.36
ASMTL-AS1	6.87	1.76	11.31	7.45	9.78	8.99	7.06	13.73	5.07	7.56	12.1	10.37	9.49	14.33	9.11	8.12	8.6	13.43	6.47	12.16	12.71	9.19
ASNS	49.76	39.27	43.81	84.53	38.89	57.96	160.79	118.39	45.55	58.47	38.66	42.49	90.19	78.69	42.55	50.72	59.67	93.25	59.86	86.48	39.92	68.56
ASNSD1	33.89	29.48	33.91	26.62	39.83	34.72	35.14	38.89	32.12	32.07	30.55	25.73	23.27	23.44	22.4	23.09	26.27	28.66	28.17	25.17	32.13	31.22
ASNSP1	0	0	0	0	0	0	0	0	0	0	0	0	0	0	0	0	0	0	0	0	0	0
ASPA	0	0	0	0	0	0	0	0	0	0	0	0	0	0	0	0	0	0	0	0	0	0
ASPDH	0	0	0	0	0	0	0	0	0	0	0	0	0	0	0	0	0	0	0	0	0	0
ASPG	0.11	0	0.11	0.05	0.06	0.5	0	0	0	0.57	0	0.12	0.1	0	0	0.17	0.43	0.2	0	0	0	0
ASPH	399.38	303.42	357.15	233.93	157.81	143.23	197.74	151.3	147.81	120.62	144.32	105.73	240.46	170.97	190.25	189.03	137.79	110.89	227.28	166.71	147.47	95.19
ASPHD1	3.61	4.02	2.64	3.89	5.14	4.55	1.09	4.45	4.19	3.19	5.77	5.08	9.21	7.89	5.51	8.79	4.66	3.98	6.21	5.31	8.73	8.71
ASPHD2	1.74	0.64	2.51	0.58	1.79	0.74	4.52	2.55	2.58	1.34	1.55	1.38	1.74	1.33	1.16	1.39	1.52	1.22	2.51	1.25	1.94	2.14
ASPM	9.32	3.45	11.45	5.88	5.21	1.33	3.98	2.03	5.16	2.59	3.94	0.89	1.92	0.81	1.65	0.51	1.18	0.53	5.24	1.4	5.03	1.52
ASPN	0	0	0	0	0	0	0	0	0	0	0	0	0	0	0	0	0	0	0	0	0	0
ASPRV1	0	0	1.01	0.24	0.13	0.66	0.58	0.12	0.72	1.32	0.79	0.84	0.45	0.46	0.37	0	0.39	0.53	0.21	0.4	0.19	0.09
ASPSCR1	13.97	10.81	14.08	11.73	16.22	17.12	34.04	30.21	18.43	16.36	13.91	10.07	16.05	18.75	15.31	13.28	21.63	18.87	20.59	18.92	16.9	19.14
ASRGL1	73.69	45.2	300.91	287.35	383	302.01	100.1	142.51	323.63	376.78	423.93	324.06	56.65	67.81	219.49	191.52	301.94	302.82	98.57	90.64	429	570.99
ASS1	18.58	28.29	29.33	26.88	57.95	69.31	23.11	23.77	19.58	30.25	46.6	53.98	21.86	48.15	30.28	25.35	24.35	38.98	15.06	39.86	40.53	49.48
ASTE1	6.78	4.73	3.46	4.79	3.33	4.49	5.3	3.83	3.64	2.22	5.02	5.79	4.68	3.48	3.73	3.4	3.71	4.71	4.33	5.79	5.93	3.47
ASTL	0.7	0.34	0.46	0	1.2	0	0	0.23	0.57	0.38	0.18	0	0.33	1.18	0.13	1.39	0.18	0.32	0.77	0.29	1.76	1.04
ASTN1	0	0	0.07	0.03	0	0	0	0	0.11	0.14	0.13	0.03	0	0.05	0	0.08	0.05	0.1	0.1	0	0.05	0.1
ASTN2	2.68	1.7	2.62	1.98	2.55	3.46	2.03	0.79	0.92	4.36	2.37	2.56	3.15	5.75	3.08	2.98	2.31	5.4	1.69	5.23	2.43	1.81
ASTN2-AS1	0	0	0	0	0	0	0	0	0	0	0	0	0	0	0	0	0	0	0	0	0	0
ASXL1	32.02	30.16	29.23	33.5	27.31	31	15.84	25.2	18.41	21.66	23.78	27.52	28	30.82	22.17	26.05	21.87	23.55	23.35	29.66	19	20.15
ASXL2	9.71	4.58	8.01	6.38	10.31	8.75	6.77	10.29	8.83	8.01	13.93	11.07	14.34	11.48	11.38	9.57	12.11	10.23	10.58	9.75	10.54	9.94
ASXL3	0	0	0	0	0	0	0	0	0	0	0	0	0	0	0	0.02	0	0	0.05	0	0	0
ASZ1	0	0	0	0	0	0	0	0	0	0	0	0	0	0	0	0	0	0	0	0	0.12	0
ATAD1	32.55	21.91	29.82	25.28	34.53	32.66	49.46	47.22	38.44	37.87	41.1	35.62	49.43	42.86	43.68	34.64	49.87	40.86	41.38	39.74	34.15	34.55
ATAD2	18.3	5.24	12.31	6.45	13.49	12.47	12.32	4	10.39	4.78	11.05	8.14	6.08	3.78	6.74	3.22	6.46	6.87	11.37	4.51	9.93	5.15
ATAD2B	4.88	2.52	4	2	4.81	4.34	3.96	5.65	3.77	3.53	4.21	3.7	5.24	4.57	3.26	2.98	4.92	4.29	4.23	3.86	4.52	4.23
ATAD3A	37.49	16.58	22.38	11.6	33.86	25.42	50.7	32.75	33.23	23.35	32.28	26.56	37.47	24.07	28.45	17.41	36.1	25.91	41.92	23.76	35.99	29.73
ATAD3B	11.61	5.34	7.63	4.17	9.57	10.39	31.96	22.98	16.92	11.41	14.42	16.38	13.55	17.85	14.11	13.68	14.76	15.64	19.85	16.31	15.34	15.29
ATAD3C	1.03	1.16	1.23	0.69	1.55	1.27	0.87	0.98	0.98	1.25	0.85	1	1.19	1.72	1.82	0.9	1.09	1.89	1.52	1.33	1.29	1.42
ATAD5	4.26	1.43	3.41	3.27	3	1.97	1.55	2.35	2.18	1.92	2.12	1.73	1.66	1.91	2.22	1.92	1.21	1.5	3.07	1.58	2.03	1.19
ATAT1	19.28	10.27	16.13	13.18	10.38	22.03	13.72	18.02	13.97	12.76	11.17	16.33	14.47	16.75	11.04	13.34	12.24	20.01	14.9	12.85	14.78	12.02
ATCAY	0	0	0	0	0	0	0	0	0	0	0	0	0	0	0	0	0	0	0	0	0	0
ATE1	13.51	6.12	10.65	5.64	15.76	10.8	14.81	13.67	9.48	9.62	12.25	8.19	14.62	9.79	12.7	8.2	13.12	12.1	12.19	10.06	9.86	14.21
ATE1-AS1	0.35	0	0.68	0	0	0.72	0	0	0.57	0.28	0.28	0	0	0.75	0.2	0	0.26	0.24	0.28	0	0	0
ATF1	18.35	21.38	26.29	24.93	17.77	21.59	17.55	22.98	20.94	23.08	15.97	14.9	18.66	18.69	16.47	17.01	13.52	13.7	16.92	18.22	17.47	17.19
ATF2	31.55	31.02	32.8	30.32	23.82	23.14	22.34	32.54	26.86	30.38	19.43	16.34	24.5	24.16	21.6	22.83	25.74	18.74	26.82	30.22	27.91	20.66
ATF3	463.92	347.06	502.52	531.05	526.48	306.6	363.83	496.34	399.59	462.39	307.88	241.05	616.74	483.91	445.94	338.73	522.75	339.76	592.39	542.53	442.83	313.49
ATF4	927.13	1162.42	1034.45	1379.58	868.35	1059.57	940.53	979.83	809.03	1158.64	980.96	1110.56	952.62	1088.6	889.25	1092.9	875.9	1064.22	826.27	1130.91	950.98	1195.1
ATF5	86.79	130.16	108.76	148.66	131.71	118.71	171.62	264.24	97.68	122.35	153.04	135.91	157.75	176.66	165.57	164.88	107.89	153.77	108.09	235.07	92.62	82.85
ATF6	20.72	14.03	17.7	14.76	24.64	19.37	13.96	16.62	16.21	14.96	17.96	12.13	22.52	19.09	19.64	15.16	19.36	18.58	17.66	15.82	16.81	16.69
ATF6B	57.1	48.48	57.46	39.69	66.45	43.72	62.28	71.93	64.33	50.98	54.57	37.42	61.88	59.12	62.59	47.71	70.76	55.87	70.68	54.47	64.94	73.37
ATF7	24.93	22.2	27.05	23.9	23.44	18.62	31.12	26.65	24.76	21.55	28.52	23.31	25.94	20.83	24.28	23.06	23.8	19.55	23.51	23.42	22.01	17.74
ATF7-NPFF	0	0.4	0	0	0	0	0	0	0	0	0	0	0	0	0	0	0	0	0	0	0	0
ATF7IP	30.67	15.76	21.96	14.48	24.5	22.16	20.74	23.17	21.81	15.98	22.66	19.24	27.63	25.78	18.77	16.97	21.97	19.48	21.19	23.6	19.82	14.54
ATF7IP2	3.83	2.5	2.16	1.09	3.78	3.22	4.2	5.8	2.97	2.67	6.05	3.54	2.81	3.38	3.36	3.14	4.21	3.54	1.35	3.12	5.08	2.54
ATG10	2.84	1.51	4.36	1.12	4.41	2.04	3.51	2.06	4.3	4.17	4.42	2.44	3.43	3.23	2.85	1.98	4.32	3.02	4.08	3.52	3.83	3.78
ATG101	58.95	51.53	52.98	45.06	72.75	63.89	81.1	65.8	68.55	52.46	65.17	65.02	68.99	76.59	62.5	52.41	74.48	65.27	74.3	61.2	58.38	71.43
ATG12	21.69	25.96	25.82	27.05	20.47	23.37	20.19	18.23	15.11	17.09	16.89	15.88	18.69	16.15	16.45	17.03	17.82	16.17	17.48	16.91	17.15	13.87
ATG13	11.8	9.4	11.32	10.04	14.76	17.12	16.01	15.57	15.53	13.62	14.9	14.66	14.93	15.71	15.14	11.79	23.35	18.36	14.06	13.25	13.3	22.33
ATG14	9.13	6.42	8.5	7.79	7.91	8.94	8.6	10.3	7.16	8.18	7.7	8.91	5.28	6.56	7.72	7.89	7.18	6.26	6.49	7.86	7.05	8.97
ATG16L1	23.05	21.91	18.02	18.49	22.01	19.61	26.05	18.95	15.43	16.97	21.16	21.62	22.38	21.61	17.95	19.32	18.18	19.54	21.25	19.52	19.76	20.12
ATG16L2	13.01	9.7	14.31	13.45	13.44	10.57	13.93	22	12.94	16.32	14.4	14.76	19.75	28	13.9	19.82	13.22	18.69	16.91	18.35	14.5	15.45
ATG2A	14.11	8.35	13.75	9.22	14.72	13.67	12.44	16.07	9.57	8.9	20.22	14.16	14.55	18.33	13.68	11.44	15.28	14.02	15.6	14.03	12.95	21.13
ATG2B	4.43	2.24	4.85	2.84	4.8	5.28	5.21	8.39	3.85	4.19	5.75	5.02	6.52	6.32	4.53	3.75	6.7	6.82	4.25	4.58	4.72	5.19
ATG3	44.77	27.68	38.52	32.67	40.12	39.61	50.61	34.78	48.35	43.1	41.83	35.58	51.59	39.09	44.29	40.83	50.25	45.12	45.82	49.03	52.17	38.99
ATG4A	8.94	4.34	3.49	3.24	11.97	5.29	10.94	11.01	7.77	6.54	7.85	6.14	10.48	8.23	8.79	5.98	10.71	9.53	8.79	7.51	7.06	7.58
ATG4B	38.92	28.32	33.86	34.24	38.56	37.69	35.4	42.04	33	36.62	36.76	40.86	48	59.64	35.57	40.89	41.21	43.54	40.81	42.68	38.43	39.13
ATG4C	9.17	6.99	5.63	7.26	11.12	7.26	7.23	7.55	7.81	6.9	8.32	4.59	7.92	6.13	6.37	4.99	4.93	5.56	7.07	5.98	6.44	5.07
ATG4D	22.2	17.08	16.46	12.06	19.46	16.56	24.23	23.69	23.25	15.73	22.83	17.1	20.9	21.11	21.29	19.75	23.11	22.52	24.29	22.36	24.23	17.36
ATG5	24.08	21.83	25.28	20.43	26.91	29.94	20.74	22.23	21.8	23.32	21.97	18.5	21.18	21.83	21.14	21.69	22.47	20.74	20.74	20.05	22.54	21.78
ATG7	19.67	18.62	22.21	12.83	15.84	12.16	11.89	12.78	13.94	11.38	17.45	11.84	13.12	12.6	15.42	12.55	12.59	9.97	14.46	11.01	16.17	14.44
ATG9A	35.34	31.41	33.68	26.5	36.04	35.31	34.67	37.47	33.31	32.8	49.25	38.75	38.13	35.18	43.22	41.04	39.97	36.96	42.33	30.51	31.91	38.94
ATG9B	1.09	1.68	4.22	7.98	1.96	4.75	0.21	1.79	2.87	11.15	1.61	4.18	1.54	4.44	3.57	7.92	4.3	7.36	1.59	3.51	2.79	2.4
ATIC	101.46	94.58	106.45	66.67	113.15	93.14	125.37	118.18	121.71	85.2	102.39	76.91	94.52	87.63	86.91	74.55	86.79	86.02	91.41	81.54	99.26	89.81
ATL1	2.88	1.12	1.8	1.91	2.92	3.48	3.1	1.89	3.75	3.5	2.45	3.32	3.19	2.28	2.22	2.11	3.86	3.39	3.39	2.25	4.53	2.58
ATL2	46.28	49.56	50.07	46.09	47.81	47.59	53.44	59.71	41.46	44.45	52.07	42.88	61.29	57.98	43.24	39.91	50.24	44.87	42.4	56.92	37.19	45.6
ATL3	24.55	15.53	25.71	19.13	23.84	25.19	25.16	18.99	21.57	15.91	24.43	20.32	28.27	20.37	28.94	22.93	26.55	26.04	25.35	18.36	21.84	17.74
ATM	12.64	10	17.21	10.73	12.17	13.11	5.82	9.44	7.56	8.39	11.17	9.93	10.97	13.86	10.16	9.93	7.09	9.33	6.76	10.38	8.2	5.75
ATMIN	20.65	11.47	18.77	11.02	23.81	23.62	27.25	27.78	25.18	18.33	20.82	18	22.87	22.06	21.83	18.83	25.42	24	22.12	22.61	23.6	23.16
ATN1	89.84	72.94	96.4	95.08	88.64	84.79	85.91	107.89	82.56	97.96	91.3	98.31	87.56	107.73	77.16	87.09	93.79	83.5	94.53	107.5	94.19	83.74
ATOH1	0	0	0	0	0	0	0	0	0	0	0	0	0	0	0	0	0	0	0	0	0	0
ATOH7	0	0	0.38	0.18	0	0	0.18	0.94	0	0.46	0.15	0	0.14	0.28	0	0.35	0.15	0.4	0	0.48	0.15	0
ATOH8	3.93	4.76	1.5	1.18	12.13	12.4	3.78	6.9	2	1.84	3.79	6.45	3.62	3.77	1.75	1.63	2.46	6.05	1.91	3.67	2.13	16.19
ATOX1	133.16	97.64	82.37	60.2	88.31	37.09	234.84	105.68	153.44	72.98	122.06	65.99	160.22	95.35	98.54	101.9	150.39	97.59	180.37	105.05	113.62	90.14
ATP10A	17.06	6.3	6.74	3.93	4.74	3.54	14.03	6.11	7.32	3.72	2.86	2.26	9.28	4.67	8.19	4.8	5.2	3.28	9.27	3.57	3.48	2.09
ATP10B	0.8	0.28	1.99	0.35	2.89	1.99	1.13	1.26	0.78	0.96	4.26	2.64	1.2	0.97	2.43	1.96	2.27	2.87	1.25	0.71	2.96	1.8
ATP10D	5.2	4.89	4.32	3.05	9	7.42	5.53	7.72	5.1	3.91	4.28	3.89	6.96	6.78	7.09	5.42	8.95	5.99	5.09	7.32	5.86	5.42
ATP11A	47.38	22.78	53.77	29.74	52.8	38.15	32.99	30.54	33	25.85	70.54	43.66	57.61	51.49	61.38	42.89	60.15	46.65	45.48	31.76	55.2	65.75
ATP11A-AS1	0	0	0	0	0	0	0	0	0	0	0	0	0	0	0	0	0.1	0	0	0	0	0
ATP11AUN	0	0	0	0	0	0	0	0	0	0	0	0	0	0	0	0	0	0	0	0	0	0
ATP11B	24.54	17.89	25.7	22.53	23.74	25.49	14.15	17.76	13.94	15.8	17.46	16.07	23.31	21.31	22.14	17.95	21.14	19.42	18.51	18.98	14.02	12.96
ATP11C	11.91	4.56	11.58	6.13	9.87	8.83	12.43	9.55	12.4	7.82	6.73	5.76	8.09	5.91	7.88	6.17	7.41	6.4	9.16	5.34	7.66	8.09
ATP12A	0.43	0.1	0	0.07	0	0	0	0	0	0	0	0	0	0.15	0	0	0	0	0	0.09	0.05	0
ATP13A1	25.96	17.12	24.16	19.02	34.36	24.74	39.27	39.62	35.66	32.94	29.26	25.21	30.97	30.06	34.35	28.44	40.79	32.84	38.03	26.6	34.59	39.55
ATP13A2	37.61	13.9	25.12	9.96	29.54	21.47	39.32	28.67	35.52	19.31	35.56	22.54	34.46	23.72	27.75	21.63	48.85	31.13	48.33	17.92	30.25	28.4
ATP13A3	55.36	36.49	70.81	50.74	55.07	52.33	39.86	38.27	38.11	31.62	54	45.38	61.67	52.98	55.68	45.69	53.45	44.14	51.5	39.55	42.62	41.86
ATP13A4	1.25	1.2	0.45	0.22	0.96	0.36	1.16	2.12	0.46	0.72	0.54	0.3	1.01	1.62	0.95	0.97	2.31	1.35	1.27	2.28	0.56	1.94
ATP13A4-AS1	0	0	0	0	0.39	0	0	0	0	0	0.6	0	0	0.82	0	0	0	0	0	0	0.29	0.28
ATP13A5	0.07	0.25	0	0	0	0	0	0	0	0	0	0	0.05	0	0	0	0	0	0	0	0	0.11
ATP13A5-AS1	0	0	0	0	0	0	0	0	0	0	0	0	0	0	0	0	0	0	0	0	0	0
ATP1A1	344.43	273.83	299.71	194.55	375.28	439.35	343.98	284.1	323.64	241.2	251.11	274.2	294.91	248	236.84	211.79	399.81	326.24	325.71	297.12	231.63	247.25
ATP1A1-AS1	3.79	2.34	1.87	1.56	6.14	2.74	1.72	2.76	2.62	4.17	1.76	6.65	1.84	1.41	3.65	2.03	1.42	1.17	0.77	2.21	3	3.08
ATP1A2	0	0	0	0	0	0	0	0.05	0	0	0.04	0	0	0	0	0	0	0.03	0	0	0	0.04
ATP1A3	0	0	0	0	0	0	0.07	0	0	0	0	0	0	0	0	0	0	0	0	0	0.06	0
ATP1A4	0	0	0	0	0	0	0	0	0	0	0	0	0	0	0	0	0	0	0	0	0	0
ATP1B1	534.78	706.06	631.92	482.48	467.17	462.12	460.95	665.7	371.01	345.67	499.59	382.1	651.87	664.86	501.54	474.76	428.81	403.71	461.19	475.41	323.81	238.37
ATP1B2	0	0.15	0.1	0	0.11	0	0	0.1	0	0.25	0	0	0	0.08	0	0.13	0	0	0	0	0.08	0
ATP1B3	92.16	48.28	86.26	65.08	125.91	113.66	127.15	81.92	189.3	184.06	84.13	81.35	90.86	65.66	86.55	57.47	157.87	111.68	99.8	51.18	103.15	131.22
ATP1B4	0	0	0	0	0	0	0	0	0	0	0	0	0	0	0	0	0.04	0	0	0	0	0
ATP23	1.54	2.01	2.29	2.36	1.49	1.86	0	0	0	0	0	0	0	0	0	0	0	0	0	0	0	0
ATP2A1	1.09	0.31	1.25	0.62	1.55	0.94	0.76	0.8	0.4	0.3	0.7	1.44	1.02	2.58	0.88	0.75	0.51	1.17	0.96	1.15	1.18	0.56
ATP2A1-AS1	1.69	1.85	0	0	0	1.76	6.72	1.75	2.18	2.14	1.43	2.89	0.61	1.22	0	0.42	0.63	0	3.45	0.51	0.64	0
ATP2A2	109.49	56.75	135.6	91.9	118.92	121.61	100.18	103.14	101.99	90.98	128.66	116.34	133.83	117.15	128.45	102.36	148.57	129.13	126.32	92.55	120.99	127.43
ATP2A3	8.12	9.13	0.39	0.87	1.32	2.08	3.49	12.3	1.23	1.97	0.55	0.36	2.61	6.35	1.59	3.33	0.67	1.33	7.12	6.48	2.08	1.71
ATP2B1	17.56	11.93	12.75	9.39	16.22	13.87	13.1	17.78	12.2	12.06	8.03	8.5	12.01	10.84	9.98	7.18	11.73	9.83	11.46	11.7	10.92	14.48
ATP2B1-AS1	0.18	0.2	0.53	0.25	1.11	0.56	0	0	0	0	0	0	0	0	0	0	0	0	0	0	0	0
ATP2B2	0.06	0.02	0.17	0.42	0.76	0.68	0.05	0.11	0.5	0.52	0.41	0.69	0.04	0.06	0.31	0.65	0.71	1.3	0.14	0.3	0.45	0.92
ATP2B2-IT2	0	0	0	0	0	0	0	0	0	0	0	0	0	0	0	0	0	0	0	0	0	0
ATP2B3	0	0	0	0.14	0	0.04	0	0	0.13	0.06	0	0	0	0.03	0	0.02	0	0.11	0	0.02	0	0
ATP2B4	56.84	42.12	59.55	61.58	52.78	59.61	26.7	32.03	37.15	44.52	48.78	51.74	52.84	46.15	46.6	45.94	58.48	51.47	41.46	37.7	37.62	30.92
ATP2C1	62.39	51.73	68.96	58.06	66.34	61.95	49.89	58.9	56.78	56.49	65.6	51.56	57.48	43.02	58	48.7	67.19	52.38	59.34	53.21	56.59	50.75
ATP2C2	25.65	18.26	35.95	18.57	31.84	21.95	32.49	38.18	26.27	22.19	36	24.34	33.5	26.54	23.4	14.43	33.47	23.08	43.53	23.63	34.37	34.75
ATP2C2-AS1	0.36	0.46	1.96	0.66	0.65	0.93	0	0	0	0	0	0	0	0	0	0	0	0	0	0	0	0
ATP4A	0	0.05	0.21	0.13	0	0	0	0	0.12	0.47	0.11	1.03	0	0	0.21	0.13	0.23	0.46	0	0.14	0.23	0.11
ATP4B	0	0	0.19	0.9	0	0.2	0	0.19	0.16	0.47	0	1.29	0.14	0.14	0	0.23	1.04	1.22	0	0.85	0	0.87
ATP5F1A	538.76	496.66	529.34	400.61	514.35	455.8	0	0	0	0	0	0	0	0	0	0	0	0	0	0	0	0
ATP5F1B	658.21	598.98	597.31	538.81	619.81	546.67	0	0	0	0	0	0	0	0	0	0	0	0	0	0	0	0
ATP5F1C	440.65	480.58	530.87	468.05	481.26	391.7	0	0	0	0	0	0	0	0	0	0	0	0	0	0	0	0
ATP5F1D	190.67	224.08	159.01	142.24	190.67	107.09	0	0	0	0	0	0	0	0	0	0	0	0	0	0	0	0
ATP5F1E	48.36	44.96	36.09	37.92	38.29	35.27	0	0	0	0	0	0	0	0	0	0	0	0	0	0	0	0
ATP5IF1	478.28	437.33	423.98	400.11	381.66	288.73	0	0	0	0	0	0	0	0	0	0	0	0	0	0	0	0
ATP5MC1	126.24	99.9	114.56	73.25	114.26	84.65	0	0	0	0	0	0	0	0	0	0	0	0	0	0	0	0
ATP5MC2	794.47	1098.17	742.5	908.3	712.12	693.98	0	0	0	0	0	0	0	0	0	0	0	0	0	0	0	0
ATP5MC3	106.03	86.24	100.53	87.36	95.31	68.11	0	0	0	0	0	0	0	0	0	0	0	0	0	0	0	0
ATP5MD	641.86	458.8	568.13	510.38	595.3	523.3	0	0	0	0	0	0	0	0	0	0	0	0	0	0	0	0
ATP5ME	814.94	655.6	660.19	635.84	733.25	588.78	0	0	0	0	0	0	0	0	0	0	0	0	0	0	0	0
ATP5MF	544.33	407.1	484.65	424.71	418.28	365.29	0	0	0	0	0	0	0	0	0	0	0	0	0	0	0	0
ATP5MF-PTCD1	0	0	0	0	0	0	0	0	0	0	0	0	0	0	0	0	0	0	0	0	0	0
ATP5MG	183.12	179.49	183.09	159.35	172.32	173.97	0	0	0	0	0	0	0	0	0	0	0	0	0	0	0	0
ATP5MGL	0	0	0	0	0	0	0	0	0	0	0	0	0	0	0	0	0	0	0	0	0	0
ATP5MPL	211.31	268.19	271.29	227.58	222.41	213.38	0	0	0	0	0	0	0	0	0	0	0	0	0	0	0	0
ATP5PB	106.37	110.92	113.03	96.45	101.9	85.09	0	0	0	0	0	0	0	0	0	0	0	0	0	0	0	0
ATP5PD	323.18	336.1	295.22	318.66	318.65	273.23	0	0	0	0	0	0	0	0	0	0	0	0	0	0	0	0
ATP5PF	177.83	139.85	137.74	113.61	154.42	123.34	0	0	0	0	0	0	0	0	0	0	0	0	0	0	0	0
ATP5PO	388.71	368.13	350.73	387.02	297.93	341.92	0	0	0	0	0	0	0	0	0	0	0	0	0	0	0	0
ATP6AP1	143.68	170.96	136.49	114.55	182.45	149.65	168.54	186.92	170.88	147.55	193.51	147.27	184.16	162.39	214.11	184.45	230.45	164.7	154.23	156.42	159.91	151.34
ATP6AP1L	3.35	5.26	2.57	4.21	1.7	2.76	1.07	0.9	0.66	3.46	0.73	1.54	2.54	3.88	1.01	3.29	1.06	4.13	1.35	4.22	2.75	2.43
ATP6AP2	118.33	107.14	118.34	107.47	154.64	121.93	129.5	150.81	134.29	129.28	144.38	97.68	162.68	138.47	160.55	140	179.96	137.25	126.77	142.33	130.89	126.81
ATP6V0A1	23.6	17.55	22.97	15.2	21.08	18.93	33.21	31.23	31.82	19.43	26.7	19.3	33.54	23.98	30.32	22.23	34.6	25.36	30.7	24.55	21.25	16.75
ATP6V0A2	3.32	1.42	4.39	1.93	5.86	5.69	7.88	7.95	5.58	4.44	4.56	5.47	5.36	5.54	5.77	3.57	5.67	7.08	5.42	3.83	6.38	6.09
ATP6V0A4	0.44	0.06	0.09	0	0.27	0	0.16	0.51	0.14	0.07	0	0.07	0.06	0.45	0.15	0.05	0.53	0.31	0.28	0	0.27	0.07
ATP6V0B	138.65	99.45	113.94	87.05	137.52	168.78	159.61	122.54	134.08	100.62	120.71	115.15	131.88	117.69	140.49	120.15	182.93	156.96	138.93	102.64	125.09	125.36
ATP6V0C	275.99	208.3	240.86	214.04	252.96	253.92	467.46	263.78	380.91	283.64	350.17	335.64	366.93	275.2	403.58	314.32	509.31	358.27	390.64	271.79	343.26	288.69
ATP6V0CP3	0	0	0	0	0	0	0	0	0	0	0	0	0	0	0	0	0	0	0	0	0	0
ATP6V0D1	63.28	35.92	56.76	42.94	65.82	65.26	123.24	91.71	98.26	71.64	82.28	71.86	92.13	78.5	97.2	73.73	151.26	87.81	93.83	63.35	82.01	92.54
ATP6V0D2	0	0	0	0	0	0	0	0	0.09	0	0.09	0	0	0	0.13	0.07	0.18	0.16	0	0	0	0
ATP6V0E1	147.31	149.25	161.02	164.49	211.58	212.82	343.75	269.48	318.8	283.54	381.15	365.72	356.53	327.77	391.8	368.23	441.45	411.66	320.58	292.17	346.61	355.16
ATP6V0E2	11.9	6.99	8.46	4.08	10.34	4.42	14.19	11.78	15.01	6.68	6.27	3.8	12.78	8.68	10.53	6.14	23.15	14.97	26.27	10.32	23.65	21.36
ATP6V0E2-AS1	0.35	0.26	0	0.24	0.09	0.36	0.71	0.75	0.07	0	0.27	0.29	0.79	0.38	0.6	0.1	0.73	0.66	0.22	0.43	0.66	0.39
ATP6V1A	51.24	34.83	71.13	45.79	73.4	52.29	53.66	54.16	46.79	40.5	71.39	50.16	48.9	46.43	54.26	41.26	55.06	52.43	48.36	42.61	49.36	56.99
ATP6V1B1	0.3	0.11	0	0	0.3	0	0	0.98	0.47	0.35	0.23	0.12	0	0.21	0.17	0	0.33	0.6	0	1.35	0.11	0
ATP6V1B1-AS1	0	0	0	0	0	0	0	0	0	0	0	0	0	0	0	0	0	0.3	0	0	0	0
ATP6V1B2	97.01	92.2	119.23	93.2	110.83	89.34	106.65	81.33	85.37	67.48	112.5	79.85	95.87	73.93	95.07	73.57	121.96	88.49	105.76	80.96	87.51	95.83
ATP6V1C1	20.34	16.37	22.85	24.6	27.15	23.49	21.38	21.25	19.49	18.3	21.28	18.66	22.96	17.5	24.82	21.46	23.72	23.27	22.67	19.8	21.92	20.01
ATP6V1C2	0.33	0.57	12.97	17.97	15.35	16.12	0.78	1.27	12.63	30.18	19.48	27.41	0.66	1.54	6.09	13.29	11.92	18.96	1.68	1.4	19.76	28.69
ATP6V1D	65.91	56.6	61.36	53.79	59.03	59.31	90.16	61.71	77.31	57.93	56.73	54.19	75.07	64.56	69.97	61.91	93.67	69.9	70.85	59.74	44.07	43.89
ATP6V1E1	106.37	95.24	113.58	101.24	138.91	142.5	158.89	108.2	124.19	104.22	118.5	113.46	133.98	105.91	138.73	119.92	184.65	159.54	135	102.34	117.24	133.86
ATP6V1E2	2.63	2.73	2.61	1.72	2.31	5.08	2.07	2.88	1.14	0.79	1.1	0.7	0.99	1.94	1.31	1.1	1.07	1.67	2.45	0.7	1.93	1.68
ATP6V1F	287.18	326.37	216.24	263.34	232.69	218.23	315.76	226.38	252.99	201.04	221.41	186.94	233.65	218.53	262.84	272.41	292.24	235.73	256.58	233.52	221.73	193.41
ATP6V1FNB	0.41	0.35	0.34	0.38	0.49	0.35	0	0	0	0	0	0	0	0	0	0	0	0	0	0	0	0
ATP6V1G1	135.04	132.68	150.62	136.74	155.67	154.91	180.23	157.96	161.16	138.87	148	115.2	148.51	126.17	155.33	124.35	190.61	147.14	144.33	136.8	145.77	155.84
ATP6V1G2	0	0	0	0.22	0	0	0.37	0	0.29	0.49	0.14	0	0.14	0.85	0.59	0	0.15	0.14	0.84	0.88	0.15	0.45
ATP6V1G2-DDX39B	0.62	0	0.31	0.57	0.32	0.66	0	0	0	0	0	0	0	0	0.74	0.79	0	0	1.12	0	0	0
ATP6V1G3	0	0	0	0	0	0	0	0	1.05	0	0	0	0	0	0	0	0	0	0.51	0	0	0
ATP6V1H	48.04	48.44	56.81	57.36	57.45	50.25	78.85	63.91	63.07	62.19	56.78	55.1	67.19	54.71	54.76	47.33	67.48	51.89	57.74	54.82	55.65	58.6
ATP7A	6.08	5.73	7.52	11.59	5.04	4.42	4.03	6.94	4.22	5.03	3.51	4.14	4.74	4.36	4.46	5.11	3.75	3.69	3.12	5.01	4.21	3.77
ATP7B	8.28	5.45	5.58	5.29	8.17	9.82	5.36	9.1	7.02	7.96	8.56	6.13	6.6	5.9	6.86	6.17	10.26	8.24	4.56	6.4	6.62	5.53
ATP8A1	2.89	1.37	2.8	0.97	4.57	3.28	3.05	2.66	2.89	1.59	2.55	1.16	2.68	2.08	2	1.04	3.09	1.89	1.76	1.96	2.37	3.21
ATP8A2	0.35	0.16	0.27	0.1	0.45	0.31	0.05	0.25	0.12	0.04	0.16	0.17	0.07	0.15	0.15	0.09	0.47	0.25	0.13	0.13	0.08	0.19
ATP8B1	46.44	35.13	46.15	41.49	26.04	29.47	28	32.78	26.25	29.09	30.39	29.42	37.89	34.35	32.63	33.75	31.31	26.73	37.89	36.62	27.32	25.76
ATP8B2	5.27	4.24	3.77	4.01	4.73	3.85	2.75	7.48	5.73	5.54	0.98	1.9	4.46	7.46	2.26	3.5	3.56	3.74	5.05	5.29	4.28	3.82
ATP8B3	1.52	2.95	4.34	5.89	1.77	2.38	0.74	0.4	0.62	1.4	0.28	0.79	1.88	2.38	2.39	2.85	0.9	1.72	1.5	1.17	2.46	0.81
ATP8B4	0.05	0.03	0.19	0.09	0.05	0.24	0.13	0.13	0.37	0.19	0.29	0.95	0.33	0.07	0.35	0.25	0.07	0.16	0.15	0.12	0.86	0.35
ATP8B5P	0	0	0	0.2	0	0	0	0	0.09	0	0	0.09	0	0.22	0.19	0.26	0	0.08	0.09	0.14	0.08	0
ATP9A	62.83	47.15	50.08	38.41	61.24	49.76	50.03	71.63	45.31	45.73	59.6	48.12	61.26	55.94	57.63	46.42	52.94	51.77	65.17	63.52	54.24	53.67
ATP9B	5.17	3.6	4.5	3.56	5.72	5.8	6.98	8.94	5.9	6.92	6.34	4.42	8.81	6.9	8.11	6.37	8.5	7.14	6.55	6.76	9.62	8.28
ATPAF1	31.5	34.63	30.96	28.08	43.17	32.6	25.11	26.78	32.03	27.19	32.92	26.88	35.89	27.85	36.13	25.93	37.59	39.58	25.36	28.86	37.08	30.75
ATPAF2	23.18	21.22	21.97	20.4	20.42	18.51	27.85	21.69	28.29	20.33	24.4	22.26	24.35	21.38	24.94	23.78	24.84	22.94	26.67	19.81	27.14	20.2
ATPSCKMT	9.69	5.52	6.94	6.26	10.16	7.02	0	0	0	0	0	0	0	0	0	0	0	0	0	0	0	0
ATR	9.3	3.95	6.64	4.18	8.99	8.17	7.51	7.99	5.79	5.96	7.76	5.66	8.67	8.87	7.11	5.29	7.71	7.11	7.86	6.73	7.07	5.89
ATRAID	101.51	116.43	98.76	107.34	125.23	117.35	126.64	143.08	152.18	172.8	132.53	116.25	129.2	138.63	151.63	147.79	132.53	165.93	118.79	140.81	138.04	159.65
ATRIP	2.34	1.92	2.57	1.33	4.82	2.36	6.91	7.24	7.02	4.22	6.29	4.41	2.87	4.73	5.59	4.74	3.7	5.29	6.92	5.58	7.99	3.54
ATRIP-TREX1	1.39	1.05	0.2	1.05	1.17	1.3	0	0	0	0	0	0	0	0	0	0	0	0	0	0	0	0
ATRN	28.03	18.36	27.34	19.24	31.19	26.89	24.43	30.2	22.09	23.61	28.52	22.27	26.68	24.38	28.68	25.29	28.69	23.19	25.24	21.44	23.87	21.09
ATRNL1	2.61	3.72	3.22	2.75	8.94	6.77	2.42	8.12	3.81	7.4	8.02	9.62	4.94	7.86	8.14	8.15	6.2	6.87	2.81	3.63	3.81	9.51
ATRX	33.76	28.19	34.74	36.31	32.27	31.9	13.94	27.73	17.85	21.29	23.17	18.07	28.15	26.99	23.62	23.32	24.71	21.47	22.73	25.68	19.95	16.12
ATXN1	14.41	10	11.06	11.61	12.15	12.46	8.64	8.05	7.99	8.71	8.94	9.39	10.9	9.91	8.72	8.91	10.67	6.92	9.64	9.23	7.13	7.05
ATXN1-AS1	3.65	1.66	3.89	4.27	3.98	4.75	0	0	0	0	0	0	0	0	0	0	0	0	0	0	0	0
ATXN10	72.2	67.8	67.84	59.58	76.18	66.84	74.67	63.78	69.71	59.77	52.89	43.38	78.33	58.63	63.14	52.86	70.07	57.51	71.5	65.78	63.04	61.78
ATXN1L	22.35	13.44	21.34	21.54	23.64	26.27	17.84	19.9	19.11	17.67	24.91	22.7	22.04	21.79	20.16	19.27	23.42	22.18	23.06	19.27	21.98	21.64
ATXN2	19.66	8.89	12	12.44	15.21	12.79	20.59	19.83	17.93	11.54	20.5	15.35	18.87	16.21	13.62	10.5	17.39	11.07	15.9	15.61	15.81	11.33
ATXN2-AS	0	0	0	0	2	0	0	0	0	0	0	0	0	0	0	0	0	0	0	0	0	0
ATXN2L	108.61	84.9	102.75	99.04	87.16	102.16	111.27	127.33	92.79	103.63	111.93	130.64	107.41	121.3	88.18	94.91	88.36	99.3	103.83	110.48	96.84	92.38
ATXN3	5.37	5.37	4.78	6.16	4.91	7.24	3.34	5.32	4.7	5.29	3.5	4.93	4.36	5.11	4.67	4.86	4.45	6.36	3.95	5.42	4.62	5.42
ATXN3L	0	0	0	0	0	0	0	0	0	0	0	0	0	0	0	0	0	0	0	0	0	0
ATXN7	8.7	5.31	13.74	8.29	14.13	14.98	7.74	8.42	7.11	7.65	14.13	12.05	12.9	13.14	11.31	8.39	16.08	12.99	10.64	9.46	9.02	16.17
ATXN7L1	3.54	3.58	7.68	7	8.36	6.79	3.23	3.77	8.28	9.34	10.02	7.18	4.26	3.91	8.35	6.88	8.53	7.4	4.15	4.21	10.77	10.02
ATXN7L2	4.03	3.27	5.43	4.41	4.64	4.29	5.56	6.55	3.52	4.87	2.77	2.55	2.98	4.73	2.72	3.65	2.53	6.29	5.58	6.37	5.14	4.01
ATXN7L3	48.48	32.76	37.75	26.62	45.7	49.26	50.18	58.79	41.14	39.7	43.38	43.16	47.71	44.84	39.18	39.47	44.69	42.13	44.5	42.63	36.98	37.61
ATXN7L3B	36.19	33.37	34.5	32.37	40.36	41.08	72.15	94.53	71.49	85.05	71.89	72.21	77.83	73.02	73.24	72.77	72.53	77.34	70.28	74.48	69.41	58.42
ATXN8OS	0	0	0	0	0	0	0	0	0	0	0	0	0	0	0	0	0	0	0	0	0	0
AUH	20.2	20.1	23.84	24.26	23.9	24.35	15.39	23.66	20.12	15.85	18.3	12.52	20.05	22.01	18.38	15.94	20.59	16.87	16.55	23.16	19.71	21.42
AUNIP	3.87	0.66	1.79	0.59	1.19	0.93	3.74	2	3.82	0.95	1.81	0.42	2.24	1.19	1.32	0.92	1.78	0.59	2.85	0.8	0.58	0.32
AUP1	117.53	106.49	117.75	108.6	128.29	127.55	119.54	116.33	125.65	105.4	107.93	98.29	102.73	96.8	126.23	120.01	144.5	133.76	136.41	108.3	129.64	114.04
AURKA	32.85	13.9	27.54	12.94	10.06	5.2	25	9.27	23.8	12.56	15.87	4.43	8.51	5	9	4.82	8.1	5.71	20.96	7.49	12.4	4.88
AURKAIP1	247.6	163.32	159.39	132.79	184.64	143.43	252.38	153.12	209.04	143.01	143.25	115.26	183.84	137.21	174.97	144.68	192.8	149.26	213.89	136.93	185.48	156.57
AURKAP1	0.19	0.14	0	0.52	1.37	1.78	0	0	0	0	0	0	0	0	0	0	0	0	0	0	0	0
AURKB	41.05	14.53	36.22	16.92	15.6	4.34	30.83	11.7	24.89	12.36	9.71	3.65	5.4	3.19	8.07	2.91	3.34	0.96	21.81	4.48	17.79	6.17
AURKC	0.58	1.27	1.2	2.91	0.59	3.29	1.3	0.55	1.16	0.69	0.45	2.58	1.59	2.85	0.49	1.69	0.43	0.59	1.16	1.93	0.86	1.26
AUTS2	16.91	10.14	9.19	8.39	8.91	8.94	13.44	13.94	10.26	11.28	9.81	8.6	12.08	13.53	9.7	11.8	8.59	12.26	14.41	17.68	10.98	8.7
AVEN	5.33	3.9	6.5	3.26	11.27	7.35	14.68	10.93	18.24	7.81	10.61	7.7	8.03	5.91	9.26	8.32	15.29	10.67	10.18	5.68	10.11	11.61
AVIL	0.81	0.07	1.42	0.33	1.01	1.21	0.73	1.21	0.72	1.14	0.62	0.88	1	2.26	0.67	1.34	1.69	1.05	0.52	1.28	1.36	1.53
AVL9	29.77	22.36	33.83	33.67	30.1	28.52	19.18	28.08	24.48	29.12	29.17	23.43	28.45	27.43	24.84	27.77	26.04	26.53	26.07	26.46	26.05	22.53
AVP	0	0	0	0	0	0	0	0	0	0	0	0	0	0	0	0	0	0	0	0	0	0
AVPI1	29.64	16.09	23.67	19.58	26.71	25.24	24.12	11.03	14.92	9.79	11.75	12.69	38.85	31.12	30.61	25.78	32.46	29.49	40.88	29.17	23.94	34.58
AVPR1A	0	0	0.21	0.04	0.04	0.09	0	0.03	0.23	0.23	0.13	0.4	0	0.14	0.04	0.06	0.42	0.25	0	0.02	0.17	0.17
AVPR1B	0	0.08	0	0.05	0	0.05	0	0.16	0	0	0.38	0	0	0.12	0.19	0	0	0	0.13	0.1	0	0
AVPR2	0	0.12	0.15	0	0.49	0	0	0	0	0	0	0	0	0	0	0.11	0	0	0	0	0.27	0
AWAT1	0	0	0	0	0	0	0	0	0	0	0	0	0	0	0	0	0	0	0	0	0	0
AWAT2	0.26	0.38	0.52	0	0.27	0.68	0	0.25	0	0	2.75	0.75	0.09	0.47	0.68	0.86	0	0.09	0.11	0.08	0.2	0.68
AXDND1	0	0	0.08	0	0	0.17	0	0	0	0	0	0	0	0	0	0	0	0	0.13	0.1	0	0
AXIN1	50.29	39.05	42.71	42.09	40.08	39.13	40.39	47.95	38.88	39.68	43.16	43.81	44.52	39.9	42.67	46.34	40.93	40.13	46.59	47.13	43.62	43.5
AXIN2	13.44	9.14	10.8	9.8	11.41	13.44	14.48	19.46	13.23	12.17	12.61	12.78	13.47	16.77	9.53	11.78	8.94	11.04	12.66	13.98	11.47	14.24
AXL	28.48	8.14	18.93	5.68	7.25	3.31	19.32	2.85	10.86	2.13	4.44	2.36	28.71	11.41	15.88	9.67	10.19	7.23	24.91	7.72	7.24	3.03
AZGP1	0	0	0	0	0	0	0.44	0	0	0	0	0	0	0	0	0.29	0	0	0	0	0	0
AZGP1P1	0	0	0	0	0	0	0	0	0	0	0	0	0	0	0	0	0	0	0	0	0	0
AZI2	26.67	30.9	30.75	41.56	24.45	30.04	21.07	26.7	18.62	30.11	19.65	21.13	23.44	25.29	24.39	36.09	25.13	22.22	20.16	25.16	20.83	22.03
AZIN1	114.88	75.54	114.82	86.58	129.14	111.32	99.45	91.94	100.59	92.62	106.76	103.75	136.85	113.95	97.63	85.07	140.66	120.96	99.61	93.23	87.76	84.44
AZIN1-AS1	0	0.84	0.86	1.59	3.11	0.9	0	0.43	0	1.06	1.04	0.36	0.31	0.31	0.22	0.51	1.96	0	1.77	2.67	2.31	2.26
AZIN2	1.63	1.29	0.97	2.94	2.74	2.85	1.27	1.76	1.18	1.41	1.07	1.98	2.48	3.05	1.76	1.94	1.74	2.34	0.98	3.23	1.9	1.4
AZU1	0	0	0	1.01	0	0	0	0	0	0	0	0.91	0	1.05	0	0	0	0.25	0	0	0	0
B2M	991.25	1084.78	1155.41	1063.28	1180.51	1073.5	1957.24	2023.2	2020	1914	1997.63	1756.74	2563.85	2452.62	2721.98	2272.76	3563.62	2782.77	1721.67	2279.41	1780.62	2307.85
B3GALNT1	16.17	14.27	21.51	13.6	34.62	24.85	11.35	16.04	17.55	16.62	22.2	15.16	17.66	16.67	27.23	21.62	19.48	22.02	14.85	18.6	20.78	22.25
B3GALNT2	20.8	13.64	18.37	10.67	18.13	17.53	27.1	26.75	23.94	17.14	22.76	15.64	25.32	21.57	19.33	16.2	21.66	17.65	20.91	18.27	20.62	15.33
B3GALT1	0	0.09	0	0	0	0	0.23	0.12	0.1	0	0	0	0	0	0	0	0.1	0	0.42	0.16	0	0
B3GALT1-AS1	0	0	0	0	0	0	0	0	0	0	0	0	0	0	0	0	0	0	0	0	0	0
B3GALT2	0	0	0	0	0.08	0	0	0.07	0	0	0	0	0.1	0	0	0	0	0.1	0	0	0	0.11
B3GALT4	6.09	4.33	4.85	4.81	4.5	5.42	7.32	4.46	4.13	3.82	8.12	13.03	8.36	7.12	6.89	7.84	9.79	9.3	5.6	4.76	7.22	9.86
B3GALT5	1.47	0.84	1.21	0.94	0.61	0.73	1.98	2.3	1	2.07	0.8	0.76	1.6	1.8	0.62	1.14	0.9	0.86	0.77	0.65	1.18	0.38
B3GALT5-AS1	0.45	0.33	0.22	0	0.23	0.69	0.61	0.43	0.18	0.18	0.17	0	0	0.48	0.13	1.06	0.5	0.31	0	0	0	0
B3GALT6	9.46	8.71	10.23	7.99	17.34	14.19	20.49	19.17	17.33	19.47	20.23	15.83	15.34	15.2	20.31	16.67	20.63	18.45	24.32	15.82	27.14	26.72
B3GAT1	1.13	0.94	2.84	2.43	0.08	0.23	0.34	0.72	0.48	1.91	10.42	5.93	2.66	4.72	2.63	5.59	1.25	1.66	2.18	2.62	1.54	1
B3GAT2	0	0.03	0	0	0	0	0	0	0	0	0	0	0	0	0	0	0	0	0	0	0	0
B3GAT3	50.24	57.98	44.96	46.59	49.99	60.04	49.27	62.89	52.16	49.83	39.82	43.56	48.91	53.89	52.66	53.62	57.85	54.23	44.99	49.06	56.11	49.46
B3GLCT	3.55	1.01	3.77	2.29	4.55	5.23	3.83	3.87	5.53	3.26	4.32	3.96	3.43	2.02	4.73	3.61	7.72	6.32	3.22	2.9	4.42	4.28
B3GNT10	1.85	0.6	2.64	0.95	2.66	4.6	0	0	0	0	0	0	0	0	0	0	0	0	0	0	0	0
B3GNT2	57.94	53.14	75.05	61.21	77.79	86.84	60.66	85.38	59.28	56.52	81.11	61.34	48.32	51.41	57.43	47.68	50.75	49.29	55.36	54.58	47.4	60.47
B3GNT3	82.09	52.83	49.69	33.97	33.77	35.74	57.48	42.14	35.03	20.04	36.87	27.94	45.34	31.35	32.44	23.23	27.78	17.06	42.76	37.08	17.84	11.72
B3GNT4	1.12	2.24	1.11	2.62	1.05	1.45	0.89	0.38	1.58	3.75	3.05	3.85	1.09	1.97	5.51	5.82	3.83	3.36	1.44	1.57	3.98	1.3
B3GNT5	24.9	17.09	26.72	21.62	27.24	41.17	22.56	18.6	18.14	15.54	15.07	28.3	20.02	21.96	17.97	18.78	26.23	31.89	21.69	16.35	14.63	15.96
B3GNT6	0.11	0	0	0	0.34	0	0	0	0	0.09	0	0	0.37	0.23	0.12	0	0.08	0.22	0	0	0	0
B3GNT7	69.13	51.47	79.88	65.18	93.67	64.58	48.41	55.31	45.5	41.59	113.64	67.83	82.3	72.73	94	62.24	75.9	57.35	84.83	61.57	66.83	89.16
B3GNT8	0.91	1	0.75	0.7	0.62	1.1	0.96	1.61	1.1	2.29	1.06	2.11	1.06	1.74	2.53	0.81	0.68	0.73	0.37	1.12	0.46	1.79
B3GNT9	11.56	10.39	5.18	5.27	6.81	5.83	6.37	13.88	5.15	7.81	8.61	8.19	9.73	15.08	8.61	9.35	8.26	8.72	8.06	9.59	7.65	6.67
B3GNTL1	1.69	0.91	1.67	2.21	1.83	1.22	6.32	3.57	2.8	5.54	3.04	4.09	6.5	7.14	5.85	2.96	4.4	4.9	3.54	7.48	6.52	3.2
B4GALNT1	0.84	1.27	0.75	1.39	0.38	0.8	0	0.93	0.18	0.74	0.09	0.34	0.08	1.1	1.61	2.23	1.02	0.23	0.88	1.35	0.7	0.33
B4GALNT2	0	0.17	0.06	0.11	0.03	0.03	0	0	0	0	0.37	0.11	0	0	0.54	0.5	0	0.11	0.26	0	0.7	0
B4GALNT3	25.45	20.62	21.68	19.56	21.71	18.15	15.07	20.09	25.64	29.99	19.16	16.66	19.95	17.31	16.3	14.28	24.89	20.82	24.81	18.88	29.14	53.22
B4GALNT4	32.45	32.44	18.04	26.09	23.63	24.76	13.25	28.47	26.12	34.23	14.31	19.9	21.89	25.25	21.54	32.57	12.61	16.47	21.34	25.48	19.29	20.08
B4GALT1	153.99	162.11	244.91	220.29	190.73	185.5	143.62	195.06	143.56	206.88	185.72	189.78	216.33	237.95	232.64	247.27	212.94	198.77	132.18	185.88	186.69	197.4
B4GALT1-AS1	0	0.32	0	0	0	1.35	0.8	0.43	0.58	0.35	0	0	0.75	0.31	0.25	1.28	1.95	0	1.77	0.53	0.98	1.29
B4GALT2	55.64	45.9	34.35	28.67	43.89	40.37	51.52	48.72	58.59	43.55	59.01	42.78	57.65	50.33	54.87	47.78	47.71	46.71	60.05	50.04	61.02	48.74
B4GALT3	49.64	51.69	53.74	43.8	44.74	41.91	42.41	37.79	45.79	37.33	36.33	33.31	43.63	39.35	35.51	37.96	38.17	33.22	36.1	35.09	39.29	34.23
B4GALT4	28.73	23.46	44.81	48.93	33.64	43.14	21.78	20.37	30.69	55.57	52.14	43.98	34.69	27.48	32.25	33.08	36.1	40.27	33.39	25.82	43.08	44.77
B4GALT4-AS1	0	0	0	0	0	0	0	0	0	0	0	0	0	0	0	0	0	0	0	0	0	0
B4GALT5	99.59	68.2	94.74	72.08	96.19	81.78	89.83	70.37	91.7	67.7	79.31	64.56	114.07	83.86	92.83	64.17	123.96	72.73	91.85	76.34	83.37	76.84
B4GALT6	2.05	0.5	0.63	0.31	2.37	2.16	2.35	2.69	2.33	1.16	3.79	1.81	4.3	1.95	2.37	0.97	2.82	2.58	2.35	0.81	2.08	3.4
B4GALT7	30.89	19.99	19.46	18.54	27.09	21.59	33.03	33.72	33.49	35.3	30.54	23.44	32.97	26.76	40.67	35.36	36.34	23.23	30.76	25.01	27.84	27.16
B4GAT1	20.59	17.44	16.91	13.64	20.23	9.56	21.63	20.82	19.99	17.43	20.24	14.04	18.29	18.55	20.53	19.18	15.29	12.85	16.38	16.42	16.52	6.19
B9D1	41.82	41.72	41.08	28.28	40.78	32.98	51.11	42.73	56.39	48.08	38.43	29.6	50.07	44.3	42.7	39.27	51.61	47.96	44.47	46.1	49.36	44.08
B9D2	18.37	28.43	19.68	30.35	13.77	14.98	20.67	19.85	26.97	32.5	15.78	25.02	19.25	24.63	16.7	24.62	16.89	22.26	21.92	23.46	20.46	23.1
BAALC	0.31	0.35	0	0.19	0.83	0.4	0.09	0.18	0	0.3	0.66	0.17	0	0.07	0.16	0.11	0.36	0.46	0.08	0.06	0.07	0.98
BAALC-AS1	0	0	0	0	0.51	0	0	0	0	0	0	0	0.36	0	0	0	0	0.69	0	0.31	0.76	0.38
BAALC-AS2	0	0	0	0	0	0	0	0	0	0	0	0	0	0	0	0	0	0.65	0	0	0	0.71
BAAT	0.16	0	0	0	0	0.4	0	0	0	0.13	0	0.13	0	0.06	0	0	0.06	0.05	0.19	0	0	0
BABAM1	102.38	85.96	75.49	65.66	68.57	73.1	95.7	81.04	101.03	71.98	74.83	47.3	85.49	65.53	88.47	69.94	88.93	66.04	108.4	68.74	73.63	75.84
BABAM2	22.95	18.03	22.4	22.47	31	22.38	0	0	0	0	0	0	0	0	0	0	0	0	0	0	0	0
BABAM2-AS1	10.81	7.4	21.72	7.2	49.78	14.79	0	0	0	0	0	0	0	0	0	0	0	0	0	0	0	0
BACE1	14.56	14.05	17.24	11.38	19.71	15.86	12.69	15.6	11.99	14.06	15.11	11.76	15.99	15.71	17.52	13.8	16.99	16.59	11.08	14.9	14.61	14.6
BACE1-AS	4.22	3.99	7.47	4.62	5.56	3.05	7.42	13.33	3.12	7.21	2.02	2.45	3.26	6.64	6.55	3.99	2.21	4.32	4.81	6.73	2.86	5
BACE2	35.92	41.98	48.24	46.41	48.28	55.05	28.43	25.45	32.45	38.74	50.49	49.96	36.78	37.97	52.34	51.93	42.43	46.64	42.95	41.04	49.25	47.42
BACH1	47.08	35.62	58.92	54.49	40.3	38.22	26.61	32.64	28.46	32.13	40.38	33.43	45.53	40.25	40.85	38.89	44.91	35.97	36.87	36.65	30.69	41.39
BACH1-IT2	0	0	0	0.8	0	0	1.22	0	0	0	0	0	0	0	0	0	0	0	0	0	0	0
BACH1-IT3	0	0	0	0	0	0	0	0	0	0	0	0	0	0	0	0	0	0	0	0	0	0
BACH2	0.36	0.16	0.36	0.59	1.06	0.97	1.66	0.11	0.51	0.44	0.74	0.39	0.84	0.76	0.84	0.87	1.12	0.91	1.24	0.57	0.8	1.57
BAD	119.39	105.36	91.67	67.64	90.69	81.98	103.3	91.28	117.37	84.36	123.69	95.49	127.33	99.29	129.08	128.82	140.72	103.06	122.8	110.04	109.38	98.9
BAG1	29.47	27.85	25.98	24.44	34.11	26.78	36.64	32.54	34.21	28.27	29.87	26.54	32.55	28.62	36.03	32.97	36.78	32.62	33.41	37.23	33.89	36.08
BAG2	5.22	3.8	4.79	3.52	5.84	4.8	27.56	21.03	17.99	12.71	7.73	8.04	15.43	9.42	7.85	7.89	8.13	11	15.99	12.18	11.33	5.95
BAG3	32.95	28.66	29.36	27.95	25.95	25.63	33.65	29.9	35.1	27	40.1	40.6	27.99	27.34	24.82	21.87	32.62	30.17	35.95	26.23	32.22	25.82
BAG4	10.64	8.88	9.66	10.36	8.49	9.74	9.97	6.91	8.99	9.27	8.06	7.35	8.43	9.3	6.93	5.44	7.4	6.61	7.1	8.41	7.83	5.34
BAG5	27.57	20.78	20.73	21.02	24.92	26.82	28.17	28.8	27.29	23.94	24.84	21.79	27	21.55	23.13	20.74	29.15	25.76	30.26	23.27	23.55	25.27
BAG6	132.44	125.71	135.01	127.2	115.69	112.94	128.21	128.35	132.06	127.24	133.65	137.1	132.44	134.11	127.54	133.96	135.61	126.2	145.02	120.13	129.1	118.24
BAGE	0	0	0	0	0	0	0	0	0	0	0	0	0	0	0	0	0	0	0	0	0	0
BAGE2	0	0	0	0	0	0	0	0	0	0	0	0	0	0	0	0	0	0	0	0	0	0
BAGE3	0	0	0	0	0	0	0	0	0	0	0	0	0	0	0	0	0	0	0	0	0	0
BAGE4	0	0	0.16	0	0	0	0	0	0	0	0	0	0	0	0	0	0	0	0	0	0	0
BAHCC1	0.07	0.21	0.14	0.26	0.05	0.12	0.31	0.35	0.48	0.33	0.2	0.45	0.13	0.31	0.27	0.46	0.37	0.28	0.3	0.11	0.18	0.29
BAHD1	22.02	18.45	17.96	14.65	24.98	28.65	20.65	30.97	19.39	19.04	33.33	31.53	20.98	29.18	23.2	22.86	26.52	25.4	19.59	25.14	23.9	35.38
BAIAP2	34.58	17.13	24.01	16.69	23.57	21.93	49.16	21.22	32.92	13.53	36.65	29.83	45.71	34.13	40.92	27.68	73.06	44.69	53.15	30.71	28.61	44.13
BAIAP2-DT	19.96	15.3	13.21	7.96	16.01	12.27	0	0	0	0	0	0	0	0	0	0	0	0	0	0	0	0
BAIAP2L1	65.09	74.35	66.37	68.24	50.2	62.57	42.15	57.28	36.59	50.02	62.75	75.23	63.73	73.85	53.81	65.05	51.54	50.68	50.23	58.83	40.3	36.29
BAIAP2L2	37.1	29.55	72.02	43.62	21.27	14.9	31.04	34.24	24.93	13.74	84.17	82.93	41.76	51.8	63.88	66.21	21.15	27.82	47.75	56.41	54.66	52.49
BAIAP3	4.1	4.36	5.32	8.98	4.45	6.87	1.5	3.29	4.72	6.99	5.59	9.59	3.87	7.91	4.24	5.77	5.98	7.41	3.7	6.87	3.62	3.27
BAK1	41.94	28.37	29.95	19.32	26.03	22.3	48.23	32.66	37.85	20.96	26.21	21.23	37.28	30.32	29.96	25.31	35.82	23.82	37.77	27.71	24.17	20.4
BAMBI	15.69	22.84	19.22	16.9	34.03	32.98	19.58	42.8	34.5	39.36	17.12	20.34	16.99	26.93	16.59	21.24	23.73	25	23.73	37.13	15.58	16.87
BANCR	0	0	0	0	0	0	0	0	0.47	0	0.46	0	0	0	0	0	0	0	0	0	0	0
BANF1	262.88	194.21	195.21	158.85	198.36	147.19	173.31	123.88	146.87	114.32	89.11	75.96	123.04	101.59	111.38	88.05	110.23	119.24	139.96	102.57	115.13	97.3
BANF2	0	0	0	0	0	0	0	0	0	0	0	0	0	0	0	0	0	0	0	0	0	0
BANK1	11.11	6.98	11.39	7.76	10.86	10.02	7.75	7.6	12.25	6.12	15.03	10.82	11.82	8.97	13.33	9.56	20.51	14.02	14.55	7.78	15.19	10.94
BANP	13.86	14.28	14.67	15.86	9.96	14.25	22.26	19.89	12.91	18.13	15.3	12.43	16.42	16.39	14.24	13.54	19.1	12.95	15.72	13.37	15.26	21.71
BAP1	48.73	32.22	39.45	31.87	39.76	36.18	46.56	52.38	43.81	35.69	37.04	28.5	43.88	37.65	40.78	35.38	46.54	39.27	44.97	37.66	40.43	37.82
BARD1	6.27	2.47	2.47	2.32	3.08	2.87	4.19	4.61	4.15	3.04	3.37	4.46	2.59	1.89	1.58	1.9	2.18	2.77	3.57	2.88	2.7	2.67
BARHL1	0	0	0	0	0	0	0	0	0	0	0	0	0	0	0	0	0.45	0.2	0	0	0	0
BARHL2	0	0	0	0	0	0	0	0	0	0	0	0	0	0	0	0	0	0	0	0	0	0
BARX1	0.19	1.57	0.96	1.07	0.4	1.61	0.18	0.39	1.45	0.8	0.31	0.49	0.7	0.71	0.57	0.71	0.6	1.23	0.16	0.49	0.45	0.44
BARX1-DT	0	0	0	0	0	0	0	0	0	0	0	0	0	0	0	0	0	0	0	0	0	0
BARX2	5.8	8.71	1.62	1.36	0.91	2	1.33	1.88	1.17	0.26	1.01	0.8	3.17	5	3.07	4.25	1.83	2.56	6.76	6.82	1.59	1.08
BASP1	311.61	200.55	238.48	171.23	254	194.24	283	225.87	249.36	161.1	212.33	183.51	270.85	212.54	216.22	153.66	229.98	175.24	291.46	192.58	203.96	160.49
BASP1-AS1	0.56	0.35	0.24	0.74	0.33	0.33	0	0	0	0	0	0	0	0	0	0	0	0	0	0	0	0
BASP1P1	0.54	0	1.87	0.25	0.28	1.12	1.74	0	0	0.44	0.21	0.67	0.76	0.58	0.94	0.32	0.2	4.09	0.22	1	0.2	0
BATF	5.15	8.3	3.62	4.37	13.81	16.7	0.65	5.19	8.65	8.85	1.68	0	9.9	19.21	9.33	9.61	9	12.8	1.15	5.42	12.48	19.32
BATF2	2.71	2.04	2.55	2.57	1.39	2.63	1.05	2.38	0.58	0.73	3.38	4.9	2.82	7.95	4.01	3.34	2.68	4.43	2.39	5	4.03	3.66
BATF3	3.32	2.71	1.22	0.76	2.1	2.14	0	1.96	0.54	1.35	0.53	2.76	0.93	1.19	2.11	0	0.75	0.68	0.27	2.26	2.01	2.22
BAX	242.25	228.39	217.11	190.82	235.22	177.05	381.73	289.94	342.28	311.36	232.92	192.22	380.03	312.25	316.9	270.45	362.48	307.27	349.05	307.66	244.05	199.15
BAZ1A	25.7	10.61	23.81	11.78	24.04	23.88	26.42	25.66	22.51	16.26	25.52	25.73	24.4	20.36	19.52	14.6	24.19	23.9	22.33	15.68	21.04	18.59
BAZ1B	40.49	21.25	30.77	18.21	33.45	28.45	28.07	27.29	23.34	16.92	31.29	24.66	32.53	26.62	25.07	20.69	27.7	23.51	32.01	23.37	25.64	19.23
BAZ2A	46.68	35.68	45.73	43.82	42.9	46.18	28.44	36.4	25.06	28.65	41.94	41.09	39.39	39.32	34.47	31.63	30.02	27.34	31.89	35.53	30.75	25.46
BAZ2B	18.08	13.11	22.85	19.74	19.3	18.37	9.93	14.12	11.51	12.31	18.1	14.95	16.07	19.33	14.29	12.74	15.79	14.4	12.83	15.71	15.04	15.28
BBC3	48.92	70.14	65.95	107.09	52.04	50.38	40.31	59.6	52.36	77.07	48.65	53.61	90.26	106.83	58.36	81.58	117.2	98.36	73.29	93.48	62.27	56.02
BBIP1	11.8	10.9	14.94	14.95	11.09	14.11	10.45	10.29	11.79	10.99	9.32	11.14	10.75	12.32	9.37	8.87	16.64	15.06	17.56	11.38	11.55	12.98
BBOF1	6.81	7.58	14.51	16.41	12.56	10.8	0	0	0	0	0	0	0	0	0	0	0	0	0	0	0	0
BBOX1	0.16	0.11	0.16	0	0.16	1.02	0.27	0.14	0	1.08	0	0.12	0.31	0.65	0	0.09	0.45	0.52	0	0.47	0	0.22
BBOX1-AS1	0	0.26	0	0	0	0	0	0	0	0	0	0	0	0	0	0	0	0	0	0	0	0
BBS1	22.96	18.46	21.02	16.02	25.12	18.52	12.18	21.06	15.31	15.86	19.52	13.8	27.98	24.45	24.3	19.84	27.28	25.47	19.32	27.24	23.33	26.34
BBS10	5.73	5.18	5.75	6.43	7.34	10.32	5.1	6.1	5.09	6.75	5.37	7.79	6.39	7.51	6.52	5.53	5.03	9.96	4.8	5.29	6.37	6.12
BBS12	3.3	2.91	3.35	3.04	4.24	3.51	3.96	3.24	2.97	4.38	6.1	4.43	5.11	3.67	3.27	3.25	5.04	4.34	4.59	4.09	3.42	4.14
BBS2	34.7	31.09	36.52	30.36	34.4	27.84	18.05	25.37	20.57	24.03	27.41	25.03	29.41	26.27	27.66	28.06	24.96	28.37	27.02	24.34	30.1	25.85
BBS4	13.06	11.18	12.37	16.42	11.93	12.78	11.04	12.48	11.16	13.5	12.16	11.22	14.16	13.37	10.38	8.19	14.9	13.95	11.14	14.16	9.53	9.48
BBS5	7.7	5.78	5.52	4.91	4.62	8.52	5.69	5.53	5.39	5.92	4.71	6.09	9.04	10.92	5.81	5.19	7.3	8.13	5.42	7.53	5.76	7.02
BBS7	15.67	8.98	15.12	8.91	16.23	13.64	9.68	8.79	11.76	8.62	9.73	6.41	12.75	12.41	10.98	8.92	14.26	14.24	11.61	11.7	10.16	12.96
BBS9	6.64	6.12	3.62	4.4	7.33	7.28	4.27	5.08	3.93	5.76	3.43	4.27	6.93	6.08	4.26	4.59	8.25	5.54	4.73	5.72	4.25	6.24
BBX	27.97	18.16	25.87	18.27	30.23	24.43	16.38	20.94	17.52	19.8	26.21	21.05	27.28	27.48	22.32	18.78	22.79	20.28	20.85	19.79	20.94	16.02
BCAM	250.44	248.23	121.64	164.97	173.72	127.8	152.01	199.86	84.68	124.77	146.27	186.02	218.41	264.59	183.82	216.08	179.29	195.12	185.31	293.61	138.01	190.4
BCAN	0.32	0.06	0.08	0.15	0	0	0	0.18	0	0.12	0.12	0.25	0.13	0.33	0.22	0.23	0	0.21	0	0.1	0.46	0.07
BCAP29	20.34	12.11	42.92	21.75	51.46	45.11	8.71	11.52	10.81	9.27	34.19	23.59	11.63	11.28	15.65	10.67	15.47	15.27	11.09	6.42	17.8	21.63
BCAP31	196.95	187.88	192.41	159.15	206.2	196.42	263.2	185.63	230.68	169.71	219.63	178.92	207.34	161.4	217.68	185.45	258.2	194.46	235.66	165	197.87	206.9
BCAR1	54.11	32.43	33.25	19.59	37.57	31.21	82.65	75.76	57.3	37.77	63.23	51.98	78.75	80.66	63.09	58.22	63.69	55.5	75.78	68.07	55.39	49.05
BCAR3	46.16	12.19	31.26	12.88	29.12	26.48	43.26	11.56	41.42	15.86	25.94	20.98	43.69	27.06	32.92	22.49	33.85	27.72	53.25	21.68	20.28	18.2
BCAR3-AS1	2.43	3.97	3.7	4.46	0.96	1.35	0	0	0	0	0	0	0	0	0	0	0	0	0	0	0	0
BCAR4	0	0	0	0	0	0	0.65	0	0	0	0	0	0	0	0	0	0	0	0.56	0	0	0
BCAS1	15.19	11.92	8.23	2.35	7.31	4.82	4.99	2.27	2.94	1.76	14.75	7.86	14.71	8.09	9.82	9.32	9.99	4.7	7.78	8.31	6.64	7.74
BCAS2	55.13	48.15	50.14	48.97	54.05	52.76	67.13	56.79	63.38	53.43	46.35	46.55	50.66	45.98	51.86	44.86	72.04	65.93	62.65	53.95	57.05	57.01
BCAS3	2.42	2.98	1.95	2.22	4.7	3.07	3.91	4.7	3.16	2.48	5.97	4.67	3.99	4.55	4.16	4.45	4.22	5.03	5.86	3.46	5.68	4.62
BCAS4	1.86	3.3	2.73	0.87	0.73	2.46	1.3	0.84	2.88	0.76	1.78	2.5	4.11	2.22	2.32	2.43	3.04	3.82	1.24	4.75	2.42	0.2
BCAT1	101.2	81.63	98.22	104.15	91.78	86.75	84.65	113.45	82.76	84.58	54.01	45.91	85.57	82.82	73.43	69.52	50.75	58.44	56.25	131.23	28.24	30.24
BCAT2	29.21	29.27	34.31	34.75	28.93	25.01	23.74	22.56	36.95	30.19	26.32	18.44	28.36	29.6	32.26	36.16	36.77	37.92	33.72	30.73	40.72	41.95
BCCIP	69.33	51.24	75	40.31	68.29	65.53	79.67	71.52	66.55	56.12	42.83	43.06	57.2	52.95	50.2	54.18	51.11	59.78	73.79	54.79	64.56	51
BCDIN3D	4.73	3.47	3.61	2.9	3.66	3.78	3.88	4.34	3.09	3.72	3.68	4.76	3.67	3.9	3.31	4.42	3.6	4.37	2.49	4.24	2.48	3.52
BCDIN3D-AS1	0.36	0	0.09	0	0	0.18	0.08	0.25	0.07	0.28	0.45	0.57	0.14	0.27	0.1	0.05	0.28	0.38	0.07	0	0.33	0.58
BCHE	0	0	0	0	0	0	0	0	0	0	0	0	0	0	0	0	0.17	0	0	0	0.08	0
BCKDHA	57.5	73.79	43.82	55.65	43.01	37.49	41.55	49.8	47.91	67.39	45.02	44.24	46.26	53.98	53.52	58.69	36.21	44.83	45.53	63.48	49.85	53.74
BCKDHB	15.45	14.32	11.04	14.08	15.56	11.89	17.77	14.19	14.2	16.72	11.03	10.3	13.14	12.9	19.27	11.99	20.37	14.86	16.47	15.17	16.85	23.02
BCKDK	59.59	80.38	72.32	81.38	56.58	46.84	49.61	65.54	62.81	71.38	60.59	59.54	52.99	57.2	74.04	97.28	53.77	59.34	62.3	66.79	68.56	56.18
BCL10	44.16	43.56	59.84	82.98	36.38	39.87	31.16	31.97	35.83	42.47	30.54	33.82	36.77	30.68	36.33	34.87	46.03	39.38	39.58	40.16	29.59	35.86
BCL11A	7.24	9.41	4.69	4.38	4.17	4.57	10.73	16.89	9.52	10.77	6.86	7	7.39	9.75	4.75	7.3	2.79	4.11	6.43	12.76	7.13	4.13
BCL11B	0.06	0.02	0	0.06	0.03	0	0.06	0.03	0.03	0	0	0.03	0	0	0.08	0.14	0.17	0.14	0.05	0.04	0	0
BCL2	1.02	0.35	1.14	3.14	2.4	2.95	2.15	7.94	3.92	6.86	2.89	2.29	1.04	2.14	0.78	0.59	5.8	3.8	1.27	2.6	2.21	6.4
BCL2A1	30	23.27	63.2	27.38	35.99	33.83	7.75	11.64	7.45	6.5	22.02	12.58	31.45	45.06	22.25	27.15	18.95	23.97	23.99	19.87	16.73	10.07
BCL2L1	204.69	101.23	131.51	84.32	141.78	148.05	215.39	102.52	151.46	69.99	142.16	145.78	219.16	162	163.12	136.2	219.02	201.72	254.28	150.25	135.95	111.37
BCL2L10	0.74	0.5	0.24	0	0.25	0	1.12	0	1	0.2	0	0.81	0.34	0.35	0.42	0.15	0.55	1.35	0	0	0.74	0.18
BCL2L11	19.92	17.1	32.56	32.37	53.57	48.39	21.86	25.39	25.34	30.89	28.49	23.37	23.49	24.65	26.39	28.13	41.45	35.8	25.81	21.63	39.53	40.58
BCL2L12	19.83	11.5	13.73	9.53	13.4	10.32	23.25	14.38	18.24	11.91	15.26	9.54	14.71	12.32	17.41	7.94	9.29	15.01	19.36	10.35	15.63	13.29
BCL2L13	31.69	34.02	33.06	29.2	33.85	33.37	21.22	21.52	21.22	23.28	26.61	28.86	30.61	27.89	26.82	28.96	27.66	28.21	26.04	28.48	26.23	25.58
BCL2L14	1.5	1.86	1.63	3.84	1.38	1.52	0.95	0.56	0.61	0.72	1.51	1.23	3.04	4.42	1.38	2.68	2.15	2.1	1.11	3.53	1.79	1.28
BCL2L15	19.13	9.95	32.41	12.39	19.02	21.53	20.53	16.7	17	9.39	31.19	17.54	36.45	28.9	30.34	22.32	27.89	30.04	23.94	13.26	16.86	8.23
BCL2L2	37.93	27.84	32.57	29.35	36.31	27.51	29.54	28.47	27.08	28.53	32.46	30.91	34.47	29.44	31.43	30.45	30.76	30.93	26.65	24.07	21.88	21.11
BCL2L2-PABPN1	0	1.66	3.12	2.85	6.15	7.83	86.25	76.06	68.85	64.82	64.61	55.5	72.12	78.54	56.04	59.39	63.48	71.86	65.83	55.93	62.03	60.67
BCL3	95.55	94.4	78.35	98.98	84.22	87.12	63.35	106.91	85.06	111.91	79.77	93.89	66.64	103.19	60.72	76.87	69.33	90.06	68.2	105.91	107.28	139.22
BCL6	61.16	57.49	58.66	63.97	67.54	73.22	23.76	42.41	36.08	52.91	61.66	69.41	51.33	71.39	41.73	48.64	47.31	54.44	49.97	55.26	54.18	79.85
BCL6B	0	0.06	1.64	0.42	0.15	0.23	0.07	0	0.12	0.06	0.29	0.37	0.1	0.05	0.17	0.23	0	0.1	0.31	0.19	0.34	0.11
BCL7A	8.38	6.04	6.62	5.89	7.87	8.9	13.17	15.65	11.27	11.63	11.83	11.76	13.41	11.25	7.64	7.68	10.83	11.55	8.58	10.16	8.61	7.96
BCL7B	43.37	31.56	37.94	31.13	42.88	36.96	52.96	48.06	51.21	39.88	41.2	27.2	47.12	43.84	52.4	40.32	50.27	39.17	52.95	36.67	40.18	40.27
BCL7C	85.83	66.34	42.73	46.62	46.71	37.5	60.76	41.62	42.72	32.48	24.29	22.08	43.38	34.73	43.95	44.5	39.17	37.35	47.39	54.1	37.39	40.39
BCL9	29.73	21.24	23.46	21.55	19.75	21.35	24.14	24.91	26.98	24.59	21.19	19.5	21.22	20.26	20.49	20.5	19.33	23.09	22.21	20.76	22.67	27.64
BCL9L	43.04	30.34	46.02	34.45	32.05	32.99	44.29	41.68	27.85	24.72	59.96	54.3	64.12	84.46	41.23	40.07	44.98	40.36	52.01	59.17	37.61	31.62
BCLAF1	58.68	34.89	61.79	49.15	67.49	66.42	53.61	64.4	62.16	53.39	50.21	45.51	56.08	51.24	53.68	45.85	61.67	56.95	60.19	48.19	55.55	46.22
BCLAF3	3.23	3.55	4.55	4.05	2.74	3.96	0	0	0	0	0	0	0	0	0	0	0	0	0	0	0	0
BCO1	1.24	0.5	1.68	0.83	1.39	0.47	3.08	1.74	1.82	2.43	2.63	1.39	1.26	1.71	2.47	1.48	2.65	1.79	1.95	1.54	2.22	3.76
BCO2	0.41	0.29	0.62	0.47	0.54	0.53	0.29	1.01	0.32	1.09	0.39	1.08	0.56	0.8	0.52	0.28	0.79	0.88	0.41	0.52	0.16	0.6
BCOR	27.58	25.18	19.23	19.4	24.03	21.48	19.17	36.04	17.7	23.76	17.01	17.28	18.54	23.97	18.31	17.11	17.54	17.62	15.05	22.25	17.06	27.17
BCORL1	9.37	5.7	6.81	4.27	7.21	5.99	6.26	8.68	5.42	5.23	7.11	5.3	7.76	7.44	6.09	5.04	4.71	3.05	4.77	6.28	5.92	3.42
BCORP1	0	0	0	0	0	0	0	0	0	0	0	0	0	0	0	0	0	0	0	0	0	0
BCR	42.27	34.66	34.24	24.08	37.12	33.4	33.9	38.42	31.87	26.47	41.55	35.6	39.96	39.16	34.33	26.55	34.11	31.14	38.54	35.72	31.8	31.14
BCRP2	2.64	1.06	0.82	0.78	0.61	1.84	1.38	1.62	2.09	1.44	1.74	0.49	0.66	0.86	0.41	0.07	0.36	0.33	0.79	1.19	1.11	0.88
BCRP3	0.42	0.46	0.82	0.96	0.85	1.08	0	0.61	0.51	0.83	0	0.17	0.29	0.3	0.12	0.12	0.16	0.14	0	0.13	0	0.31
BCS1L	23.98	17.25	15.03	13.39	22.68	17.91	19.65	19.13	18.55	18.53	16.21	14.38	19.92	16.92	20.14	14.3	17.78	20.23	24.15	14.64	21.41	26.87
BCYRN1	0	0	0	0	0	0	0	0	69.68	0	0	0	0	0	0	0	0	0	0	0	0	0
BDH1	8.45	8.17	9.08	3.89	7.27	6.76	7.43	4.48	9.56	6.38	4.24	4.98	5.19	5.86	7.81	7.45	11.37	9.18	12.71	7.89	9.99	9.59
BDH2	31.5	33.12	37.24	38.74	44.38	42.94	38.51	39.68	38.91	33.77	23.61	23.88	32.62	34.46	37.14	33.3	38.74	36.67	31.71	34.72	33.51	37.11
BDKRB1	1.17	0.85	2.07	4.06	2.14	2.65	0	0.68	0.57	0.56	1.64	1.34	0.65	2.17	2.01	1.11	0.7	0.32	1.33	1.87	0.7	1.21
BDKRB2	5.44	5.42	11.17	9.91	32.99	23	2.04	6.64	2.55	2.67	21.82	11.06	12.94	10.75	12.81	13.76	29.52	21.76	6.41	7.65	7.84	34.74
BDNF	19.44	11.09	14.33	3.9	13.92	6.46	19.05	9.06	9.68	2.76	14.16	10.64	18.06	13.1	15.58	7.68	8.52	6.22	18.24	10.25	8.32	4.3
BDNF-AS	1.05	1.19	1.11	1.64	2.19	1.17	0.43	1.72	1.86	1.75	1.41	0.67	2.36	1.72	1.79	2.71	2.17	2.75	0.89	3.22	1.75	1.87
BDP1	16.06	8.41	19.83	17.16	16.63	18.2	7.7	10.57	8.38	10.06	11.82	12.95	12.67	11.38	12.88	10.39	14.51	13.07	11.55	9.92	11.42	10.51
BEAN1	10.4	3.63	7.22	1.88	3.28	1.5	12.85	2.31	7.7	0.46	11.2	3.55	12.47	4.21	8.35	4.71	7.34	2.55	12.77	5.15	5.17	2.43
BEAN1-AS1	0	0	0	0	0	1.04	2.91	0	0.87	0	0	0	0	1.44	0	0	0	0	0	0.61	0	0
BECN1	55.3	43.61	57.6	52.51	68.51	65.05	54.94	54.92	50.02	54.51	56.64	46.13	52.68	47.46	58.49	48.84	64.79	54.35	60.58	49.3	55.3	61.28
BECN2	0	0	0	0	0	0	0	0	0	0	0	0	0	0	0	0	0	0	0	0	0	0.17
BEGAIN	0	0.07	0	0	0	0	0	0	0	0	0	0.08	0	0	0.06	0	0.23	0	0.17	0	0	0.23
BEND2	0	0	0	0	0	0	0	0	0	0	0	0	0	0	0	0	0	0	0	0	0	0
BEND3	6.15	4.72	3.78	2.21	3.94	5.09	6.13	5.85	4.28	3.63	4.77	5.65	6.01	6.13	3.51	3.74	2.97	4.82	3.83	2.88	3.38	2.76
BEND3P3	0.09	0.1	0	0.04	0	0.05	0	0.04	0	0	0.07	0	0.03	0.03	0.05	0.05	0.1	0.06	0.07	0.11	0	0
BEND4	0	0	0	0	0	0	0	0	0	0	0	0	0	0.06	0	0	0	0	0	0	0	0
BEND5	8.85	13.29	9.3	18.35	3.14	4.03	3.24	9.69	8.93	22.42	4.53	8.37	3.39	6.56	6.98	12.54	3.76	8.17	6.93	7.74	8.12	5.33
BEND6	0.22	0.16	0.11	0	0.11	0.45	1.19	0.19	0.08	0.08	0.54	0.25	0.14	0.07	0.41	0.06	0.38	0.14	0.58	0.19	0.3	0.15
BEND7	12.14	7.16	10.71	4.46	13.52	11.57	8.03	10.78	7.91	8.64	11.15	8.49	9.32	9.39	7.59	6.95	7.04	9.18	8.55	7.52	10.38	12.53
BEST1	2.09	4.79	6.45	7.7	7.65	10.35	0.61	0.76	0.53	1.52	2.48	2.17	1.58	1.54	1.65	1.95	1.31	2.84	0.19	0.68	1.3	1.74
BEST2	0	0	0	0	0	0	0	0	0	0	0	0	0	0	0	0	0	0.31	0	0	0	0
BEST3	0	0	0	0	0	0	0	0	0	0	0	0	0	0	0	0	0.07	0	0.15	0.06	0	0
BEST4	0.33	0.32	0.76	0.4	1.9	1.58	0.97	0.38	0.64	0.11	0.62	6.21	0.84	1.44	0.54	0.95	1.61	2.94	0.33	1.07	1.01	0.79
BET1	37.24	27.55	41.88	38.06	33.86	33.66	13.2	13.63	13	14.26	12.6	13.96	10.02	11.1	11	12.36	12.78	12.82	10.35	12.14	10.46	15.42
BET1L	54.87	62.26	45.3	41.42	36.69	37.99	50.5	44.34	46.43	45.02	54.24	53.14	44.46	54.8	42.34	46.95	36.11	37.75	40.65	49.85	40.7	35.26
BEX1	1.34	0	0	0	0.9	0	4.03	15.25	8.79	5.16	0.95	0.33	4.46	1.71	0.23	0.7	0.89	2.99	0	2.44	0	2.35
BEX2	30.07	34.25	24.2	25.45	27.39	28.65	40.72	67.04	25.8	31.84	7.37	5.42	23.94	32.13	9.8	18.86	13.39	24.67	20.39	29.48	19.62	21.97
BEX3	283.21	285.02	257.12	220.39	254.56	228.97	0	0	0	0	0	0	0	0	0	0	0	0	0	0	0	0
BEX4	80.22	93.1	39.71	54.02	85.1	60.39	69.89	96.56	70.02	63.07	51.56	43.51	64.03	66.56	52.81	46.94	49.81	50.64	48.34	59.31	40.93	53.92
BEX5	3.68	3.68	1.81	1.26	0.93	3.79	2.76	6.32	2.1	4.51	5.45	7.79	4.19	5.19	3.19	1.01	3.19	4.66	2.08	7.84	6.41	5.99
BFAR	49.49	52.27	49.66	41.12	41.34	38.88	42.9	38.35	42.56	33.33	42.54	37.45	42.02	38.98	47.09	37.8	40.71	32.69	44.58	41.97	41.04	31.96
BFSP1	1.9	4.06	3.18	3.09	2.99	5.44	3.59	2.09	3.08	2.27	3.79	3.4	4.19	3.61	2.92	6.23	2.26	3.93	2.45	2.61	2.59	2.11
BFSP2	0	0	0	0	0	0	0	0.18	0.45	0.15	0	0	0	0	0.11	0	0	0.13	0	0.11	0	0
BFSP2-AS1	0	0	0	0	0	0	0	0	0	0	0	0	0	0	0	0	0	0	0	0	0	0
BGLAP	0	0	0	1.67	0.11	0	1.32	0	0	0	0	0	0	0.61	0	0	0	0.97	0	1.7	0.43	0
BGLT3	0	0	0	0	0	0	0	0	0	0	0	0	0	0	0	0	0	0	0	0	0	0
BGN	0.59	0.86	0	0.65	0	0	1.22	0.65	0.99	1.78	0	0.09	0.47	1.53	0.06	0.13	0.08	0.08	0.37	1.39	0.17	0.08
BHLHA15	5.83	11.53	8.3	4.34	3.21	3.28	1.48	8.97	5.7	14.32	2.14	7.52	5.59	7.94	6.69	11.53	6.33	2.88	6.88	12.61	16.3	10.97
BHLHA9	0	0	0	0	0	0	0	0	0	0	0	0	0	0	0	0	0	0	0	0	0	0
BHLHB9	1.2	1.52	1.46	1.38	1.72	2.34	3.51	6.08	3.16	3.32	3.07	2.75	2.42	2.73	2.81	2.29	2.08	1.66	2.43	3.19	3.43	2.04
BHLHE22	0	0	0	0	0	0	0	0	0	0	0	0	0	0	0	0	0	0	0	0	0	0
BHLHE23	0	0	0	0	0	0	0	0	0	0	0	0	0	0	0	0	0	0	0	0	0	0
BHLHE40	347.59	268.18	463.55	356.6	427.7	333.87	247.95	297.09	329.18	265.98	420.18	359.63	393.56	358.88	309.47	244.92	309.44	249.81	431.53	378.57	406.9	255.56
BHLHE40-AS1	0.88	1.65	0.34	1.99	1.16	1.42	0.57	0.48	1.01	1.07	0.19	0.37	0.7	0.27	1.02	0.3	1.04	0.6	0.51	0.31	0.83	1.3
BHLHE41	33.44	40.49	69	111.93	72.48	68.8	30.14	44.98	71.06	115.3	73.88	77.78	45.09	42.44	57.01	76.44	68.47	50.7	34.86	40.82	55.2	28.51
BHMG1	0.11	0	0	0	0	0	0	0	0	0.08	0	0	0	0	0	0	0	0	0	0	0	0
BHMT	0.11	0	0.11	0.1	0	0.11	0	0	0	0	0	0	0	0.24	0	0	0	0	0	0	0	0
BHMT2	2.62	1	1.35	0.42	1.51	0.87	1.58	1.33	0.91	0.53	0.35	0.36	2.23	1.29	2.66	0.86	1.78	1.54	0.59	1.15	0.25	0.16
BICC1	21.52	8	12.77	7.17	28.24	15.01	15.36	5.92	11.71	7.82	8.95	6.12	24.77	11.17	17.92	10.5	27.6	15.06	12.27	9.56	7.54	12.79
BICD1	21.42	10.86	39.01	31.85	32.35	29	12.58	20.63	33.45	36.41	44.68	35.25	19.69	17.29	30.37	30.56	27.93	27.56	27.14	24.9	32.5	29.78
BICD2	35.72	26.3	28.58	26.23	34.1	33.5	33.44	24.88	26.81	21.54	32.87	30.75	35.81	28.84	31.48	25.91	30.61	28.61	34.2	27.98	26.78	20.76
BICDL1	5.92	1.68	1.86	0.56	8.72	9.16	0	0	0	0	0	0	0	0	0	0	0	0	0	0	0	0
BICDL2	19.89	10.22	14.91	10.78	14.44	15.01	0	0	0	0	0	0	0	0	0	0	0	0	0	0	0	0
BICRA	5.36	3.37	3.44	2.61	4.22	4.06	0	0	0	0	0	0	0	0	0	0	0	0	0	0	0	0
BICRAL	8.2	6.1	7.58	6.3	7.3	7.25	0	0	0	0	0	0	0	0	0	0	0	0	0	0	0	0
BID	65.64	70.16	84.41	57.61	64.93	61.18	58.91	55.94	51.82	47.62	74.54	58.68	57.46	62.43	64.01	56.82	52.74	53.65	47.7	48.7	53.73	48.84
BIK	21.56	22.8	32.16	31.13	39.2	29.79	37.97	25.48	41.87	37.82	37.05	26.08	38.13	52.12	46.01	46.35	47.57	55.26	57.06	38.98	43.8	58.17
BIN1	69	43.01	56.55	32.08	62.69	40.53	76.78	45.24	56.74	36.34	64.36	53.11	64.64	56.75	61.19	46.45	63.51	39.41	63.22	45.8	49.17	71.89
BIN2	0	0	0	0	0	0	0	0	0	0	0	0	0	0	0	0	0	0	0	0	0	0
BIN3	24.48	20.78	22.48	25.05	20.27	22.23	21.81	20.3	21.64	24.12	19.34	19.62	25.95	22.18	21.83	19.96	24.08	21.15	25.66	24.07	21.66	21.57
BIN3-IT1	0	0	0.46	0.14	0.48	0.48	0	0	0	0	0	0.13	0.22	0.33	0	0	0	0.11	0	0	0.12	0
BIRC2	77.25	55.63	95.31	65.65	73.42	72.23	64.68	59.58	55.43	57.07	53	41.83	69.96	65.64	55.69	47.3	69.1	52.4	69.35	60.17	56.13	66.77
BIRC3	109.41	81.32	272.75	189.97	243.23	274.12	59.68	76.64	85.42	111.27	266.88	302.61	100.08	111.43	149.62	136.8	161.77	208.02	105.4	101.89	188.4	159.32
BIRC5	34.89	14.32	25.03	15.94	12.54	5.93	33.5	9.67	25.51	11.75	12.36	3.63	7.75	2.16	8.01	2.02	3.98	2.37	26.61	6.49	19.24	3.98
BIRC6	17.25	10.66	19.21	15.37	18.05	19.5	12.85	16.73	12.26	10.28	17.51	14.32	17.82	17.92	17.03	12.88	15.98	12.33	13.38	14.02	11.98	12.3
BIRC6-AS2	0	0	0	0	0	0	0	0	0	0	0	0	0	0	0	0	0	0	0	0	0	0
BIRC7	1.43	0.66	1.17	2.9	1.15	0.47	0.6	3.58	0.19	3.08	0.18	0.95	0.16	0.5	0.38	3.13	0.17	0	0	0.41	0.35	0.34
BIRC8	0	0	0	0	0	0	0	0	0	0	0	0	0	0	0	0	0	0	0	0	0	0
BISPR	1.75	2.2	2.16	3.08	3.25	5.56	1.53	2.21	0.86	2.92	2.47	4.32	3.27	2.61	4.55	3.71	2.68	5.47	1.83	2.01	3.32	2.54
BIVM	9.1	6.29	8.14	3.82	10.86	7.8	8.83	11.5	8.68	5	8.38	5.77	7.64	5.78	4.1	5.4	7.95	8.29	6.16	6.47	6.67	6.61
BIVM-ERCC5	2.12	0	0	0.48	0	0	0	1.54	0	2.4	0.37	1.13	2.08	0.36	2.73	0	0.31	0.1	0	0.69	1.44	3.37
BLACAT1	12.82	4.43	9.18	4.12	8.02	8.74	11.34	8.1	9.27	6.2	9.1	7.48	9.07	8.46	7.13	7.09	6.52	5.74	8.7	5.81	6.29	2.46
BLACE	0	0	0	0	0	0	0	0	0	0	0	0	0	0	0	0	0	0	0	0	0	0
BLCAP	49.7	50.46	33.47	28.38	43.93	42.78	60.61	44.96	46.09	37.17	34.86	35.07	60.32	50.64	45.81	37.4	51.61	41.37	34.37	45.32	32.17	29.96
BLID	0	0	0	0	0	0	0	0	0	0	0	0	0	0	0	0	0	0	0	0	0	0
BLK	0	0	0	0	0	0	0	0	0	0.25	0	0.17	0	0	0	0	0	0	0.09	0	0	0
BLM	4.83	1.55	3	2.42	3.36	1.49	3.94	2.36	4.53	3.31	2.83	1.54	2	0.87	1.29	1.44	1.82	1.33	3.84	1.6	3.16	2.08
BLMH	29.34	29.57	28.69	15.08	24.07	16.36	22.78	17.8	27.13	19.51	15.25	9.85	18.32	15.02	15.5	14.98	15.77	16.33	26.04	15.5	22.92	19.66
BLNK	13.74	25.72	20.61	22.98	17.02	17.06	9.45	32.14	20.08	26.16	11.9	16.79	14.78	23.97	10.65	17.46	11.22	15.54	9.78	27.96	18	17.83
BLOC1S1	111.03	84.59	76.58	78.85	77.1	75.05	123.37	80.74	93.81	82.42	71	62.62	80.47	82.61	87.36	65.78	96.15	90.87	100.64	89.8	101.58	94.23
BLOC1S1-RDH5	0.9	1.08	0.59	0	0.29	0.6	0	2.81	1.41	1.36	1.63	1.35	1.47	0.4	0.34	0.88	0.23	0.4	1	0	0.69	0.45
BLOC1S2	13.69	12.22	9.85	10.78	13.58	11.85	21.82	18.31	16.82	13.74	9.91	7.35	20.23	16.83	14.48	14.18	17.63	19.04	17.38	19.74	12.45	8.36
BLOC1S3	6.51	5.86	5.07	3.53	4.81	3.64	6.75	7.45	6.72	7.32	7.29	9.41	7.38	6.86	5.85	6.5	6.4	6	5.75	6.5	4.51	4.41
BLOC1S4	32.29	24.77	20.55	19.98	23.69	21.71	31.09	34.43	23.99	23.15	19.93	18.95	18.91	17.67	18.95	20.85	14.12	17.45	15.64	21.19	19.98	15.81
BLOC1S5	13.64	12.13	11.57	11	10.86	10.03	12.58	13.15	14.36	12.59	11.63	11.32	11.56	8.32	9.12	10.48	9.47	9.54	11.12	12	13.06	13.27
BLOC1S5-TXNDC5	6.22	8.83	4.01	4.07	1.79	0	0	2.67	0	3.66	4.32	0	0	0	0	0	0.28	1.09	1.05	0	0	0
BLOC1S6	36.19	28.48	40.3	43.22	40.48	44.65	34.65	37.56	34.38	32.83	30.27	27.49	36.06	32.33	32.08	29.94	33.63	30.97	34.6	33.27	34.02	35.91
BLVRA	85.53	57.74	50.54	40.05	81.49	59.1	76.07	69.12	60.87	48.28	62.06	41.58	70.75	56.09	72.73	49.13	74.05	55.81	54.56	50.95	54.1	74.72
BLVRB	123.75	179.57	145.36	229.18	97.05	141.27	79.64	83.34	80.86	117.49	92.28	141.67	118.17	123.39	138.7	204.91	91.91	143.57	109.36	127.18	111.23	93.13
BLZF1	20.27	12.39	25.86	21.02	25.91	20.72	11.58	10.31	11.67	6.73	15.32	12.47	13.88	12.08	11.66	9.17	17.8	12.4	13.47	8.72	10.7	12.33
BMERB1	3.97	5.43	3.04	1.13	0.42	0.99	0	0	0	0	0	0	0	0	0	0	0	0	0	0	0	0
BMF	35.94	44.71	13.98	19.47	16.38	25.29	34.61	83.66	32.43	45.59	14.28	18.63	31.69	43.09	13.26	15.85	17.44	21.93	15.08	31.35	7.48	16.64
BMI1	16.56	18.03	12.9	18.6	21.88	30.92	21.09	29.06	20.92	25.76	20.23	22.71	21.56	24.22	24.33	23.31	26.65	32.11	20.04	27.22	21.49	20.17
BMP1	30.77	13.54	18.77	9.65	22.48	11.6	41.62	20.58	35.84	12.92	32.59	13.41	47.91	28.04	36.85	21.15	47.96	18.31	37.06	20.04	21.02	18.61
BMP10	0	0	0	0	0	0	0	0	0	0	0	0	0	0	0	0	0	0	0	0	0	0
BMP15	0	0	0.24	0	0	0	0	0	0	0	0	0	0.17	0.17	0	0	0	0.5	0	0	0	0
BMP2	7.87	5.05	18.93	10.89	17.7	9.77	10.48	8.56	13.07	8.16	6.96	4.72	9.72	7.71	18.45	9.9	12.32	9.91	19.94	8.66	14.76	6.72
BMP2K	11.87	5.75	12.2	7.9	12.66	13.9	12.64	12.11	10.22	9.56	12.08	10.37	13.87	9.46	10.6	8.66	17	12.46	10.71	9.29	9.96	12.47
BMP3	10.16	11.46	6.72	4.56	10.14	8.72	2.65	6.46	2.05	4.95	6.82	6.01	4.33	5.06	3.63	3.61	1.46	3.27	1.29	5.01	1.63	1.96
BMP4	21.54	8.33	5.94	0.91	4.83	1.6	23.88	4.97	7.19	1.98	5.35	4.37	22.31	13.83	11.64	7.41	5.83	4.8	16.88	10.42	4.8	2.57
BMP5	0	0	0	0	0	0	0	0	0	0	0	0	0	0	0	0	0	0	0	0	0	0
BMP6	0.28	0.15	0.07	0.13	0.07	0.07	0.47	0.41	0.07	0.34	0.8	0.07	0.24	0.43	0.25	0.31	0.65	0.89	0.14	0.16	0.59	3.83
BMP7	34.51	32.67	19.15	20.43	38.29	30.58	44.15	37.8	36.64	32.26	26.71	22.5	34.65	37.48	38.06	41.94	50.88	43.84	28.27	37.03	23.36	26.62
BMP7-AS1	0	0	0	0	0	0	0	0	0	0	0	0	0	0	0	0	0	0	0	0	0	0
BMP8A	0.05	0	0.17	0	0	0	0	0	0	0	0.13	0.04	0.04	0	0	0	0.1	0	0.11	0	0.07	0
BMP8B	1.02	0.59	0.88	1.24	1.05	0.73	0.44	0.34	0.39	0.94	0.94	0.69	1.79	0.81	1.45	1.21	1.06	1.16	1.03	0.78	1.16	0.88
BMPER	0	0.11	0.05	0.05	0.25	0.2	0.09	0.1	0.12	0	0.2	0	0.07	0.15	0.15	0.15	0.23	0.39	0.17	0.19	0.04	0.15
BMPR1A	46.72	38.3	42.88	36.03	53.12	47.01	41.03	52.87	49.43	49.83	38.43	34	30.03	34.54	33.88	28.29	27.18	29.13	33.42	37.92	37.02	26.26
BMPR1B	4.38	6.95	5.99	9.08	6.68	6.78	5.31	11.21	12.35	20.76	3.87	3.26	5.64	6.53	4.1	4.87	7.92	6.64	3.77	8.01	7.53	11.58
BMPR1B-DT	3.67	1.33	6.59	4.45	1.85	5.67	0	0	0	0	0	0	0	0	0	0	0	0	0	0	0	0
BMPR2	26.95	15.24	21.67	15.09	27.6	22.93	17.25	20.95	19.11	16.53	24.11	15.07	28.41	22.78	26.46	17.02	24.82	18.73	22.25	17.64	18.11	13.99
BMS1	25.36	15.96	23.36	16.93	21.46	19.62	17.53	21.72	18.43	16.63	17.41	14.67	20.54	19.26	19.51	15.99	18.28	18.11	20.74	18.93	18.43	14.33
BMS1P1	0.57	1.06	2.03	1.65	2.36	2.51	0	0	0	0	0	0	0	0	0	0	0	0	0	0	0	0
BMS1P14	1.88	1.99	2.39	1.06	1.94	2.29	0	0	0	0	0	0	0	0	0	0	0	0	0	0	0	0
BMS1P17	0	0	0	0	0	0	0	0	0	0	0	0	0	0	0	0	0	0	0	0	0	0
BMS1P18	0	0	0	0	0	0	0	0	0	0	0	0	0	0	0	0	0	0	0	0	0	0
BMS1P2	1.14	0.28	4.32	1.56	3.23	3.79	0	0	0	0	0	0	0	0	0	0	0	0	0	0	0	0
BMS1P2-AGAP9	2.72	3.13	3.15	2.52	2.59	3	0	0	0	0	0	0	0	0	0	0	0	0	0	0	0	0
BMS1P20	6.57	4.2	7.74	5.39	7.87	5.78	4.7	7.8	7.75	7.34	5.2	5.37	7.5	8.53	4.66	5.83	7.27	7.5	6.98	6.23	6.74	4.33
BMS1P21	0	0	0	0	0	0	0	0	0	0	0	1.06	0	0.92	0	0	0	0.29	0	0	0	0
BMS1P22	0	0	0	0	0	0	0	0	0	0	0	0	0	0	0	0	0	0	0	0	0	0
BMS1P4	0.57	0	0	1.53	3.4	1.8	1.57	3.88	1.97	3.09	1.79	4	2.41	5.06	3.06	3.26	2.06	5.45	0.94	3.3	3.69	2.13
BMS1P4-AGAP5	2.66	2.08	5.8	2.11	2.68	2.3	0	0	0	0	0	0	0	0	0	0	0	0	0	0	0	0
BMT2	11.78	15.51	10.75	11.7	11.97	9.63	0	0	0	0	0	0	0	0	0	0	0	0	0	0	0	0
BMX	0	0	0.11	0.1	0.11	0	0	0	0.09	0.09	0.08	0.09	0.08	0	0.25	0	0.25	0.07	0.09	0	0.33	0.08
BNC1	3.31	1.21	2.15	0.21	1.64	0.35	4.05	1.03	2.58	0.36	0.31	0.09	4.61	1.67	2.77	1.56	4.32	1.76	3.34	1.09	0.38	0.08
BNC2	0.89	0.19	1.04	0.27	0.57	0.29	1.39	0.17	1	0.45	0.55	0.19	1.87	0.9	1	0.63	1.08	0.65	1.41	0.9	0.56	0.59
BNC2-AS1	0	0	0	0	3.83	0	0	0	0	0	0	0	0	0	0	0	0	0	0	0	0	0
BNIP1	26.41	19.54	17.99	17.44	19.21	21.75	21.35	22.33	21.59	13.42	21.52	16.77	16.71	19.07	17.52	14.54	16.63	16.82	17.92	15.5	14.47	15.81
BNIP2	26.87	18.35	26.69	23.93	27.55	33.38	38.07	53.34	40.7	37.12	48.59	40.82	44.39	48.35	40.64	39.55	42.22	50.18	48.52	37.07	37.14	41.18
BNIP3	336.28	668.2	589.06	869.08	301.45	422.17	144.02	298	351.52	658.3	322.91	406.04	177.27	288.15	414.74	610.4	278.81	460.64	286.16	363.87	388.54	300.33
BNIP3L	76.39	101.25	110.07	151.76	89	107.99	40.3	75.19	68.27	124.29	75.47	97.36	60.92	75.95	90.43	100.68	88.61	104.9	72.76	81.59	75.74	70.49
BNIP5	4.75	1.25	9.9	5.8	17.11	5.5	0	0	0	0	0	0	0	0	0	0	0	0	0	0	0	0
BNIPL	0.49	0.4	0.24	0.45	0.89	0.51	0.82	0.25	0.31	0.31	0.26	0.53	0.36	1.02	0.52	0.85	0.17	0.09	0.21	0.64	0.39	0.1
BOC	4.21	4.51	1.83	2.97	6.75	6.19	4.39	10.64	5.33	6.35	2.73	2.61	4.2	2.96	2.08	4.73	4.56	2.77	2.26	3.78	4.15	2.05
BOD1	57.69	73.79	56.16	74.53	42.82	48.21	66.34	65.79	54.89	59.06	38.54	45.72	44.35	50.05	45.19	46.09	39.98	49.11	50.09	62.68	51.69	48.81
BOD1L1	26	17.63	24.95	25.77	23.36	24.23	8.44	14	8.85	12.31	19.1	17.41	21.62	22.04	15.74	17.62	18.07	18.36	14.87	15.88	13.05	12.6
BOD1L2	0	0	0.16	0.07	0	0	0	0	0.19	0	0	0	0	0	0	0	0.06	0	0	0	0.12	0
BOK	21.06	15.28	14.18	14.5	17.46	11.6	24.9	18.06	28.27	22.45	22.73	18.88	28.38	21.51	28.39	27.36	32.27	28.49	29.06	20.72	20.86	24.91
BOK-AS1	0	0	0	0	0	0	0.39	0	0	0	0	0.35	0	0.3	0	0	0.63	0	0	0.26	0.95	0
BOLA1	32.34	42.56	29.86	27.33	31.39	27.97	27.74	25.63	26.58	31.19	29.64	28.89	27.81	26.07	19.78	35.95	23.39	24.62	22.82	27.02	28.59	23.98
BOLA2	6.37	3.2	6.4	1.18	11.15	13.34	25.01	17.69	22.3	14.07	15.55	19.83	23.54	23.05	26.22	25.41	25.83	25.65	26.24	18.91	23.73	20.36
BOLA2-SMG1P6	24.27	16.35	21.46	16.19	23.03	21.08	0	0	0	0	0	0	0	0	0	0	0	0	0	0	0	0
BOLA2B	225.47	142.24	166.56	136.5	158.03	122.23	25.01	17.69	22.3	14.07	15.55	19.83	23.54	23.05	26.22	25.41	25.83	25.65	26.24	18.91	23.73	20.36
BOLA3	76.29	53.05	65.68	62.35	57.23	59.25	69.71	62.9	66.73	61.58	61.39	49.45	63.81	58.18	71.95	72.71	72.37	57.94	73.22	62.15	82.48	76.85
BOLA3-AS1	4.69	2.9	2.75	2.3	1.96	5.98	2.92	4.6	2.03	3.95	0.77	1.36	1.76	2.11	1.35	3.8	0.54	0.75	2.45	1.93	1.17	2.19
BOLL	0	0	0	0	0	0	0	0	0	0	0	0	0	0	0	0	0	0	0	0	0	0
BOP1	40.62	22.96	24.75	15.29	25.18	20.37	58.55	45.88	49.29	27.96	30.12	19.13	37.07	22.28	32.81	27.34	31.58	29.7	52.27	27.08	43.78	31.68
BORA	8.29	4.02	4.82	4.14	5.92	4.74	6.73	4.21	5.87	3.9	4.33	3.24	3.3	3.63	3.22	3.48	1.94	2.59	5.27	4.34	4.59	2.51
BORCS5	2.68	1.11	2.3	1.53	2.56	2.32	0	0	0	0	0	0	0	0	0	0	0	0	0	0	0	0
BORCS6	10.08	5.22	5.06	1.71	5.08	5.29	0	0	0	0	0	0	0	0	0	0	0	0	0	0	0	0
BORCS7	10.94	11.03	12.91	9.88	13.13	12.69	0	0	0	0	0	0	0	0	0	0	0	0	0	0	0	0
BORCS7-ASMT	0	0	2.17	0	0	1.19	0	0	0	0	0	0	0	0	0	0	0	0	0	0	0	0
BORCS8	16.52	13.15	16.01	8.7	15.55	17.41	0	0	0	0	0	0	0	0	0	0	0	0	0	0	0	0
BORCS8-MEF2B	5.47	2.13	2.32	1.68	4.51	4.48	0	0	0	0	0	0	0	0	0	0	0	0	0	0	0	0
BPESC1	0	0	0	0	0	0	0	0	0	0	0	0	0	0	0	0	0	0	0	0	0	0
BPGM	33.37	28.38	27.3	15.14	44.28	38.08	24.43	32.54	23.26	19.25	37.95	28.86	47.25	53.09	34.42	21.84	37.31	33.83	27.11	34.22	23.52	21.52
BPHL	18.48	13.65	18.92	13.27	28.15	18.13	22.95	21.19	23.73	19.98	17.29	12.44	21.31	16.08	16.73	13.14	19.7	16.53	19.75	14.04	17	20.18
BPI	0	0.11	0	0	0	0	0	0	0	0	0	0	0	0	0	0	0	0	0	0	0	0
BPIFA1	0	0	0	0	0	0	0	0	0	0	0	0	0	0	0	0	0	0	0	0	0	0
BPIFA2	1.23	0	0	0.56	1.25	1.27	0	2.38	0.25	0.25	0	0	0.21	0.44	0	0.18	0.23	0	0.99	0.19	0	0
BPIFA3	0	0	0	0	0	0	0	0	0	0	0	0	0	0	0	0	0	0	0	0	0	0
BPIFA4P	0	0	0	0	0	0	0	0	0	0	0	0	0	0	0	0	0	0	0	0	0	0
BPIFB1	0.88	1.16	0.35	0.16	3.07	3.11	0	2.41	0.67	0.53	0.78	1.09	0.58	3.11	0.38	0.5	0.13	0.23	0.82	5.35	0	0.98
BPIFB2	0	0.12	0	0.15	0.82	0.17	0	0	0	0.23	0.69	0.72	0	0	0.34	0	0.11	0.3	0	0	0.11	0.33
BPIFB3	0	0	0	0	0	0	0	0	0	0	0	0	0	0	0	0	0	0	0	0	0	0
BPIFB4	0	0.19	0.38	0.35	0.66	0.13	0.23	0.25	0	0.2	0.79	0.1	0	0	0	0.38	0	0	0	0.48	0.48	0.28
BPIFB6	0	0	0	0	0	0	0	0	0	0	0	0	0	0	0	0	0	0	0	0	0	0
BPIFC	0	0	0	0	0	0	0	0	0	0	0	0	0	0	0	0	0	0	0	0.09	0	0
BPNT1	46.93	58.53	50.64	54.35	47.29	38.96	49.2	48.56	55.09	54.47	42.5	30.95	37.97	34.68	44.03	38.1	41.41	29.93	40.69	37.73	36.21	32.29
BPTF	27.94	21.87	29.45	30.95	23.98	23.19	16.62	22.54	17.17	20.54	22.72	18.74	22.05	22.67	21.45	18.66	21.42	19.57	19.63	24.82	20.38	15.36
BPY2	0	0	0	0	0	0	0	0	0	0	0	0	0	0	0	0	0	0	0	0	0	0
BPY2B	0	0	0	0	0	0	0	0	0	0	0	0	0	0	0	0	0	0	0	0	0	0
BPY2C	0	0	0	0	0	0	0	0	0	0	0	0	0	0	0	0	0	0	0	0	0	0
BRAF	6.84	6.61	7.4	8.34	6.41	7.66	5.14	6.93	6.01	6.82	7.56	7.24	6.44	8.02	5.68	6.82	9.66	4.35	7.95	8.63	5.66	10.81
BRAP	10.48	8.85	8.89	7.58	10.16	11.67	10.68	9.92	11.21	8.88	9.95	9.14	12.31	10.51	8.93	7.25	11.52	10.03	10.32	10.29	8.61	11.37
BRAT1	25.41	20.57	19.29	14	18.17	15.04	35.27	38.85	28.02	23.22	19.36	15.36	28.79	20.92	22.54	24.08	26.2	21.17	26.92	22.76	25.79	15.62
BRCA1	8.56	2.02	5.41	1.66	3.53	1.58	4.9	2.88	4.83	2.41	5.25	1.79	2.28	0.89	2.3	1.4	2.07	1.69	4.14	2.22	3.08	1.75
BRCA2	1.89	0.51	2.27	1.06	1.62	1.34	1.2	0.66	1.91	1.12	0.97	0.58	0.66	0.56	0.64	0.35	0.79	1.01	1.42	0.55	1.48	0.75
BRCC3	23.89	18.57	22.97	21.54	29.75	26.91	26.61	28.36	24.35	21.29	19.59	12.34	22.43	18.06	23.53	15.23	27.75	22.28	28.82	16.21	23.92	22.94
BRD1	34.68	22.02	29.19	27.14	31.99	30.54	27.19	39.1	26.47	28.62	35.97	34.28	33.97	38.73	30.85	28.63	31.08	31.02	31.19	29.8	32.06	33.7
BRD2	204.52	185.66	195.23	183.71	164.22	194.53	129.47	160.58	129.03	140.06	142.3	149.31	158.19	179.14	154.91	143.5	174.2	166.77	166.05	171.2	165.67	170.17
BRD3	21.55	15.41	12.55	10.89	16.17	15	19.25	24.77	16.01	17.99	16.83	14.08	17.02	19.05	13.36	12.18	14.46	14.98	16.9	16.71	15.24	14.91
BRD3OS	14.12	14.98	12.52	9.57	13.08	12.98	0	0	0	0	0	0	0	0	0	0	0	0	0	0	0	0
BRD4	38.22	34.8	42.22	54.76	39.45	46.2	31.08	39.86	32.84	34.03	45.88	45.23	39.37	45.25	35.83	33.85	37.64	38.69	42.02	44.31	35.71	49.92
BRD7	30.09	16.93	23.45	17.46	30.94	26.26	73.18	79.28	69.94	51.51	59.44	51	58.68	50.61	52.47	40	61.19	57.14	61	48.67	58.88	56.7
BRD7P3	0	0	0	0	0	0	0	0	0	0	0	0	0	0	0	0	0	0	0	0	0	0
BRD8	26.56	17.6	26.33	22.55	36.93	30.68	25.36	28.43	29.42	31.25	29.88	25.21	22.4	21.67	23.36	17.28	26.06	30.35	22.34	22.77	28.8	35.11
BRD9	34.67	21.96	25.64	18.16	27.16	25.56	27.22	29.01	28.79	21.94	23.39	21.07	26.52	20.92	23.38	18.4	25.56	24.71	31.38	22.79	22.91	26.92
BRDT	0	0	0	0	0	0	0	0	0	0	0	0	0	0	0	0	0	0	0	0	0	0
BRDTP1	0	0	0	0	0	0	0	0	0	0	0	0	0	0	0	0	0	0	0	0	0	0
BRF1	21.89	18.38	14.13	13.5	15.4	15.54	23.48	22.07	17.69	19.86	18.68	17.25	19.85	21.77	18.45	16.81	22.08	22.66	20.55	25.12	20.46	21.54
BRF2	11.52	14.86	5.81	14.62	7.22	8.61	16.23	9.61	11.19	12.09	15.82	13.11	11.57	16.66	12.53	12.82	8.58	9.1	11.51	14.63	10.18	7.58
BRI3	162.39	201.73	150.79	207.09	177.9	164.66	214.66	160.02	170.32	176.02	151.26	205.77	149.92	178.19	181.24	231.72	207.3	189.11	187.42	186.69	173.08	186.07
BRI3BP	23.03	10.3	29.2	20.26	25.83	24.77	21.48	19.32	20.18	20.75	37.17	27.38	18.09	17.53	23.69	19.64	21.26	23.85	24.66	11.24	25.26	18.06
BRICD5	3.75	1.14	2.77	2.29	2.54	2.58	3.16	3.66	3.31	0.5	1.73	1.29	4.81	2.91	2.16	2.96	3.28	3.85	4.33	0.96	0.24	0.92
BRINP1	0	0	0	0.08	0	0	0	0	0	0.07	0	0	0	0	0	0.25	0	0	0	0.05	0	0
BRINP2	0.06	0	0	0	0	0	0	0.21	0.46	0.4	0.11	0.24	0	0.16	0	0.04	0.11	0.1	0	0.04	0.22	0.16
BRINP3	0	0	0	0	0	0	0	0	0	0	0	0	0	0	0	0	0	0	0	0	0	0
BRIP1	3.24	1.08	1.73	0.6	1.32	0.36	3.02	0.77	1.89	0.59	1.44	0.56	0.96	0.54	0.88	0.26	0.76	0.43	2.38	0.62	1.49	0.67
BRIX1	47.44	29.2	35.11	35.62	37.09	40.72	67.22	56.49	61.25	45.3	33.95	34.84	33.63	36.57	41.43	29.86	37.44	43.38	50.06	41.51	42.73	40.51
BRK1	309.83	357.04	314.86	317.67	268.89	297.05	327.14	281.26	312.42	253.79	278.83	274.66	298.38	280.7	295.5	294.39	286.03	234.28	288.12	278.96	269.28	245.61
BRMS1	48.39	34.16	32.75	37.36	52.84	41.48	78.73	55.93	57.67	46.79	53.45	45.62	54.24	43.54	45.67	49.82	61.1	61.05	68.98	40.08	46.49	51.03
BRMS1L	5.06	4.47	5.11	6.08	10.6	8.23	8.14	11.66	7.96	8.05	6.61	6.64	9.05	9.33	7.47	7.24	9.96	9.17	7.61	8.71	9.72	6.55
BROX	30.69	25.15	42.36	36.49	33.4	40.75	30.52	24.44	24.21	31.08	34.4	31.31	29.62	29.14	25.77	28.64	31.22	28.5	34.76	29.56	32.41	32.84
BRPF1	12.29	10.27	11.71	10.01	12.22	11.65	10.15	12.84	9.76	11.12	10.43	11.61	12	11.7	11.95	10.51	7.44	9.76	14	13.27	12.01	11.2
BRPF3	16.36	12.92	19.52	16.87	25.2	21.58	13.89	19.3	18.99	23.18	26.98	22.92	19.28	19.9	23.75	22.45	23.55	23.23	19.63	17.86	25.21	24.34
BRS3	0	0	0	0	0	0	0	0	0	0	0	0	0	0	0	0	0	0	0	0	0	0
BRSK1	0.66	0.9	0.49	0.68	0.84	0.43	0.63	0.5	0.84	1.8	1.21	0.64	0.91	1.32	1.3	1.56	0.66	0.6	3.86	2.22	1.64	0.77
BRSK2	0.45	0.46	0.51	0.42	0.46	1.11	0	0.12	1.01	1.49	0.18	0.68	0.36	0.81	0.7	1.44	0.86	0.89	0.21	0.38	0.82	0.71
BRWD1	15.48	9.79	16.37	15.74	17.54	19.87	9.11	12.18	6.9	12.02	13.21	12.95	13.44	13.87	11.52	11.76	12.12	14.55	9.69	12.33	11.27	12.64
BRWD1-AS1	0	0	0	0	0	0	0	0.55	0	0	0	0	0	0	0	0	0	0	0	0	0	0
BRWD1-AS2	0	0.94	0.32	0	0.98	1.33	0	0	0	0	0	0	0	0	0	0	0	0	0	0	0	0
BRWD3	12.01	10.28	16.03	16.39	11.16	14	5.59	9.53	7.9	10.68	9.11	9.27	8.55	9.36	7.8	10.32	6.52	7.28	6.62	8.45	7.16	4.66
BSCL2	49.49	48.09	29.7	33.64	34.18	38.6	64.94	52.93	67.05	42.42	50.37	55.77	46.36	57.16	47.85	60.77	63.06	58.65	53.16	58.27	57.85	51.89
BSDC1	45.33	41.01	48.42	50.9	50.91	53.33	40.34	45.6	39.17	36.64	52.58	42.46	50	55.6	43.67	40.8	62.45	45.75	45.53	45.02	44.02	53.66
BSG	840.39	807.27	752.1	732.68	710.32	712.08	893.67	701.37	881.02	723.95	619.83	556.33	816.41	691.32	841.29	799.15	860.12	779.1	802.76	743.44	695.23	636.18
BSN	0.02	0.01	0.02	0	0.02	0.05	0.01	0.06	0	0.07	0.04	0.09	0.02	0.07	0.05	0.06	0.19	0.14	0.03	0	0.08	0.09
BSN-DT	0	0	0	0	0	0.11	0	0	0	0	0	0	0	0	0	0	0	0	0	0	0	0
BSND	0	0	0	0	0	0.03	0	0.21	0	0	0	0.36	0	0	0	0	0	0	0	0	0	0
BSPH1	0	0	0	0	0	0	0	0	0	0	0	0	0	0	0	0	0	0	0	0	0	0
BSPRY	37.89	31.81	36.14	31.29	27.11	21.75	27.18	34.53	36.45	39.28	34.72	36.25	34.7	34	40.05	40.89	35.06	29.52	38.94	32.09	29.13	21.24
BST1	4.98	2.29	5.21	3.53	5.25	4.56	4.55	2.32	6.44	4.31	0.93	0.98	5.57	1.57	4.7	3.2	6	6.17	8.97	2.59	6.16	5.45
BST2	44.18	69.62	21.43	35.93	58.47	70.44	18.08	74.14	17.31	30.71	16.03	11.53	48.44	55.92	32.46	39.47	21.43	31.51	16.82	55.25	12.65	21.58
BSX	0	0	0	0	0	0	0	0	0	0	0	0	0	0	0	0	0	0	0	0	0	0
BTAF1	18.15	10.39	23.18	21.12	21.72	29.35	13.46	22.25	12.46	17.58	21.99	28.38	28.87	40.85	17.58	25.31	22.07	28.95	15.81	19.81	18.15	17.21
BTBD1	47.79	31.75	42.69	35.61	50.71	43.68	50.73	46.27	48.15	35.52	40.82	33.48	54.38	50.01	48.9	41.92	57.01	46.23	56.01	47.2	45.74	49.21
BTBD10	31.79	16.8	18.44	15.32	21.06	15.19	34.57	20.17	29.7	15.53	21.05	16.71	34.53	21.52	24.86	18.62	33.01	24.4	39.03	20.77	20.1	16.83
BTBD11	0.05	0.05	0	0	0	0	0.08	0.14	0.05	0	0.1	0.04	0.15	0.71	0.55	0.72	0.46	0.28	0.11	0.18	0	0.21
BTBD16	1.53	1.23	3	0.7	1.1	0.95	0.84	0.45	0.62	0.49	1.79	1.01	0.75	0.66	0.88	1.19	0.7	0.74	1.26	0.86	1.16	0.8
BTBD17	0	0	0	0	0	0	0	0	0	0	0	0	0	0	0	0	0	0	0	0	0	0
BTBD18	0	0	0	0	0	0	0	0	0	0	0	0	0	0	0	0	0	0	0	0	0	0
BTBD19	10.4	3.53	4.77	3.41	1.9	2.11	2.88	5.57	1.8	3.56	2.75	2.28	8.3	11.33	5.98	4.64	4.89	3.19	2.28	5.17	1.68	2.2
BTBD2	119.17	160.32	109.9	117.27	94.31	92.56	112.92	131.19	142.57	136.17	122.39	121.75	95.16	110.19	118.37	133.64	94.36	92.45	119.37	133.47	134.17	108
BTBD3	41.48	32.93	75.32	62.14	73.76	58.42	36.78	43.17	52.44	61.11	64.12	56.76	35.32	40.33	45.59	41.03	58.41	52.75	43.27	43.7	52.98	103.71
BTBD6	35.94	33.33	34.72	32.88	33.07	33.98	50.87	42.42	46.11	40.82	37.81	30.82	35.86	32.86	45.05	39.84	52.2	48.65	45.45	39.65	42.29	43.73
BTBD7	24.91	13.99	23.53	16.25	18.69	21.4	19.63	19.68	20.12	19.33	18.88	14.88	24.23	18.55	20.85	15.62	18.54	15.87	25.75	16.34	19.43	13.44
BTBD8	3.24	2.06	2.39	2.6	2.73	2.51	0	0.2	1	0.33	1.12	2.19	1.72	1.47	2.24	0.98	1.39	1.41	0.17	0.51	1.39	0.91
BTBD9	3.17	3.36	3.22	2.97	3.34	2.79	2.4	5.2	3.35	3.3	3.35	3.7	3.35	2.83	3.62	3.37	3.57	4.59	4.08	3.87	3.75	4.54
BTBD9-AS1	0	0	0	0	0	0	0	0	0	0	0	0	0	0	0	0	0	0	0	0	0	0
BTC	3.69	1.88	3.3	2.51	11.35	10.45	1.04	1.55	2.59	2.56	4.11	5.07	2.23	3.11	4.33	2.44	7.73	5.17	4.29	2.4	8.26	6.92
BTD	13.26	7.79	9.89	10.96	14.66	19.24	13.49	10.69	8.81	9.07	10.8	11.65	17.77	12.98	18.26	14.78	20.68	15.3	14.98	8.43	9.05	16.5
BTF3	1033.95	1503.65	1182.3	1348.14	1154.86	1235.48	1178.57	1297.37	1138.3	1246.7	998.92	1174.73	938.49	988.38	946.69	1003.25	922.11	968.69	964.76	1183.66	1106.55	1164.86
BTF3L4	33.92	22.87	29.2	23.93	28.49	27.71	39.6	35.35	29.74	27.82	23.95	20.73	30.05	26.55	25.21	23.43	24.33	28.9	27.13	29.69	24.27	23.45
BTF3P11	0	0	0	0	0	0	0	0	0	0	0	0	0	0	0	0	0	0	0	0	0	0
BTG1	54.9	94.43	73.62	95.92	53.59	59.42	42.77	55.55	59.19	72.78	59.21	61.97	62.88	75.8	63.04	78.55	72.38	62.14	68.04	73.09	58.58	50.73
BTG2	330.37	332.64	261.54	260.46	257.22	196.62	265	536.08	334.46	455.84	174.25	180.26	297.05	360.99	160.48	196.41	294.01	292.49	237.33	471.27	247.22	187.61
BTG3	75.87	68.3	100.46	121.75	96.75	93.43	62.83	72.02	71.37	80.41	82.54	91.71	74.92	89.48	63.08	59.05	62.3	75.39	62.32	67.19	67.43	80.75
BTG3-AS1	1.14	0.33	1.12	0.63	0.93	0.82	0	0	0	0	0	0	0	0	0	0	0	0	0	0	0	0
BTG4	0	0	0.6	0	0	0	0	0	0	0.26	0	0	0.22	0	0	0	0	0.44	0	0	0	0
BTK	0	0.29	0.12	0.11	0	0.26	0	0	0.16	0.08	0	0	0	0	0	0.12	0.08	0	0.08	0	0.37	0.31
BTLA	0	0	0	0	0	0	0.08	0	0	0	0	0.07	0	0	0	0	0	0.06	0	0.05	0	0
BTN1A1	0	0	0	0	0	0.09	0	0	0	0.08	0	0.15	0	0.2	0	0	0	0.13	0	0	0	0
BTN2A1	31.48	33.16	41.22	42.97	30.42	36.13	22.55	30.17	21.29	27.48	29.34	29.3	42.56	45.34	36.41	44.74	43.54	37.64	27.87	35.23	23.75	27.32
BTN2A2	10.05	13.29	15.68	14.37	21.51	14.93	9.23	13.84	11.81	10.54	18.76	12.37	18.26	16.11	12.48	10.39	19.68	16.25	11.24	12.51	14.83	34.77
BTN2A3P	1.43	2.1	2.95	1.72	2.72	2.28	1.2	1.8	1.06	0.53	0.77	1.8	2.77	4.2	1.02	1.78	1.66	1.52	2.08	2.39	2.83	1.71
BTN3A1	15.79	21.75	18.44	17.12	17.09	16.3	9.53	13.46	12.61	16.57	16.57	16.35	16.86	22.63	12.94	15.27	13.34	17.36	9.61	19.58	14.7	16.23
BTN3A2	21.15	28.6	20.96	25.42	21.63	27.75	13.99	15.65	15.11	20.24	23.53	19.65	28.93	35.07	29.34	29.74	28.35	31.79	15.96	29.81	22.52	23.41
BTN3A3	15.06	19.27	14.7	17.43	19	17.08	7.6	15.08	10.81	15.58	14.38	15	17.56	19.63	13.63	15.1	15.65	15.7	13.25	19.5	15.79	20.35
BTNL10	0	0	0	0	0	0	0	0	0	0	0	0	0	0	0	0	0	0	0	0	0	0
BTNL2	0	0	0	0	0	0	0	0	0	0	0	0	0	0	0	0	0	0	0	0	0	0
BTNL3	0	0	0	0	0	0	0	0	0	0	0	0	0	0	0	0	0	0	0	0	0	0
BTNL8	0	0	0	0	0	0	0	0	0	0	0	0	0	0	0	0	0	0	0	0	0	0
BTNL9	0	0	0	0	0.08	0.08	0	0.07	0.27	0.18	0	0.19	0	0.11	0.26	0.14	0.86	1.24	0.06	0	0.23	0.22
BTRC	11.37	6.93	7.24	4.78	11.17	9.39	8.48	10.63	7.98	7.09	9.89	6.74	10.86	7.5	8.03	7.95	9.17	6.97	9.46	9.07	8.3	7.62
BUB1	23.39	12.99	24.53	17.79	13	6.94	13.13	7.26	17.14	12.99	9.89	7.43	5.53	3.62	5.41	2.57	4.44	4.93	19.48	4.84	11.28	4.65
BUB1B	25.74	8.97	19.06	11.51	8.79	3.37	23.1	9.74	21.82	8.85	8.23	2.36	6.15	2.39	4.88	2.11	3.95	2.93	14.49	5.27	11.95	3.39
BUB1B-PAK6	5.51	3.87	1.7	2.33	5.1	4.33	0	0	0	0	0	0	0	0	0	0	0	0	0	0	0	0
BUB3	61.9	47.14	51.25	45.06	48.07	45.12	79.75	59.8	80.58	50.5	49.21	36.17	48.81	43.76	55.78	42.24	53.83	49.36	66.82	45.37	61.12	54.03
BUD13	22.34	15.7	18.72	15.16	15.09	17.6	18.75	20.34	18.59	13.41	16.97	15.43	14.74	13.81	12.24	12.31	14.8	13.26	14.64	12.64	15.28	15.53
BUD23	72.61	48.94	66.06	44.21	71.11	66.52	0	0	0	0	0	0	0	0	0	0	0	0	0	0	0	0
BUD31	186.58	186.68	171.26	179.3	156.44	186.45	154.93	122.39	111.48	119.08	128.45	102.36	149.99	123.74	109.34	112.54	122.46	138.97	125.54	130.16	114.66	136.76
BVES	1.57	0.45	2.64	2.63	4.71	5.02	0.47	0.36	0.76	1.22	4.88	4.75	1.68	1.45	2.43	3.14	5.26	5.46	1.09	1.33	6.11	7.22
BVES-AS1	0	0.12	0	0	0.17	0	0	0	0	0	0	0.14	0	0	0.29	0	0	0	0	0	0	0.5
BYSL	40.02	24.63	26.15	22.9	33.41	28.92	37.15	30.64	33.53	25.78	27.54	23.59	28.8	27.22	27.81	21.57	24.72	26.96	31.37	23.47	29	20.47
BZW1	162.54	109.44	152.79	115.59	139.61	125.83	186.36	137.6	150.9	120.01	116.22	115.06	137.98	107.96	129.54	117.16	134.66	125.19	166.53	106.38	119.65	104.75
BZW1-AS1	0	0	0	0	0	0	0	0	0	0	0	0	0	0	0	0	0	0	0	0	0	0
BZW2	107.47	99.75	112.86	90.77	102.46	92.77	106.71	111.66	105.92	100.12	77.14	71.68	71.84	70.24	69.18	69.75	67.42	75.21	96.78	78.83	77.37	88.64
C10orf105	0	0.04	0	0	0	0.06	0	0	0.04	0	0	0.09	0.11	0	0	0	0.04	0	0	0.03	0	0
C10orf120	0	0	0	0	0	0	0	0	0	0	0	0	0	0	0	0	0	0.21	0	0	0	0
C10orf126	0	0	0	0	0	0	0	0.25	0.31	0.1	0	0	0	0	0	0	0	0	0	0	0	0
C10orf142	0	0	0	0	0	0	0	0	0	0	0	0	0	0	0	0	0	0	0	0	0	0
C10orf143	1.27	1.45	2.34	2.25	5.42	6.92	0	0	0	0	0	0	0	0	0	0	0	0	0	0	0	0
[truncated: 26,251 more rows]

## Sheet: Study_Fig.S2
	Previous studies
	Library name	Tissue	Treatment/stage	Sorce	Figure
	SRR10060923	Endometrial organoids, 12d	Control	Fitzgerald et al. (GSE136795)	Fig.S2
	SRR10060925	Endometrial organoids, 12d	Control	Fitzgerald et al. (GSE136795)	Fig.S2
	SRR10060928	Endometrial organoids, 12d	E2+MPA+cAMP	Fitzgerald et al. (GSE136795)	Fig.S2
	SRR10060929	Endometrial organoids, 12d	E2+MPA+cAMP	Fitzgerald et al. (GSE136795)	Fig.S2
	SRR10060931	Endometrial organoids, 12d	Control	Fitzgerald et al. (GSE136795)	Fig.S2
	SRR10060933	Endometrial organoids, 12d	Control	Fitzgerald et al. (GSE136795)	Fig.S2
	SRR10060936	Endometrial organoids, 12d	E2+MPA+cAMP	Fitzgerald et al. (GSE136795)	Fig.S2
	SRR10060937	Endometrial organoids, 12d	E2+MPA+cAMP	Fitzgerald et al. (GSE136795)	Fig.S2
	SRR9298724	Human endometrium/Epithelium only	proliferative stage	Chi et al. (GSE132713)	Fig.S2
	SRR9298725	Human endometrium/Epithelium only	proliferative stage	Chi et al. (GSE132713)	Fig.S2
	SRR9298726	Human endometrium/Epithelium only	proliferative stage	Chi et al. (GSE132713)	Fig.S2
	SRR9298727	Human endometrium/Epithelium only	proliferative stage	Chi et al. (GSE132713)	Fig.S2
	SRR9298728	Human endometrium/Epithelium only	mid-secretory stage	Chi et al. (GSE132713)	Fig.S2
	SRR9298729	Human endometrium/Epithelium only	mid-secretory stage	Chi et al. (GSE132713)	Fig.S2
	SRR9298730	Human endometrium/Epithelium only	mid-secretory stage	Chi et al. (GSE132713)	Fig.S2
	SRR9298731	Human endometrium/Epithelium only	mid-secretory stage	Chi et al. (GSE132713)	Fig.S2
	SRR9298732	Human endometrium/Epithelium only	mid-secretory stage	Chi et al. (GSE132713)	Fig.S2

## Sheet: ReadCount_Fig.S2
Gene	EMO6_con_out	EMO6_con_in	EMO6_E2_out	EMO6_E2_in	EMO6_EPCP_out	EMO6_EPCP_in	EMO9_con_out	EMO9_con_in	EMO9_E2_out	EMO9_E2_in	EMO9_EPCP_out	EMO9_EPCP_in	Pre1_con_out	Pre1_con_in	Pre1_E2_out	Pre1_E2_in	Pre1_EPCP_out	Pre1_EPCP_in	Pre2_con_out	Pre2_con_in	Pre2_EPCP_out	Pre2_EPCP_in	SRR10060923	SRR10060925	SRR10060928	SRR10060929	SRR10060931	SRR10060933	SRR10060936	SRR10060937	SRR9298724	SRR9298725	SRR9298726	SRR9298727	SRR9298728	SRR9298729	SRR9298730	SRR9298731	SRR9298732
A1BG	4	9	4	8	4	10	5	1	2	14	2	4	8	19	9	18	1	3	5	8	6	7	2	6	4	7	2	0	9	11	27	16	62	15	21	10	16	15	13
A1BG-AS1	1	0	0	0	6	1	2	2	1	3	0	2	0	5	3	2	3	5	3	4	0	0	29	46	15	50	28	35	17	47	89	73	64	55	40	67	59	73	17
A1CF	0	0	0	0	0	0	0	0	0	0	0	0	0	0	0	0	0	0	0	0	0	0	0	0	0	0	1	2	0	0	0	0	0	2	0	0	0	0	0
A2M	1	5	0	1	1	6	0	7	16	6	2	4	2	10	5	1	6	8	10	20	11	8	3	0	0	5	4	0	1	7	13342.9	6873.97	5352	7635.93	11121	9540	8383.97	8256	2152
A2M-AS1	4	1	6	3	11	7	1	7	8	11	4	6	3	11	4	6	3	10	2	3	4	8	4	5	0	7	4	4	0	4	106	51	48	39	16	9	32	7	8
A2ML1	8	3	0	0	4	13	3	0	2	0	6	0	0	1	0	3	3	6	2	2	0	6	0	1	5	10	1	0	10	7	5	14	3	26	1	0	21	5	9
A2MP1	0	0	0	0	0	0	0	0	0	0	0	0	0	0	0	0	0	0	0	0	0	0	0	0	0	0	0	0	0	0	2	3	3	1	4	3	3	0	3
A3GALT2	0	0	1	0	0	0	0	0	0	0	0	1	0	0	0	0	0	0	1	3	1	2	1	0	0	0	1	1	0	0	0	0	0	0	4	0	0	0	0
A4GALT	299	345	340	291	417	329	289	325	515	658	717	618	461	580	563	711	438	625	322	617	455	602	1174	941	912	824	1252	777	1165	750	337	270	588	452	169	272	210	107	99
A4GNT	0	0	0	0	0	0	0	0	0	0	0	0	0	0	0	0	0	0	0	0	0	0	0	0	0	0	0	0	0	0	0	0	0	0	0	0	0	0	0
AA06	0	0	0	0	0	0	0	0	0	0	0	0	0	0	0	0	0	0	0	0	0	0	0	0	0	0	0	0	0	0	0	0	0	0	0	0	0	0	0
AAAS	233	291	222	164	180	188	244	241	329	282	242	206	286	310	338	278	273	328	218	273	308	267	610	632	270	428	605	561	287	434	1308	823	1678	828	414	323	565	391	412
AACS	1067	1591	1037	928	753	699	898	1032	1113	914	874	673	1195	917	1035	1148	753	795	952	1225	858	799	1126	1043	895	1082	1280	1051	1197	1136	635	646	428	711	505	291	417	447	165
AACSP1	2	0	0	0	1	0	0	1	0	0	0	0	0	0	0	4	0	1	0	0	0	0	0	0	0	0	0	0	0	0	1	0	2	6	0	0	1	0	0
AADAC	0	0	0	1	0	0	0	0	0	1	0	0	0	2	0	0	0	0	0	0	0	0	0	1	0	4	0	3	1	8	13	39	8	46	4	2	21	4	6
AADACL2	0	0	0	0	0	0	0	0	0	0	0	0	0	0	1	0	0	0	0	0	0	0	0	0	0	0	0	0	0	0	0	1	0	0	0	0	1	1	0
AADACL2-AS1	0	0	0	0	0	0	0	0	0	0	0	0	0	0	0	0	0	0	0	0	0	0	0	0	0	0	0	0	0	0	0	1	0	0	0	0	0	0	0
AADACL3	0	0	0	0	0	0	0	0	0	0	0	0	0	0	0	0	0	0	0	0	0	0	0	0	0	0	0	0	0	0	0	0	0	0	0	0	0	0	0
AADACL4	1	0	0	2	2	1	0	0	0	0	0	0	0	0	0	0	0	0	0	0	0	0	2	3	0	0	2	1	0	0	0	1	4	6	23	10	5	28	0
AADACP1	0	0	1	1	1	3	0	0	3	10	1	0	0	2	6	5	2	2	1	0	1	7	3	10	17	67	11	10	9	56	53	13	27	34	8	0	7	1	3
AADAT	66	30	54	39	35	51	90	100	128	94	56	48	56	55	51	73	102	73	81	72	106	116	99	117	32	134	101	116	20	102	764	675	477	590	194	59	146	138	35
AAGAB	411	297	237	175	327	267	479	409	430	254	385	272	609	424	474	360	525	348	411	399	341	328	623	853	840	1080	699	803	993	1054	875	2060	1078	1101	818	518	648	433	204
AAK1	237	126	152	111	222	220	254	232	267	163	267	190	326	264	351	237	348	262	213	300	204	312	335	371	416	663	349	288	530	588	696	901	568	627	834	376	572	632	266
AAMDC	25	56	28	28	36	31	15	13	38	24	26	11	23	25	45	32	36	33	23	32	21	34	149	112	39	95	140	101	33	64	310	314	440	265	119	186	154	94	69
AAMP	652	808	527	558	677	564	748	737	734	729	677	625	861	766	1121	924	800	908	787	971	797	828	2025	1882	1510	1683	2095	1637	1797	1718	2124	1936	1750	1717	963	720	990	931	318
AANAT	0	2	0	0	0	0	0	0	3	0	0	0	0	0	0	0	0	0	1	0	0	0	1	1	0	0	3	0	1	3	1	1	1	1	0	0	1	0	0
AAR2	294	426	291	261	264	273	358	353	321	388	353	376	459	396	458	428	390	366	348	500	412	362	616	727	491	636	610	681	554	651	913	911	741	772	446	409	567	413	172
AARD	0	0	0	0	0	0	0	0	0	0	0	0	0	0	0	0	0	0	0	0	0	0	0	0	0	0	0	0	0	0	9	2	5	4	4	1	3	1	1
AARS1	1365	1470	1096	1639	1200	1188	0	0	0	0	0	0	0	0	0	0	0	0	0	0	0	0	0	0	0	0	0	0	0	0	0	0	0	0	0	0	0	0	0
AARS2	177	185	167	156	191	152	150	192	259	230	212	192	258	247	302	274	192	231	249	293	282	181	345	461	198	288	303	374	226	327	658	500	754	463	252	157	268	188	178
AARSD1	166.52	189.13	145.87	132.27	175.75	128.21	170	161	204	160	186.37	166	229.21	198.23	217.07	239	219	226.26	152	232.96	179	204.93	744.94	532	392.25	536.2	688	401.63	409.65	491	888.75	716.64	1008.3	640.73	294.16	281.68	351.06	285.35	218
AASDH	105	137	147	116	107	122	76	131	119	142	147	138	154	136	157	150	169	180	106	189	153	154	111	169	147	214	135	165	208	203	359	576	152	474	343	138	255	220	73
AASDHPPT	247	224	220	205	298	227	382	292	327	277	249	219	358	357	439	286	367	369	309	388	309	321	359	489	511	1137	441	552	585	972	838	954	382	738	710	258	491	483	163
AASS	1	0	8	3	3	0	0	5	6	4	0	4	10	15	14	10	35	44	25	22	21	33	27	29	1	10	18	23	3	5	985	817	596	732	1209	390	1229	976	412
AATBC	19	6	14	4	11	20	31	25	31	13	27	28	26	23	39	43	22	42	25	23	59	20	33	11	12	18	47	25	5	15	22	34	67	58	8	17	13	3	3
AATF	366	452	315	306	359	282	393	331	379	352	373	378	455	394	490	459	401	537	441	512	433	410	682	623	622	766	766	603	853	796	840	1228	966	958	529	451	494	459	194
AATK	8	6	5	15	7	6	4	4	5	5	1	8	5	13	19	22	8	12	7	7	6	6	7	5	2	18	5	7	8	5	13	7	13	10	13	10	10	0	3
ABALON	9	5	3	9	11	7	9	3	5	6	7	8	28	15	22	13	38	24	17	15	7	8	436	810	538	754	580	716	665	669	1	0	0	0	0	0	0	0	0
ABAT	23	39	27	61	43	38	6	13	29	70	44	39	34	57	48	51	56	80	25	60	34	43	42	100	40	111	58	107	16	121	521	323	234	347	446	95	580	441	319
ABCA1	33	36	107	115	119	216	49	89	114	326	135	171	165	303	232	381	322	505	65	163	171	490	198	260	586	420	305	221	718	305	455	180	48	430	1030	235	513	584	198
ABCA10	3	0	4	4	1	5	1	6	5	7	5	5	3	4	9	12	3	12	4	20	1	10	15	4	1	2	11	9	8	9	70	20	13	84	70	21	93	52.09	42
ABCA11P	36	32	18	42	27	40	25	28	29	40	30	39	58	41	81	69	52	52	34	48	34	44	77	88	46	106	86	100	52	81	181	207.05	113.65	125.96	78.88	32.03	76	63	38.07
ABCA12	102	85	78	47	68	88	124	158	70	36	170	169	166	153	184	167	135	151	101	123	76	36	25	3	162	116	28	7	261	144	36	22	8	42	5	1	60	9	22
ABCA13	305	171	530	201	881	988	140	258	166	176	4167	1692	1041	1019	1302	614	635	846	183	394	443	414	134	94	469	229	190	83	575	207	18	41	11	45	48	16	33	41	9
ABCA17P	0	1	0	1	0	2	0	0	0	0	0	1	2	1	0	1	0	2	0	1	1	1	2	3	0	4	1	0	1	1	0	0	2	0	0	0	0	0	0
ABCA2	666	1061	388	698	342	409	201	553	257	362	486	569	834	1008	1007	1462	541	796	676	1323	520	466	690	1118	329	747	749	1009	483	806	694	364	559	543	273	63	218	217	151
ABCA3	31	24	46	16	22	46	22	51	47	55	91	75	104	119	96	88	116	113	105	60	118	77	361	316	119	350	346	302	128	266	225	122	251	289	164	155	158	153	159
ABCA4	11	2	24	11	81	87	6	10	8	16	234	86	45	54	62	45	42	29	20	22	14	109	42	17	24	34	54	16	29	22	34	16	15	21	20	11	23	14	13
ABCA5	82	138	164	126	166	211	138	314	117	245	213	159	224	342	254	268	198	320	101	296	192	265	199	226	223	342	271	201	224	372	1384	940	758	1500	1816	553	1312	896.91	704
ABCA6	1	0	0	2	3	2	0	0	4	3	8	4	0	0	7	6	5	1	0	7	1	3	3	0	0	8	2	0	0	2	71	27	10	20	430	103	37	213	23
ABCA7	282	258	297	183	354	322	233	216	196	165	744	525	626	659	821	559	731	552	312	325	377	428	217	218	173	620	227	269	242	573	183	123	320	209	276	162	371	165	412
ABCA8	0	0	0	0	1	0	0	0	0	0	0	0	0	0	0	0	1	0	0	0	0	3	0	0	0	0	0	0	0	0	124	41	18	74	167	63	28	112	7
ABCA9	0	1	0	0	1	2	1	1	1	1	7	0	0	1	4	1	5	7	5	0	0	7	7	7	2	3	9	5	3	0	73	26	23	72	399	125	112	184	44
ABCA9-AS1	0	0	0	0	0	0	0	0	0	0	0	0	0	0	0	0	0	0	0	0	0	0	0	0	0	0	0	0	0	0	0	0	0	0	0	0	0	0	0
ABCB1	0	0	0	0	0	0	1	0	0	0	0	0	0	0	1	0	0	0	0	0	0	0	1	1	0	1	0	1	0	6	309.77	101	91	256.93	638.08	275.55	170.91	265.7	76.83
ABCB10	285	238	196	186	274	276	322	318	257	273	301	228	344	292	394	262	272	308	254	294	306	350	333	370	375	579	478	428	445	527	290	433	72	460	317	64	282	299	88
ABCB11	0	0	0	0	1	0	0	0	0	0	0	0	0	0	0	1	0	0	0	0	0	0	0	0	0	1	0	0	0	1	11	0	0	1	0	0	0	0	0
ABCB4	20	29	11	8	17	16	27	11	29	12	78	27	58	41	71	56	81	20	52	34	27	17	10	5	5	2	19	0	7	6	27.23	25	23	20.07	131.92	42.45	15.09	47.3	5.17
ABCB5	7	2	0	0	2	2	0	0	0	0	1	0	3	0	2	0	2	2	0	0	0	0	1	1	11	7	0	0	8	3	2	8	2	7	3	0	3	5	1
ABCB6	215	424	260	328	252	399	171	290	267	483	404	523	270	437	697	901	396	698	284	489	335	353	323	226	353	394	314	181	502	356	418	519	510	308	127	113	210	128	109
ABCB7	298	445	340	340	215	193	236	198	240	256	285	256	354	328	374	384	248	270	252	396	292	232	211	399	266	390	300	348	393	464	310	616	188	356	301	135	184	175	46
ABCB8	102	75	114	72	112	55	196	122	203	185	129	100	207	158	254	127	216	173	199	169	181	157	375	314	280	371	443	265	315	389	437	267	608	393	303	241	431	308	305
ABCB9	56	75	30	64	71	60	47	58	49	60	51	37	76	88	92	97	74	93	48	92	51	50	70	96	38	142	66	75	19	113	88	44	77	75	21	14	50	19	40
ABCC1	2054	2025	2108	1792	1828	1549	2029	2253	2078	2274	2357	1785	2582	2220	3122	2715	2374	2376	2356	2593	2362	1900	1447	2264	1784	1953	1971	1910	2141	1836	2682	2957	3077	2470	1166	909	1165	685	711
ABCC10	168	87	127	67	171	135	220	255	213	175	249	183	289	241	313	248	294	284	235	222	266	266	353	379	261	494	409	320	287	426	618	464	969	502	346	225	409	277	285
ABCC11	3	2	6	10	2	1	0	0	2	8	1	4	1	2	6	9	1	3	0	0	5	5	7	13	2	11	3	14	0	11	39	47	36	53	0	0	2	2	0
ABCC12	0	0	0	0	0	0	0	0	0	0	0	0	0	0	0	0	0	0	0	0	0	0	0	0	0	0	0	0	0	0	3	17	21	24	0	0	1	0	0
ABCC13	0	0	0	0	0	0	0	0	0	0	0	0	0	0	0	0	0	0	0	0	0	0	0	0	0	0	0	0	0	0	5	0	2	11	0	0	0	1	0
ABCC2	9	2	6	9	10	13	1	2	5	10	2	7	2	15	11	19	7	16	4	16	5	2	7	5	9	4	6	2	8	6	22	17	5	30	12	7	33	13	5
ABCC3	1035	813	997	495	690	393	1152	676	681	250	1005	768	2398	2117	1967	1378	626	941	1297	1599	699	561	1003	1451	1971	1524	1081	1155	2896	1446	151	705	873	513	3810	2023	4946	3532	2822
ABCC4	448	348	417	196	611	445	501	542	433	322	360	199	578	442	527	314	507	440	361	444	338	548	413	1097	137	529	515	897	159	472	520	568	162	325	282	87	115	180	23
ABCC5	216	160	147	77	227	174	288	265	235	176	188	119	341	286	365	204	230	249	260	237	208	184	309	273	124	217	356	239	127	179	3695	2021	1848	2336	1609	1100	1178	1011	468
ABCC5-AS1	0	0	0	0	0	0	0	0	0	0	0	0	0	0	0	0	0	0	0	0	0	0	0	0	0	0	0	0	0	0	0	0	2	0	0	0	0	0	0
ABCC6	8	6.26	5	6	12	9.02	5	1	6	3	10	26	19	19.94	21	17	15	22	3	17.96	5.77	24	6	100.75	32.46	110.99	4	65.8	29.58	143.31	61.44	11	81.24	28.94	5.32	0	9	0	3
ABCC6P1	3	9.74	0	0	0	4.98	0	1	0	0	0	3	6	8.06	0	3	0	5	0	1.04	5.23	0	2	3.25	7.54	4.09	2	3.2	4.42	4.96	25.73	13	22.68	7.36	2	0	0	0	1
ABCC6P2	2	1	2	0	0	0	2	4	2	1	0	0	2	9	1	0	1	0	0	0	1	0	2	0	2	9.91	0	0	8	17.73	13.83	24	34.08	8.69	1.68	0	1	0	1
ABCC8	0	0	0	0	0	0	1	3	0	0	1	0	0	0	0	0	0	0	0	0	0	0	0	0	0	0	0	0	0	0	70	13	27	48	41	12	546	151	227
ABCC9	0	0	0	0	0	0	0	0	0	0	0	0	0	0	0	0	0	0	1	0	1	0	1	0	0	0	0	0	3	0	132	95	77	118	241	45	109	301	37
ABCD1	62	78	38	35	78	65	81	89	61	56	123	83	139	85	137	130	127	119	92	93	93	103	132	115	93	162	134	136	118	149	175	75	153	106	80	63	54	83	85
ABCD2	0	0	0	0	0	0	0	0	0	0	0	0	0	0	0	0	0	2	0	0	0	0	0	0	1	1	0	0	0	0	25	16	8	19	1	0	1	6	0
ABCD3	336	283	331	223	338	299	364	353	383	329	444	320	498	427	502	394	553	634	429	460	419	445	467	748	729	1246	623	768	892	1180	928	1790	478	1563	810	182	677	570	231
ABCD4	429	468	417	422	391	347	407	445	467	567	523	409	425	497	556	523	481	383	401	511	530	480	679	658	487	637	678	639	500	622	1060	999	1372	784	634	592	610	333	351
ABCE1	714	673	705	618	732	671	847	792	771	700	734	644	948	826	998	818	710	770	908	958	839	699	540	880	664	1281	703	750	915	1258	1403	2259	818	1783	905	257	644	696	225
ABCF1	608	511	519	414	658	548	702	676	664	635	760	637	880	876	946	820	796	820	807	900	833	695	1250	1276	950	1049	1327	1096	1139	998	1301	1834	1444	1604	976	873	959	762	317
ABCF2	285	230.41	231.81	86.68	236.36	227.53	715	489	564	356	490	368	601	499	709	458	579	549	560	461	482	515	796	792	565	945	934	740	801	899	935	1411	925	957	676	441	692	550	208
ABCF3	331	341	273	237	330	304	396	394	431	420	388	352	437	427	563	456	445	416	381	485	466	416	736	690	665	634	799	622	809	626	1143	1111	1188	895	559	383	712	465	347
ABCG1	43	75	52	143	108	190	19	58	86	286	226	444	69	104	80	189	526	541	67	85	141	793	318	322	1306	1472	405	251	1701	1385	708	445	338	557	1359	947	1428	411	481
ABCG2	0	0	0	0	0	0	0	0	0	0	0	0	0	0	0	0	0	0	0	0	0	0	2	0	0	0	1	0	0	2	680	265	176	374	224	93	92	203	43
ABCG4	0	0	0	0	0	0	0	0	0	0	0	0	2	0	1	0	0	3	0	0	0	0	1	3	0	3	0	0	1	0	48	2	33	28	9	3	6	6	3
ABCG5	0	0	0	0	0	0	0	0	0	0	0	0	0	0	0	0	0	0	0	0	0	0	0	1	0	3	0	1	0	0	1	0	0	0	0	0	1	0	0
ABCG8	0	0	0	0	0	0	0	0	0	4	0	0	0	0	0	0	0	0	0	0	0	0	0	0	0	0	0	0	0	0	2	1	2	1	0	0	0	1	0
ABHD1	0	0	0	0	0	0	0	0	0	0	0	0	0	0	0	0	0	0	0	0	0	0	0	0	0	0	0	2	0	1	5	6	7	1	0	1	1	3	0
ABHD10	207	299	202	177	153	161	206	207	287	216	210	169	323	263	303	351	229	268	182	298	211	134	385	449	278	581	383	472	331	648	725	934	1018	674	343	186	232	246	93
ABHD11	331	235	368	304	465	344	439	355	422	339	546	343	563	441	623	467	608	547	538	440	430	593	1272	938	1013	880	1315	809	1379	849	1453	1361	3141	1561	1029	1089	1542	1025	1297
ABHD11-AS1	4	10	5	2	3	3	3	3	0	0	2	3	10	8	10	11	3	4	2	3	1	4	11	10	13	31	14	10	19	34	5	2	12	9	7	12	6	6	4
ABHD12	295	362	263	221	335	319	458	298	463	371	329	306	503	377	555	496	509	511	466	501	429	442	1210	881	860	1212	1123	849	1039	1092	633	669	978	438	397	343	435	287	280
ABHD12B	8	4	15	9	2	0	34	4	15	0	0	0	0	0	0	0	0	0	3	0	0	0	60	28	23	58	31	22	13	40	5	1	11	6	1	1	2	0	0
ABHD13	220	140	190	110	248	271	210	236	198	213	207	176	303	322	381	269	289	250	259	291	221	220	192	284	363	468	262	290	304	428	434	563	193	466	343	117	255	238	68
ABHD14A	43	74	25	36	33	18	77	48	74.65	41	51	46	84	85	122	94	87	77	75	50	84	86	263	220	46	117	211.54	149	72	109	344	210.36	788	234.93	84	64	136	93	61
ABHD14A-ACY1	0	0	0	0	0	0	0	0	5.89	0	0	0	0	0	0	0	0	0	0	0	0	0	0	0	0	0	10.2	0	0	0	0	79.3	0	36.47	0	0	0	0	0
ABHD14B	251	501	201	229	259	192	303	233	299	328	365	289	396	498	440	470	322	387	308	498	337	468	1150	988	705	978	1261	810	933	908	1400	992	1852	886	802	888	637	717	262
ABHD15	71	73	59	47	77	47	120	85	120	113	169	100	145	91	214	134	162	166	110	88	95	76	244	284	241	365	301	253	269	377	322	296	265	268	272	121	368	195	124
ABHD16A	227	225	167	161	196	175	314	330	281	289	282	220	360	368	421	357	349	318	391	384	292	352	795	745	573	551	941	605	636	573	898	1020	805	953	620	374	551	526	181
ABHD16B	0	0	2	2	1	0	6	0	3	1	2	4	3	3	1	7	7	2	4	2	1	3	168	130	44	99	155	126	67	87	1	0	0	0	0	0	0	0	0
ABHD17A	369	398	199	239	280	203	470	488	577	435	469	412	538	498	862	625	577	443	574	609	641	532	1749	1558	611	844	1804	1496	738	849	173	117	257	119	157	89	89	99	122
ABHD17B	192	206	154	168	157	176	144	195	158	172	168	156	232	239	217	216	177	160	190	243	170	166	200	385	257	445	231	313	276	362	283	431	152	406	421	188	174	311	49
ABHD17C	357	409	248	165	241	319	301	350	287	244	287	317	367	332	399	400	299	365	293	407	242	278	578	701	514	726	724	673	671	633	460	723	281	398	1229	679	1100	513	373
ABHD18	148	117	131	144	140	123	0	0	0	0	0	0	0	0	0	0	0	0	0	0	0	0	0	0	0	0	0	0	0	0	0	0	0	0	0	0	0	0	0
ABHD2	1121	780	955	612	945	632	1128	1183	1072	890	1350	926	1858	1201	1707	1249	1767	1377	1597	1604	1424	1526	1386	1696	1234	2107	1787	1627	1503	1884	958	1491	423	1239	1327	495	496	1022	126
ABHD3	56	25	50	32	48	67	62	31	75	35	76	59	59	72	57	64	111	83	94	55	80	84	89	78	138	187	99	62	149	222	420	416	235	458	694	507	486	304	145
ABHD4	258	457	239	379	264	231	212	201	211	214	241	196	242	290	360	298	304	237	251	356	280	385	585	543	453	703	625	484	497	674	776	560	765	835	603	410	334	505	100
ABHD5	200	133	184	111	196	215	185	146	214	111	204	188	257	227	264	215	271	249	218	183	270	276	234	231	245	422	277	236	367	358	942	1405	827	1163	1653	1266	1154	890	370
ABHD6	9	8	21	13	27	34	24	23	36	27	11	32	29	38	23	20	40	43	17	25	40	14	28	33	108	165	35	50	112	150	299	227	243	264	127	95	144	97	62
ABHD8	116	152	56	38	89	65	140	131	146	96	156	114	208	165	244	180	170	145	129	166	124	105	318	293	253	295	307	253	355	320	72	67	120	64	33	27	15	26	16
ABI1	485	537	459	537	462	497	474	452	534	551	502	503	644	510	661	605	658	573	542	622	534	578	513	734	826	1022	645	737	908	990	1405	1864	793	1782	1964	878	1290	1198	367
ABI2	555	780	474	493	422	495	541	707	515	574	509	406	779	826	632	616	582	652	524	986	505	461	438	1115	345	898	594	844	487	895	1978	2281	1084	1646	995	380	491	754	156
ABI3	0	0	0	0	0	0	0	0	0	0	0	0	0	0	0	0	0	0	0	0	0	0	0	1	0	0	1	0	0	0	107	44	87	61	138	206	65	51	31
ABI3BP	15	17	5	7	39	35	2	6	1	1	11	14	27	26	27	36	21	62	6	7	7	17	0	1	0	2	1	3	0	3	289	130	45	212	335	101	126	387	33
ABITRAM	175	279	167	160	135	161	0	0	0	0	0	0	0	0	0	0	0	0	0	0	0	0	0	0	0	0	0	0	0	0	0	0	0	0	0	0	0	0	0
ABL1	815	983	731	728	644	550	939	980	938	1011	886	770	1250	1075	1286	1371	1029	934	1081	1274	943	842	988	1678	867	1624	1214	1490	1063	1508	1769	1566	2125	1519	1163	612	698	973	452
ABL2	509	263	455	318	329	362	317	250	295	215	387	345	886	600	680	575	701	654	604	452	447	295	200	434	324	521	225	397	330	503	789	946	761	955	1048	629	529	844	185
ABLIM1	3980	5284	2873	2450	1499	1398	2064	2644	2111	2122	1789	1312	2791	2627	2800	2851	1968	1943	3010	4553	2131	1789	6061	14291	2173	5488	7167	11090	2426	5250	2463	2054	1372	2135	3167	2151	2367	1445	834
ABLIM2	15	16	9	31	12	11	7	17	24	32	14	9	19	21	22	44	31	20	9	36	19	33	114	97	32	58	104	63	39	62	53	36	78	45	27	10	17	40	6
ABLIM3	234	117	264	108	169	77	160	46	121	35	332	179	610	252	748	525	430	303	468	228	326	175	11	38	37	274	8	45	46	303	88	18	69	160	1024	467	518	288	134
ABO	21	8	11	11	2	5	0	0	0	1	1	2	17	22	15	15	14	24	34	16	34	32	43	23	125	39	101	28	134	28	39	18	75	104	52	79	41	62	12
ABR	1345	1142	961	569	539	503	1284	869	1171	659	1250	882	1767	1293	1547	1365	1066	757	1824	1504	923	674	935	1007	1449	1314	1177	1014	2092	1428	1072	898	1077	1116	852	560	588	631	353
ABRA	0	0	0	0	0	0	0	0	0	0	0	0	0	0	0	0	0	0	0	0	0	0	0	0	0	2	0	0	2	0	1	3	0	0	6	1	0	3	1
ABRACL	413	406	330	231	275	266	664	369	616	413	361	302	481	360	520	425	540	441	516	387	473	316	548	658	409	703	667	643	376	579	1040	1204	906	1165	746	435	416	361	132
ABRAXAS1	134	255	167	159	126	102	0	0	0	0	0	0	0	0	0	0	0	0	0	0	0	0	0	0	0	0	0	0	0	0	0	0	0	0	0	0	0	0	0
ABRAXAS2	206	180	140	190	158	175	0	0	0	0	0	0	0	0	0	0	0	0	0	0	0	0	0	0	0	0	0	0	0	0	0	0	0	0	0	0	0	0	0
ABT1	159	302	193	206	151	180	272	301	283	287	261	250	253	266	355	342	251	276	282	330	257	240	493	523	452	605	556	502	532	545	479	418	411	335	223	176	234	151	88
ABTB1	35	63	60	62	96	56	63	29	59	47	98	88	108	95	138	110	128	110	109	73	105	136	601	224	350	271	579	190	530	251	331	263	500	332	379	422	302	214	237
ABTB2	169	91	145	105	197	172	291	185	304	147	407	249	408	265	399	210	515	262	348	211	242	506	228	224	191	269	304	211	296	293	144	44	55	120	443	184	107	267	29
ACAA1	309	342	266	177	310	234	433	348	525	323	416	306	513	402	657	471	644	498	504	501	498	448	1331	1218	637	1119	1356	1162	828	1072	1922	1335	2571	1408	836	837	1038	774	522
ACAA2	421	608	399	360	405	376	381	307	416	412	122	128	352	380	496	513	317	357	329	535	270	287	566	519	410	397	578	437	508	387	723	1222	470	787	655	475	245	496	67
ACACA	1792	1098	1328	709	870	718	1308	883	1204	646	1275	686	2194	1229	1926	1216	1544	901	1605	1337	1234	643	976	1996	975	2300	1151	1641	1156	2169	2155	1807	1237	1905	844	394	1074	680	431
ACACB	115	105	163	98	399	354	55	107	123	299	502	360	156	227	393	384	448	549	94	189	653	1520	93	66	96	150	124	75	104	118	328	160	200	219	135	120	62	100	41
ACAD10	274	292	284	220	338	269	260	319	293	349	349	272	432	466	456	344	348	389	347	379	445	561	472	492	281	528	513	416	331	487	660	578	811	541	341	273	321	273	308
ACAD11	142.18	170.68	154.11	177.99	116.23	141.09	77.25	136.38	106.45	186.02	155.21	141.32	231.25	346.81	274.02	389.24	175.39	247.31	122.99	298.13	111.44	117.3	129.08	218.2	211.99	418.55	151.76	162.24	232.92	402.09	1650.8	1289.46	1651.31	1243.77	1010.78	440.38	772.42	590.78	397.42
ACAD8	144	174	126	94	146	125	161	293	167	159	246	173	209	270	244	273	118	212	169	234	197	188	341	370	315	433	436	312	410	382	779	847	505	715	458	257	450	328	106
ACAD9	272	202	210	140	211	169	257	219	312	263	323	205	339	225	408	318	296	277	343	329	333	301	463	590	405	556	580	555	411	537	956	963	1136	687	426	349	536	326	309
ACADL	0	0	1	0	0	1	5	0	1	2	0	1	3	1	0	0	1	0	2	8	2	3	18	2	4	5	15	3	1	1	346	280	386	169	53	25	84	44	24
ACADM	242	291	240	198	267	232	228	242	284	309	206	176	236	216	316	289	269	327	256	366	333	363	251	589	231	712	331	497	202	623	686	943	219	953	415	109	272	361	86
ACADS	105	173	131	123	95	96	93	121	126	141	221	213	191	218	252	286	195	162	144	271	179	214	420	324	194	404	459	291	280	357	205	141	215	150	110	92	89	103	83
ACADSB	173	308	268	302	352	332	120	188	213	295	466	452	252	260	429	482	352	468	215	311	420	571	170	344	214	584	237	339	216	571	467	529	239	387	719	161	974	585	328
ACADVL	2396	2620	2104	2178	2363	2422	2234	2484	2411	2480	3289	3482	4109	4518	5020	5205	3530	4245	2781	3861	2794	2919	4441	2719	4916	4347	4335	2536	6480	4361	8594	6110	12729	6373	4775	3858	4673	3467	3519
ACAN	0	0	0	0	0	0	0	0	0	0	0	0	0	0	0	0	0	0	0	0	0	0	0	1	0	1	1	0	0	0	56	16	26	34	140	121	66	279	30
ACAP1	7	8	1	4	1	1	0	3	0	0	0	4	1	13	4	3	1	7	1	1	0	0	2	1	2	1	5	1	7	1	70	35	47	51	217	149	36	126	25
ACAP2	428	455	404	434	424	456	426	499	482	434	534	469	711	635	651	612	590	670	422	644	466	456	246	506	547	950	358	487	699	812	784	970	217	1187	643	167	386	718	124
ACAP3	270	255	205	193	224	225	409	229	332	222	391	347	522	472	586	720	568	532	470	393	346	312	740	358	334	399	606	330	366	324	595	360	1091	397	474	414	568	309	852
ACAT1	138	134	181	153	215	163	217	160	285	248	238	164	253	198	383	319	357	330	211	211	242	342	361	534	416	1011	399	481	421	991	831	1370	584	845	592	442	516	478	116
ACAT2	656	366	658	270	318	196	670	245	721	216	335	171	561	272	631	364	462	226	731	396	565	272	347	885	205	709	434	908	287	663	717	1248	792	728	295	238	305	244	107
ACBD3	702	747	639	705	535	622	497	503	613	504	761	626	923	920	938	915	762	758	563	828	603	699	526	790	1078	1366	799	831	1410	1322	603	1017	300	1125	791	216	496	814	193
ACBD3-AS1	0	0	1	0	0	0	0	0	0	0	0	0	0	0	0	0	0	0	0	0	0	0	0	0	0	0	0	0	0	0	0	0	0	0	0	0	0	0	0
ACBD4	66	91	89	70	92	64	70	61	70	66	83	77	112	139	141	158	85	108	89	130	117	55	234	199	99	193	220	184	156	158	162	132	334	121	68	72	110	55	94
ACBD5	448	576	578	537	499	439	340	408	565	478	506	460	607	525	823	783	586	632	449	557	485	477	291	494	455	865	388	488	576	784	465	747	304	838	954	409	561	612	302
ACBD6	198	288	223	179	241	224	307	313	371	272	291	236	358	295	427	320	347	335	359	442	340	324	595	516	475	653	623	489	645	581	637	823	653	529	294	222	184	207	63
ACBD7	35	21	21	11	22	13	13	27	45	30	15	14	42	20	13	14	24	46	27	28	48	25	79	149	38	217	94	158	87	239	205	219	257	203	23	27	11	22	13
ACBD7-DCLRE1CP1	0	0	0	0	0	0	0	0	0	0	0	0	0	0	0	0	0	0	0	0	0	0	0	0	0	0	0	0	0	0	0	0	0	0	0	0	0	0	0
ACCS	55	67	60	64	46	54	59	168	97	137	131	110	123	186	151	206	168	208	88	213	119	206	130	81	66	68	123	68	57	87	589	260	1171	297	88	70	192	163	136
ACCSL	0	0	0	0	0	0	0	0	0	0	0	0	0	0	0	0	0	0	0	0	0	0	0	0	0	0	0	1	0	0	0	0	0	0	0	0	0	0	0
ACD	106	116	105	73	78	54	115	95	124	100	94	77	142	103	183	154	113	172	169	164	120	158	272	249	142	173	225	226	175	188	283	201	349	187	139	130	116	89	135
ACE	15	18	8	20	72	85	7	19	25	44	42	37	46	50	64	39	230	167	53	54	83	394	149	65	53	221	204	67	66	138	1585	2003	2123	2503	338	184	1729	236	792
ACE2	7	3	7	5	43	19	6	3	6	6	23	21	14	24	30	12	25	30	11	6	24	29	19	2	35	20	21	11	54	28	23	15	16	9	5	4	9	14	6
ACER1	0	0	0	0	0	0	0	0	0	0	0	0	0	0	0	0	0	0	0	0	0	0	0	0	0	0	2	0	0	0	2	1	1	0	2	0	0	1	0
ACER2	86	100	122	122	57	60	77	91	93	178	79	98	149	120	151	211	143	179	174	219	168	103	20	156	26	120	31	150	36	91	68	70	27	222	27	7	8	18	9
ACER3	506	402	724	269	338	310	374	332	394	270	451	265	685	558	768	564	482	430	525	513	360	214	181	269	258	349	222	294	349	346	495	749	414	678	443	187	365	474	126
ACHE	7	16	8	13	13	12	6	13	10	6	25	41	23	76	9	7	18	26	21	40	21	8	19	5	3	1	7	8	10	2	33	7	8	19	20	34	5	18	7
ACIN1	1713	2202	1761	1882	1411	1538	1471	1889	1739	1889	1723	1534	2129	2180	2400	2405	2015	2101	1869	2469	2015	1692	2225	2688	1741	2388	2442	2445	1884	2218	6833	5137	8554	5741	3992	2871	4187	3038	2345
ACKR1	0	0	0	0	0	0	0	0	0	0	0	0	0	0	0	0	0	0	0	0	0	0	0	0	0	0	0	0	0	0	66	60	95	102	270	417	210	241	153
ACKR2	23	18	25	13	25	16	27	11	30	16	128	64	83	53	108	43	173	102	30	48	28	72	163	187	574	628	211	175	899	555	43	26	45	32	273	172	143	180	22
ACKR3	54	198	131	218	134	167	59	190	142	488	110	159	59	119	190	226	73	200	45	223	116	91	468	625	174	59	682	631	306	79	546	713	303	650	772	320	247	679	77
ACKR4	0	0	0	1	0	0	0	0	0	2	0	0	0	0	0	0	0	0	0	1	1	0	1	2	6	19	1	0	10	16	10	3	2	4	8	6	2	4	5
ACLY	2951	3433	2435	2093	1539	1277	2329	2005	2711	1979	1949	1448	3016	2044	3472	3205	2451	1820	3168	3105	2305	1436	1255	3577	1639	3434	1678	3281	2081	3361	3980	4300	3012	3818	2359	1402	2296	2000	756
ACMSD	0	0	0	0	0	0	0	0	0	0	0	0	0	0	0	0	0	0	0	0	0	0	0	0	1	0	0	0	0	0	0	0	0	0	3	2	1	8	0
ACO1	345	336	339	246	324	286	287	282	366	263	376	305	540	456	594	496	479	444	323	400	357	328	508	978	460	1011	595	849	656	981	631	1021	569	589	354	137	260	290	69
ACO2	860	1119	842	752	873	700	755	800	1043	863	1224	915	1345	1203	1546	1305	1314	1278	1198	1250	1276	1392	2217	1853	1921	2890	2291	1702	2671	2883	2170	1894	2154	1878	1770	1248	1290	1778	579
ACOD1	0	0	0	0	0	0	0	0	0	0	0	0	0	0	0	0	0	0	0	0	0	0	0	0	0	0	0	0	0	0	0	0	0	0	0	0	0	0	0
ACOT1	10.43	21.3	9.15	13.66	15.02	13.18	38.53	44.03	44.07	20.63	30.78	19.78	32.15	21.26	31.19	23.65	11.68	22.57	31.77	27.69	43.61	40.18	143.41	127.69	119.95	289.24	146.28	126.44	80.85	285.18	219.06	73.31	121.67	204.75	61.65	67.95	170.02	129.32	27.53
ACOT11	87	134	104	78	92	56	104	88	126	54	58	61	125	130	154	174	144	90	141	126	142	103	131	107	88	130	125	133	98	102	150	182	287	216	205	141	189	146	160
ACOT12	0	0	0	0	0	0	0	0	0	0	0	0	0	0	0	0	2	0	0	0	0	0	0	0	0	0	0	0	0	0	1	0	2	0	0	0	1	0	0
ACOT13	125	141	108	91	112	106	107	95	122	142	108	132	196	194	208	150	129	150	117	155	138	136	245	342	229	410	291	238	258	423	531	644	1014	495	305	258	244	199	95
ACOT2	66.57	80.7	73.85	51.34	51.98	55.82	183.47	143.97	112.93	108.37	76.22	39.22	80.85	85.74	151.81	115.35	148.32	107.43	118.23	129.31	161.39	177.82	778.59	490.31	439.05	729.76	852.72	480.56	459.15	692.82	375.94	307.69	340.33	257.25	279.35	206.05	342.98	239.68	121.47
ACOT4	2	7	14	10	10	6	9	6	25	11	11	17	11	18	11	16	13	24	12	14	21	17	65	23	61	74	56	24	68	78	89	89	50	80	107	83	136	105	27
ACOT6	0	0	0	0	0	0	0	0	0	0	0	0	0	0	0	0	1	0	0	0	0	0	0	0	0	0	0	0	0	0	0	0	0	0	1	0	2	1	0
ACOT7	179	86	67	16	68	44	291	70	210	54	97	63	199	82	196	90	166	96	278	115	111	68	279	345	134	269	282	323	215	202	338	366	377	285	151	154	116	119	55
ACOT8	95	87	70	46	76	46	103	106	103	107	110	62	178	128	146	152	130	119	143	147	100	78	516	369	316	417	506	324	456	388	196	156	356	155	180	215	178	125	110
ACOT9	281	205	295	172	273	241	297	143	244	135	219	169	298	204	326	303	310	335	342	227	221	281	213	206	401	458	264	227	549	443	647	620	742	447	559	539	558	441	247
ACOX1	353	294	290	264	290	275	409	438	421	351	481	388	508	495	561	460	555	471	391	446	435	380	671	836	569	971	738	772	680	935	1369	1557	1106	1425	1089	685	914	682	296
ACOX2	6	3	6	1	1	3	0	1	3	3	0	3	3	0	6	9	5	4	9	0	3	2	1	4	1	2	4	3	2	4	286	70	117	87	32	18	29	29	32
ACOX3	143	218	147	138	178	120	132	191	215	217	218	187	214	267	280	279	212	248	188	240	203	206	223	256	280	258	251	190	391	268	445	417	371	346	208	168	275	134	310
ACOXL	11	12	4	1	16	7	9	10	6	7	5	17	4	7	0	9	12	3	10	10	10	6	53	19	15	22	27	2	7	21	2	1	7	2	5	0	0	5	3
ACOXL-AS1	0	3	0	0	0	0	0	0	0	0	0	0	0	0	0	0	0	0	0	0	0	0	0	0	0	0	0	0	0	0	0	0	0	0	0	0	0	0	0
ACP1	851	1214	922	1071	1049	1012	969	901	1110	1165	1061	967	1144	1028	1400	1341	1019	1132	982	1180	996	999	1339	1639	1443	2296	1585	1568	1707	2186	2431	3144	1599	2201	1174	743	1178	781	298
ACP2	186	234	139	128	251	166	309	334	299	230	295	192	382	272	421	291	334	269	266	290	313	325	571	555	601	682	615	486	715	671	851	830	880	558	667	674	565	481	240
ACP3	24	16	20	22	45	20	0	0	0	0	0	0	0	0	0	0	0	0	0	0	0	0	0	0	0	0	0	0	0	0	0	0	0	0	0	0	0	0	0
ACP4	0	0	0	0	0	0	0	0	0	0	0	0	0	0	0	0	0	0	0	0	0	0	0	0	0	0	0	0	0	0	0	0	0	0	0	0	0	0	0
ACP5	243	584	281	287	163	184	327	228	424	302	376	313	238	226	500	655	271	211	174	251	222	137	26	29	10	49	23	32	18	44	347	225	191	149	180	324	70	170	29
ACP6	196	235	205	156	204	236	122	101	143	137	149	151	298	330	323	335	258	381	218	254	252	196	394	282	226	281	430	191	283	274	492	385	411	335	137	89	99	108	38
ACP7	0	1	2	1	1	5	0	0	0	0	0	0	0	0	0	0	0	0	0	0	0	0	0	0	0	0	0	0	0	0	0	0	0	0	0	0	0	0	0
ACR	2	0	3	0	0	0	2	0	0	1	1	0	8	6	2	0	1	3	0	2	2	3	0	0	1	6	3	4	3	2	9	6	21	10	12	23	10	4	0
ACRBP	2	9	3	4	6	4	3	2	3	4	2	5	1	14	1	16	9	8	3	2	6	11	5	11	3	17	7	9	2	9	42	22	35	45	26	21	51	26	24
ACRV1	0	0	0	0	0	0	0	0	0	0	0	0	0	0	0	0	0	0	0	0	0	0	0	0	3	1	0	0	1	3	6	3	9	4	0	0	1	0	0
ACSBG1	0	1	0	2	3	3	0	0	0	0	0	3	0	6	0	0	5	4	1	2	0	0	7	4	15	22	1	3	18	35	35	15	11	12	3	1	9	3	2
ACSBG2	0	0	0	1	0	0	0	0	0	0	0	0	0	0	0	0	0	0	0	0	0	0	0	0	0	0	0	1	1	0	0	1	1	0	0	0	0	0	0
ACSF2	368	629	272	240	309	275	254	240	232	245	316	250	544	470	647	544	413	433	356	554	333	295	494	775	360	697	546	659	517	728	293	366	385	241	95	84	237	88	103
ACSF3	165	180	146	141	166	150	163	179	206	253	192	147	182	190	280	212	189	206	164	200	225	228	577	411	369	520	555	380	457	523	295	248	360	303	121	119	166	162	115
ACSL1	746	855	1492	2051	1083	1767	682	700	922	1441	1853	2340	1142	1409	1949	2187	1497	1846	1000	1332	961	1627	780	748	916	1954	900	661	1189	2039	668	985	343	669	1030	353	1189	932	395
ACSL3	832	633	617	361	623	585	549	396	663	473	648	476	951	662	801	523	809	672	730	746	710	787	501	1183	1518	2336	845	1109	1841	2375	1448	1755	452	1179	803	303	792	551	178
ACSL4	659	469	828	400	697	547	508	538	705	367	1001	613	880	913	843	623	722	570	636	616	570	594	203	465	735	1431	288	522	876	1376	1130	1358	365	1191	1802	399	1149	2360	397
ACSL5	524	304	1298	467	1203	1149	959	726	1123	716	1460	1033	1328	999	1497	957	2605	2925	2446	1078	2303	3342	826	472	2256	4250	1056	552	2239	3027	15725	8728	7590	7475	27192	17452	26095	15465	8830
ACSL6	0	0	0	0	0	0	1	0	0	0	0	0	0	0	0	1	1	0	0	1	0	0	2	0	1	5	0	0	0	1	7	3	3	13	6	2	3	3	1
ACSM1	5	15	5	1	1	5	2	1	0	6	5	4	4	8	1	3	1	4	1	10	4	2	6	1	4	4	6	1	8	1	51	14	8	30	15	41	68	10	15
ACSM2A	0	0	0	0	0	0	0	0	0	0	0	0	0	0	0	0	0	0	0	0	0	0	0	0	0	0	0	0	0	0	1	0	0	0	0	0	0	0	0
ACSM2B	0	0	0	0	0	0	0	0	0	0	0	0	0	0	0	0	0	0	0	0	0	0	0	0	0	0	0	0	0	0	0	0	1	0	0	1	0	0	1
ACSM3	71	101	43	59	36	45	112	137	91	72	41	40	132	126	90	124	64	81	63	186	59	51	312	309	179	367	372	240	218	366	1268	939	643	645	2080	854	324	544	112
ACSM4	0	0	0	0	0	0	0	0	0	0	0	0	0	0	0	0	0	0	0	0	0	0	0	0	0	0	0	0	0	0	0	0	0	0	0	0	0	0	0
ACSM5	0	0	0	0	0	0	0	0	0	0	0	0	0	0	0	0	0	0	0	0	0	1	0	0	0	0	0	0	0	0	2	3	1	1	2	0	1	6	0
ACSM6	0	0	0	0	0	0	0	0	0	0	0	0	0	0	0	0	1	3	0	0	0	0	0	0	0	2	0	0	0	0	0	0	0	0	0	0	0	0	1
ACSS1	126	189	81	149	147	165	171	418	185	284	220	170	166	201	184	214	201	275	122	368	234	332	1128	1072	287	637	1224	934	232	622	821	672	781	622	349	240	262	315	138
ACSS2	420	241	401	193	310	223	313	166	303	179	394	172	449	263	522	337	340	280	367	369	292	357	488	556	502	1302	548	557	786	1210	1277	761	1526	2339	435	408	1009	435	421
ACSS3	58	94	100	59	114	107	91	118	134	77	106	89	143	168	146	119	116	114	129	231	115	92	216	35	309	198	278	46	304	131	303	244	189	159	104	33	114	131	33
ACTA1	0	0	1	0	1	0	0	1	1	0	1	1	1	1	0	2	7	1	0	0	0	0	15	5	0	1	0	4	1	1	8	20	27.86	22	11	7	7	4	10
ACTA2	152	328	195	271	123	117	138	144	207	250	145	156	314	338	344	400	289	331	170	445	205	182	204	300	72	205	252	173	74	184	5770	4604	3410	4542	5800	4914	3626	8591	1114
ACTA2-AS1	0	0	0	3	0	0	0	0	0	0	0	0	0	0	1	1	0	1	0	0	0	0	18	17	11	9	16	9	6	13	4	2	0	1	3	0	1	1	0
ACTB	25294	17032	18410	11997	18540	13980	36853	21994	34569	23823	23869	16636	36107	20391	39184	28139	35708	27490	40110	27578	28943	25228	31412	40175	21843	27736	35630	36638	29090	27669	63133	86640	113836	86391.5	61789.2	39367	43811.6	48055.6	17320
ACTBL2	19	5	4	4	13	16	13	3	16	1	20	22	65	67	31	28	42	41	44	20	24	20	0	1	3	5	3	5	3	3	0	1	1	1	1	7	1	4	0
ACTC1	0	0	0	0	0	4	1	1	2	0	0	1	0	1	3	1	0	1	0	0	0	0	112	39	0	0	0	0	0	0	1	4	2	22	21	77	4	58	7
ACTG1	29516	34722	27836	25271	22877	19902	35677	25463	37069	31027	30709	28831	33773	24792	46121	44034	37218	34977	41283	39334	39386	34520	38666	40621	28878	37206	42823	38302	42131	37904	56264.9	96079	62914	91881.5	50737.8	32889	33620.4	34500.4	10176
ACTG1P17	0	1	3	1	0	0	3	0	2	4	1	3	2	3	0	0	2	2	0	1	3	0	0	1	1	0	4	1	1	5	11	10	12	12	0	0	5	2	5
ACTG1P20	5	0	13	3	9	13	5	9	2	5	8	16	11	14	4	4	2	14	3	9	8	6	11	20	6	5	10	14	3	20	58.06	65	19	61	39	10	17	16	3.01
ACTG1P4	0	0	3	2	1	0	0	4	2	2	1	4	6	3	2	7	1	6	0	4	0	3	0	3	0	3	7	3	0	4	23	18	11	18	9	6	29	4	9
ACTG2	0	0	0	0	0	1	0	0	0	0	1	0	1	0	3	3	8	10	0	0	0	2	10	2	20	11	10	5	15	16	178	40	86	166	95	120	75	176	47
ACTL10	7	3	7	6	6	11	17	47	39	39	25	11	14	16	29	15	19	25	26	39	27	31	314	96	95	75	315	96	111	81	25	27	72	37	15	15	18	8	7
ACTL6A	284	188	257	160	205	213	381	243	390	284	200	186	274	220	345	221	251	327	336	271	267	232	453	736	538	779	606	650	503	815	1426	2211	1126	1454	679	375	580	423	198
ACTL6B	0	0	0	0	0	0	0	0	0	0	0	0	0	0	0	0	0	0	0	0	0	0	2	0	0	0	1	1	0	0	1	0	0	0	0	0	0	0	0
ACTL7A	0	0	0	0	0	0	0	0	0	0	0	0	0	0	0	0	0	0	0	0	0	0	0	0	0	0	0	1	0	0	0	0	0	0	0	0	0	0	0
ACTL7B	0	1	0	0	0	2	0	0	0	1	0	0	1	2	0	0	2	0	0	0	0	0	0	0	0	0	0	0	1	0	1	0	2	1	0	1	0	0	1
ACTL8	0	0	0	0	0	0	1	0	0	0	0	0	0	1	0	0	0	0	0	0	0	2	0	0	0	0	0	0	0	0	0	3	0	0	0	0	0	0	0
ACTL9	0	0	0	0	0	0	0	0	0	0	0	0	0	0	0	0	0	0	0	0	0	0	0	0	0	0	0	0	0	0	0	0	0	0	0	0	0	0	0
ACTN1	2046	1259	1296	798	1015	710	2308	1087	2260	1030	1689	1062	4341	2181	3519	2005	3229	1754	3443	2191	1670	1175	1889	2208	1654	2355	2564	2080	2245	2167	2369	2849	1780	3489	1895	891	1736	2239	627
ACTN1-AS1	0	0	0	0	0	0	0	0	0	0	0	0	0	0	0	0	0	0	0	0	0	0	0	0	0	0	0	0	0	0	0	0	2	0	0	0	0	0	0
ACTN2	1	0	0	0	1	0	0	1	1	0	1	1	2	0	0	2	0	1	0	1	0	4	13	2	0	0	0	0	0	0	12	8	3	67	27	21	14	4	6
ACTN3	0	0	0	1	0	0	0	0	0	0	0	0	0	2	0	0	0	2	0	0	0	0	0	0	0	0	0	0	0	0	3	3	0	6	0	5	1	2	1
ACTN4	6383	4224	5179	3667	4546	3467	6358	3613	5702	4128	4804	3977	8393	5291	7998	6065	7564	7136	9164	6331	5648	6188	9886	10980	9716	14535	11234	10066	13047	13919	4667	3730	5218	4432	4621	2358	3293	4202	3131
ACTR10	204	190	187	202	288	240	379	258	352	290	283	222	440	316	459	388	480	470	364	388	372	375	526	488	479	785	598	483	597	823	1030	1627	490	1022	835	418	665	574	239
ACTR1A	775	473	454	327	586	452	1312	802	1045	640	917	505	1313	870	1398	829	1221	891	1261	927	865	734	1529	1879	1154	1467	1666	1687	1462	1527	2589	2084	2435	1987	1619	1624	1548	1192	581
ACTR1B	658	882	512	581	668	575	506	611	654	786	1000	794	940	1096	875	1042	824	1028	713	1080	730	885	1391	1312	891	1330	1476	1130	1268	1235	1267	967	1246	946	535	378	619	468	289
ACTR2	2882	2085	2423	1807	2475	1897	2735	2054	2792	2041	2703	2077	3784	2558	3694	2515	3394	2884	3244	2739	2484	2175	1590	3864	3341	6195	2473	3845	4345	5951	3514	5219	1858	4984	4161	1310	2431	3640	865
ACTR3	2158	1585	1704	1197	1765	1423	2371	1430	2190	1354	1842	1300	2834	1683	2687	1793	2668	2030	2459	1944	1825	2088	1929	2731	2821	3880	2489	2645	3677	3634	2874	4401	1958	3551	4270	1913	2735	2980	716
ACTR3-AS1	0	2	0	0	1	1	0	0	0	0	0	0	0	0	0	0	0	0	0	0	0	0	0	0	0	0	0	0	0	0	0	0	0	0	0	0	0	0	0
ACTR3B	59.61	64	73.3	60.25	68.58	57.4	104.98	87	149	151	77.65	72	84.14	94.63	121.56	136.11	86.88	111.58	70.66	98.71	161.04	77.17	143.24	161.05	86.9	165.16	130.68	136.6	91.41	166.9	245.73	391.05	215.38	276.74	79.9	46.44	70.44	59.58	48.76
ACTR3BP2	0	0	0	0	0	0	0	0	0	0	0	0	0	0	0	0	0	0	0	0	0	0	0	0	0	0	0	0	0	0	0	0	0	0	0	0	0	0	0
ACTR3BP5	0	0	0	0	0	0	0	0	0	0	0	0	0	0	0	0	0	0	0	0	0	0	0	0	0	0	0	0	0	0	0	0	0	0	0	0	0	0	0
ACTR3C	37.6	19	62.7	61.75	60.42	98.6	12.02	26	45	38	23.35	18	32.86	30.37	53.44	51.89	54.12	74.42	19.34	47.29	23.96	29.83	46.76	34.95	54.1	67.84	56.32	23.4	57.59	68.1	80.27	92.95	97.62	57.26	119.1	94.56	54.56	77.42	11.24
ACTR5	52	34	27	32	36	41	55	59	48	50	34	73	47	72	70	90	42	76	56	74	76	58	110	102	56	98	88	119	67	90	305	264	348	230	174	115	227	109	140
ACTR6	183	169	158	156	161	155	120	145	161	183	183	147	204	178	212	197	176	208	146	187	171	173	212	243	328	473	280	278	374	467	446	859	245	530	295	124	212	198	69
ACTR8	264	264	173	194	239	200	206	210	230	185	232	200	318	276	255	288	253	251	236	307	240	224	216	464	257	557	302	417	307	513	607	648	443	532	392	276	206	256	92
ACTRT1	0	0	0	0	0	0	0	0	0	0	0	0	0	0	0	0	0	0	0	0	0	0	0	0	0	0	0	0	0	0	0	0	0	0	2	0	0	0	0
ACTRT2	0	0	0	0	0	0	0	0	0	0	0	0	0	0	0	0	0	0	0	0	0	0	0	0	0	0	0	0	0	0	0	0	0	0	0	0	0	0	0
ACTRT3	9	18	19	17	43	26	13	23	28	43	38	36	14	19	34	25	16	43	11	15	16	29	24	45	19	61	40	42	41	41	65	87	44	42	82	12	37	25	6
ACVR1	212	200	192	106	205	200	293	257	284	214	271	203	320	273	350	312	340	293	293	284	281	177	162	183	241	282	182	182	235	233	840	934	361	698	576	178	287	458	106
ACVR1B	284	340	265	231	307	328	288	410	365	408	260	238	358	415	403	403	332	429	314	552	309	346	416	1091	358	744	557	886	480	665	748	685	930	647	880	332	611	551	264
ACVR1C	17	12	16	10	25	20	6	16	14	13	31	20	21	27	17	21	20	25	15	11	19	6	3	6	5	9	4	4	2	7	12	14	1	29	18	2	18	18	3
ACVR2A	136	158	131	114	142	137	129	229	134	151	182	173	155	179	150	164	128	158	126	190	132	139	184	222	200	230	195	185	250	215	317	390	201	367	258	92	148	163	48
ACVR2B	149	209	207	272	220	287	89	150	126	218	175	193	163	205	182	244	129	221	96	211	136	228	122	356	150	334	179	286	195	337	586	619	261	535	280	134	191	187	54
ACVR2B-AS1	10	16	3	12	13	15	8	10	14	15	28	14	5	4	5	12	7	15	7	17	9	22	30	16	9	16	26	29	15	24	39	53	36	37	26	14	5	10	1
ACVRL1	3	1	1	1	1	3	0	0	0	0	1	0	1	6	0	1	2	1	0	8	2	0	41	5	49	37	35	2	92	59	576	180	381	247	350	668	410	230	149
ACY1	154	205	138	96	157	93	208	191	205.46	144	226	126	276	241	321	272	175	166	277	286	268	245	790	629	271	444	905.26	553	343	424	597	375.34	586	399.6	215	138	203	237	92
ACY3	6	10	5	1	5	4	14	11	6	4	6	6	16	12	6	6	22	21	13	24	6	15	79	47	21	32	85	40	43	41	64	48	117	35	27	22	6	17	5
ACYP1	39	42	47	28	38	44	17	18	49	18	60	33	43	47	34	52	39	36	33	33	42	14	38	45	85	102	39	46	72	94	358	360	419	244	125	84	107	81	66
ACYP2	19	38	16	14	16	15	29	33	29	9	22	8	28	14	38	24	54	38	14	27	27	39	118	85	60	94	97	73	56	89	199	213	152	150	127	65	92	67	23
ADA	15	12	21	14	23	19	59	14	86	20	82	42	50	54	76	44	53	38	39	46	44	17	83	61	29	91	70	57	42	81	122	117	108	90	94	91	112	78	35
ADA2	199	268	139	112	143	83	0	0	0	0	0	0	0	0	0	0	0	0	0	0	0	0	0	0	0	0	0	0	0	0	0	0	0	0	0	0	0	0	0
ADAD1	0	0	0	0	0	0	0	0	0	0	0	0	0	0	0	0	0	0	0	0	0	0	0	0	0	0	0	0	0	0	0	0	0	0	0	1	0	0	0
ADAD2	0	0	0	0	0	2	0	0	1	0	3	0	0	0	1	0	2	1	2	0	1	0	0	0	0	0	0	0	0	0	7	1	4	2	1	8	6	2	10
ADAL	43	49	58	37	43	49	35	37	68	75	40	52	70	95	110	109	62	93	64	71	67	52	85	86	44	138	77	92	41	157	182	293	180	195	89	48	80	72	30
ADAM10	1729	1640	1652	1324	1704	1277	1227	1151	1490	1317	1593	1262	1990	1668	2171	1824	1482	1443	1559	1785	1698	1356	1349	1964	1990	2515	1682	1888	2426	2406	1829	3099	900	2182	2573	681	1480	2229	407
ADAM11	2	0	1	1	5	7	3	11	4	3	6	12	1	9	3	6	1	11	0	3	1	9	9	1	6	1	2	4	0	3	138	26	52	55	14	5	29	10	19
ADAM12	21	19	17	12	23	5	6	9	10	6	19	9	24	20	34	30	27	9	4	14	6	3	2	3	8	5	3	2	3	4	4552	1321	803	2633	1032	424	75	592	40
ADAM15	945	773	617	417	633	500	1202	693	980	516	999	671	1457	929	1406	799	1077	714	1625	949	990	782	1099	1011	864	1809	1180	1018	1299	1773	1400	924	1304	871	467	480	606	459	439
ADAM17	433	372	439	395	479	433	412	393	423	397	375	308	568	470	559	402	457	458	432	500	449	418	131	424	404	661	235	429	593	629	485	606	170	606	471	113	228	352	52
ADAM18	0	0	0	0	0	0	0	0	0	0	0	0	0	0	0	1	0	2	0	0	0	0	0	0	0	0	0	0	0	0	0	0	0	0	0	0	0	1	0
ADAM19	48	39	29	8	20	24	22	17	44	26	8	36	89	41	53	61	37	32	49	54	24	31	8	5	2	0	2	2	0	1	339	269	190	248	392	172	151	387	60
ADAM2	0	1	0	1	0	0	0	0	0	0	0	0	0	0	1	0	0	2	1	0	0	0	0	0	4	1	0	0	4	0	0	0	0	1	0	0	1	0	0
ADAM20	0	0	2	2	0	2	0	0	0	0	1	2	0	0	0	1	1	2	0	0	0	0	0	2	0	2	0	0	1	3	17	13	5	2	5	4	2	6	2
ADAM20P1	3	0	0	10	2	2	1	1	0	1	0	0	2	0	0	2	0	2	3	1	1	0	2	3	1	2	6	1	2	6	66	56	68	54	50	23	48	19	15
ADAM21	1	0	0	0	0	0	0	0	3	4	0	0	0	0	0	0	1	2	1	0	0	0	3	0	1	5.62	2	3	0	2	5	16	9	8	0	0	0	0	0
ADAM21P1	0	0	0	0	0	0	0	0	0	0	0	0	0	0	0	0	0	0	0	0	0	0	0	0	0	0.38	0	1	0	0	0	1	0	0	0	0	0	0	0
ADAM22	5	0	0	3	5	4	4	5	6	5	0	1	1	2	5	2	5	12	4	3	6	10	9	11	5	12	11	20	2	8	434	226	115	172	64	17	64	58	15
ADAM23	0	1	0	0	3	1	5	7	8	6	0	0	8	3	3	6	5	7	0	2	0	0	3	0	2	0	2	0	0	0	59	24	17	42	41	13	54	77	13
ADAM28	570	818	253	316	332	395	546	1527	677	1119	455	389	1185	1589	1066	1365	548	764	379	1411	388	323	219	575	177	352	274	533	154	304	1212	1542	1126	1898	1225	526	488	367	154
ADAM29	0	0	0	0	0	0	0	0	0	0	0	0	0	0	0	0	0	0	0	0	0	0	0	0	0	0	0	0	0	0	1	0	0	0	0	0	0	0	0
ADAM30	0	0	0	0	0	0	0	0	0	0	0	0	0	0	0	0	0	0	0	0	0	0	0	0	0	0	0	0	0	0	0	0	0	0	0	1	0	0	0
ADAM32	14	17	12	11	15	24	7	11	15	15	8	6	14	12	7	14	6	25	2	22	18	38	15	0	10	5	18	1	10	3	49	147	80	121	24	9	8	18	6
ADAM33	4	20	0	1	1	2	3	28	1	12	0	0	4	3	2	3	0	1	5	10	0	2	119	8	1	1	96	10	1	0	3501	1002	3053	1410	965	735	1588	1063	1018
ADAM3A	0	0	0	0	0	0	0	0	0	0	0	0	0	0	0	0	0	0	0	0	0	0	0	0	0	0	0	0	0	0	0	0	0	0	0	0	1	0	0
ADAM3B	0	0	0	0	0	0	0	0	0	0	0	0	0	0	0	0	0	0	0	0	0	0	0	0	0	0	0	0	0	0	0	0	0	0	0	0	0	0	0
ADAM5	0	0	0	0	0	0	0	0	0	0	0	0	0	0	0	0	0	0	0	0	0	0	0	0	0	0	0	0	0	0	0	0	0	1	0	0	0	0	0
ADAM6	0	0	0	0	0	0	0	0	0	0	0	0	0	0	0	0	0	0	0	0	0	0	0	0	0	0	0	0	0	0	2	0	0	0	0	0	0	0	0
ADAM7	0	0	0	0	0	0	0	0	0	0	0	0	0	0	0	0	0	0	0	0	0	0	0	0	0	0	0	0	0	0	1	0	0	0	0	0	0	0	0
ADAM8	398	379	410	295	329	313	378	256	290	215	387	412	733	1162	692	632	307	435	463	902	180	109	79	34	64	40	67	22	71	30	95	62	106	115	161	89	75	58	49
ADAM9	5157	4007	5822	4037	4854	4214	3608	2364	3750	2829	5760	4234	8225	5177	9088	6921	6768	5997	5933	5075	5109	4294	1980	3901	4309	7213	2948	3834	5957	6999	466	1410	295	1537	1227	190	802	1425	253
ADAMDEC1	0	0	0	0	0	0	0	0	0	0	0	0	0	0	0	0	0	0	0	0	0	0	0	0	0	0	0	0	0	0	5	4	1	1	4	0	1	0	0
ADAMTS1	3540	4281	4010	3297	4927	3545	2140	5114	3693	5483	4644	2410	3358	3280	3995	2765	2270	1842	3723	6260	5694	4755	3515	2299	668	1264	4848	2270	572	1078	1949	6062	1363	4801	7561	2421	2377	6568	557
ADAMTS10	21	14	8	5	5	5	4	20	2	11	7	15	36	110	41	58	13	33	4	59	2	4	6	8	2	0	2	10	3	3	422	75	214	200	266	149	128	131	125
ADAMTS12	1	0	0	0	1	1	0	0	1	0	0	0	1	1	5	2	2	2	6	0	3	0	2	0	3	2	0	0	3	1	152	54	36	75	134	60	46	227	10
ADAMTS13	54	39	53	103	84	84	72	105	56	122	86	116	149	216	141	156	100	198	87	157	127	119	150	171	58	112	153	136	55	96	238	202	601	217	130	76	168	95	168
ADAMTS14	169	40	53	5	33	7	486	55	298	9	55	10	527	118	274	111	718	64	565	109	115	28	10	85	4	62	16	74	5	70	153	40	86	53	33	48	11	14	13
ADAMTS15	16	3	4	32	46	32	35	34	26	29	12	23	6	10	29	32	117	139	9	42	29	66	570	986	10	330	515	686	25	270	198	181	240	277	318	172	645	739	250
ADAMTS16	0	0	0	0	0	0	1	2	3	0	0	0	2	0	4	4	1	12	1	0	0	0	0	0	0	0	0	0	0	0	541	973	400	548	57	5	10	70	4
ADAMTS17	3	5	2	5	8	17	22	28	25	26	12	4	25	16	29	16	22	12	27	36	34	48	33	7	3	0	48	4	5	1	153	97	145	137	156	143	39	72	13
ADAMTS18	3	4	3	0	10	2	0	2	10	4	0	2	2	1	0	1	1	3	1	2	4	1	4	1	2	0	6	2	0	1	122	63	60	92	97	52	19	28	5
ADAMTS19	0	0	0	0	0	0	0	0	0	0	0	0	0	0	0	0	0	0	4	2	0	0	0	0	0	0	1	0	0	0	546	438	267	509	47	24	35	164	15
ADAMTS19-AS1	0	0	0	0	0	0	0	0	0	0	0	0	0	0	0	0	0	0	0	0	0	0	0	0	0	0	0	0	0	0	10	5	9	6	0	1	0	2	0
ADAMTS2	0	0	0	0	0	0	0	0	0	0	0	0	0	0	0	0	0	0	0	0	2	1	0	2	0	1	0	0	0	1	1528	1077	1166	1153	3585	2853	740	2830	260
ADAMTS20	0	9	1	1	1	1	0	0	3	8	0	0	0	0	0	0	0	0	0	0	0	0	0	0	0	0	0	0	0	0	16	5	0	3	0	0	0	0	0
ADAMTS3	0	1	1	2	0	0	2	1	7	2	2	0	4	3	0	0	5	0	2	0	8	0	0	1	0	0	2	1	2	0	103	84	21	61	37	5	30	35	9
ADAMTS4	0	0	0	3	6	1	1	0	1	0	0	0	0	4	0	0	4	2	4	3	0	0	1	0	0	0	0	0	0	1	235	135	112	324	832	476	134	968	53
ADAMTS5	12	3	12	1	36	21	87	23	87	13	63	14	107	29	101	42	114	45	37	27	22	26	23	16	1	11	22	13	0	4	275	316	135	212	1876	926	356	1477	116
ADAMTS6	2	3	11	17	5	8	2	4	31	72	1	0	5	7	0	1	14	10	1	3	12	4	0	4	0	15	0	2	0	8	2332	3194	2226	2546	897	414	168	582	107
ADAMTS7	144	68	49	18	52	30	158	155	175	114	129	95	267	193	147.7	109	131	79	202	134	114	70	58	157	20	53	55	126	17	58	410.88	201.86	341.98	317.99	188	111	68	156	48
ADAMTS7P1	4	2	2	1	3	4	0	1	7	0	0	4	9	4	11.3	2	8	5	1	6	0	0	2	0	1	2	1	0	0	4	6.12	4.14	5.02	2.01	0	1	0	0	0
ADAMTS8	0	0	1	0	515	466	0	0	18	61	345	350	3	5	7	26	819	882	0	2	48	878	2	9	5	425	10	6	4	290	1009	116	140	589	48	18	289	91	71
ADAMTS9	1230	602	1445	679	774	675	1254	706	1278	432	1993	1250	2098	1502	1506	921	1265	737	2506	1648	1737	730	567	448	1040	468	923	499	1157	374	3749	3632	4116	5354	7438	4047	2466	10224	797
ADAMTS9-AS1	0	0	0	0	0	0	0	0	0	0	0	0	0	0	0	0	0	0	0	0	0	0	3	1	0	3	4	1	3	1	7	0	2	0	0	0	10	1	3
ADAMTS9-AS2	8	19	17	31	4	11	3	5	2	21	9	18	9	28	35	42	10	22	10	15	10	19	0	2	12	2	6	1	23	4	28	10	6	19	14	3	6	15	3
ADAMTSL1	2	3	3	0	1	3	0	1	6	11	2	0	16	1	6	3	3	0	15	10	8	3	1	3	0	3	0	2	0	0	345	196	287	274	434	327	135	223	55
ADAMTSL2	0	0	0	0	0	0	0	0	0	0	0	0	0	0	0	0	0	0	0	0	0	0	0	0	0	1	0	0	0	0	19	15	17	29	29	39	5	21	10
ADAMTSL3	11	6	10	8	8	8	16	3	19	10	0	1	32	8	16	4	63	61	25	35	18	22	92	16	13	18	137	22	13	17	39	84	20	24	11	4	4	16	2
ADAMTSL4	3	1	3	0	1	4	1	0	3	3	2	2	2	2	3	6	4	14	2	4	1	2	7	11	3	14	7	18	4	18	966	234	454	447	438	320	629	724	225
ADAMTSL4-AS1	1	1	4	2	0	1	0	0	0	0	2	7	1	2	1	5	0	10	0	2	0	1	0	2	0	0	0	0	0	0	11	8	19	10	4	8	6	11	8
ADAMTSL5	0	0	4	2	4	0	9	1	3	5	12	11	18	8	14	14	15	11	3	4	15	4	5	10	7	25	18	8	10	12	150	49	126	88	38	24	36	77	20
ADAP1	395	292	241	201	139	142	402	227	310	204	238	179	603	444	667	441	414	361	539	490	390	204	2845	1209	2287	1874	2541	1151	3329	1769	72	72	95	106	51	28	71	54	33
ADAP2	21	13	10	7	23	7	23	12	17	12	27	16	24	30	44	8	34	27	18	13	14	26	97	18	65	38	83	29	112	32	74	41	43	58	93	130	47	61	29
ADAR	2189	2072	1711	1607	1882	1945	1945	2070	1925	1917	2513	2022	2789	2540	2765	2498	2543	2561	2291	2625	2280	2040	1989	3695	2570	4322	2731	3366	3137	3906	5334	5983	2834	4582	2721	1164	1930	2280	534
ADARB1	63	42	62	50	41	32	62	73	70	60	59	46	67	124	85	84	72	93	50	90	58	64	146	153	67	161	158	153	87	151	481	335	295	375	618	323	256	382	105
ADARB2	0	1	0	0	0	0	1	1	5	5	4	7	1	0	1	1	3	2	0	0	0	1	4	0	1	10	0	2	2	4	7	1	3	1	1	1	0	2	0
ADARB2-AS1	0	0	0	0	0	0	0	0	0	0	0	0	0	0	0	0	0	0	0	0	0	0	0	0	0	0	0	0	0	0	0	0	0	0	0	0	0	0	0
ADAT1	210	117	167	96	220	184	130	128	125	103	192	168	233	186	213	132	214	264	162	165	217	215	109	158	152	263	131	196	152	263	143	211	76	220	164	44	81	112	33
ADAT2	107	76	73	78	80	111	104	162	101	96	82	94	149	185	120	143	64	123	112	152	98	68	67	127	27	91	87	101	25	109	805	758	506	709	222	65	274	154	112
ADAT3	47	41	48	35	60	34	123	88	87	59	69	79	62	91	75	72	90	71	73	106	108	61	331	273	110	182	334	240	134	179	20	6	46	18	12	3	4	6	13
ADCK1	34	20	36	31	38	36	49	59	49	35	47	27	54	53	52	48	61	54	51	82	46	59	172	104	61	81	171	103	76	114	485	407	622	397	78	80	93	81	58
ADCK2	202	265	131	126	146	133	236	169	275	216	276	174	315	280	307	309	268	249	207	281	251	266	669	476	411	532	616	441	597	564	339	418	284	386	214	169	228	102	91
ADCK5	67	51	46	10	56	44	71	75	110	64	66	55	103	60	117	91	74	98	96	84	79	67	243	164	92	154	255	158	122	149	97	47	156	71	51	35	63	42	110
ADCY1	4	3	0	5	3	0	3	4	2	11	3	0	3	0	3	1	5	0	17	5	14	10	9	2	3	3	12	8	0	1	129	100	52	138	500	170	168	652	48
ADCY10	0	0	2	1	0	0	0	0	0	0	1	0	0	1	0	0	2	3	0	7	1	0	1	0	3	2	0	0	0	1	7	12	2	8	10	2	11	7	2
ADCY10P1	11	3	13	11	16	8	4	12	4	13	10	5	8	14	14	9	5	16	9	23	6	11	3	9	4	8	4	10	1	6	516	154.02	245.02	224.1	461.12	402.05	141.03	214	89
ADCY2	0	0	0	0	0	0	0	1	0	0	0	0	0	0	0	0	0	0	0	0	0	0	0	0	0	0	0	0	0	3	159	30	44	46	6	6	9	23	7
ADCY3	227	114	125	62	220	216	203	118	236	103	191	148	220	169	223	160	170	152	195	125	191	165	199	247	137	336	234	217	169	313	1009	595	488	596	862	353	789	985	301
ADCY4	5	7	12	2	9	0	3	5	1	3	3	13	13	24	19	9	4	13	3	14	14	8	9	1	1	4	6	1	7	3	556	135	370	231	450	530	257	228	233
ADCY5	76	92	31	49	61	54	35	146	78	155	28	47	90	119	53	95	26	42	30	279	30	31	1277	582	377	253	1320	519	448	250	424	140	195	121	246	117	110	245	64
ADCY6	1066	924	654	539	763	636	717	1189	756	732	943	781	1312	1265	1454	1155	870	848	897	1127	825	603	1096	1320	800	995	1383	1165	1105	961	2670	1946	1828	2219	1076	643	1080	824	401
ADCY6-DT	0	5	3	1	0	2	0	0	0	0	0	0	0	0	0	0	0	0	0	0	0	0	0	0	0	0	0	0	0	0	0	0	0	0	0	0	0	0	0
ADCY7	308	257	307	311	219	217	197	204	346	400	367	289	419	325	431	442	385	440	280	307	314	260	108	196	222	570	117	170	283	517	1709	2028	860	1783	663	236	605	448	156
ADCY8	0	1	0	0	0	0	0	0	1	4	0	0	0	0	2	3	0	1	0	0	0	0	0	0	0	0	0	0	0	0	3	1	0	5	0	0	0	0	0
ADCY9	168	154	217	136	238	139	215	178	180	186	515	327	405	307	412	272	317	254	237	232	234	373	346	329	569	832	336	327	1062	740	367	186	152	257	368	181	268	307	147
ADCYAP1	0	0	0	0	0	0	0	0	0	0	0	0	0	0	0	0	0	0	0	0	0	0	2	0	0	0	0	0	0	0	2	0	0	1	0	0	0	0	0
ADCYAP1R1	0	0	327	428	742	630	0	7	860	1568	1455	1096	3	121	351	310	668	863	17	167	1415	2488	7	0	207	673	8	3	293	772	1564	2509	1851	1792	6	6	17	8	2
ADD1	1486	1399	1251	1014	1488	1159	1542	1481	1427	1224	1796	1205	2126	1529	2275	1714	2122	1727	1872	1813	1713	1863	2333	2754	1557	2443	2727	2449	1982	2250	3697	3167	2324	2946	2665	1465	1924	2126	772
ADD2	56	88	68	199	135	183	21	143	92	274	146	155	27	58	79	97	58	84	27	199	49	97	97	3	35	7	72	2	32	7	4	10	14	7	2	2	2	2	1
ADD3	847	1144	1352	1614	1495	1335	672	670	1107	1328	1709	1420	1252	1248	2034	2046	1251	1395	814	1205	1203	1424	490	1290	871	1677	752	1327	1102	1730	2141	2149	518	1902	1903	436	1217	1653	344
ADD3-AS1	3	1	1	1	0	4	5	0	0	1	5	2	2	0	0	3	0	3	0	0	0	0	0	1	0	0	4	3	0	0	9	6	4	7	1	1	1	2	0
ADGB	0	0	9	17	8	14	0	0	3	23	7	28	1	16	0	10	21	39	1	12	6	7	0	0	106	218	0	0	176	233	313	70	216	173	31	13	27	15	9
ADGRA1	0	0	0	2	0	0	0	0	0	0	0	0	0	0	0	0	0	0	0	0	0	0	0	0	2	8	0	0	5	0	9	1	6	3	0	0	0	0	0
ADGRA1-AS1	0	0	0	0	0	0	0	0	0	0	0	0	0	0	0	0	0	0	0	0	0	0	0	0	0	0	0	0	0	0	0	0	0	0	0	0	0	0	0
ADGRA2	27	46	55	15	42	29	22	30	13	14	67	47	53	85	49	28	16	22	15	24	34	39	20	7	26	20	32	1	83	25	4185	1813	2417	1840	996	838	1196	1173	443
ADGRA3	498	495	579	438	657	707	606	751	577	658	700	570	701	572	773	575	569	767	546	730	740	653	503	1064	647	1156	614	840	650	1120	2323	2844	2203	2234	1183	778	1503	558	636
ADGRB1	6	16	13	22	9	8	4	20	0	5	1	2	7	35	16	13	2	2	19	33	1	2	4	1	0	0	3	2	0	2	24	7	15	5	1	1	1	1	7
ADGRB2	93	181	43	76	48	44	37	87	61	78	91	86	126	248	134	152	86	79	40	155	41	22	29	21	29	59	25	12	47	66	127	41	119	49	4	2	2	3	4
ADGRB3	0	0	0	0	0	0	0	0	0	0	0	0	0	0	0	0	0	0	0	0	0	0	2	0	0	0	1	0	0	0	128	59	24	47	31	15	16	14	1
ADGRD1	0	0	0	0	0	0	0	0	0	2	0	0	0	0	0	0	0	0	0	0	0	2	2	1	0	0	0	0	0	0	792	231	97	378	229	45	265	422	91
ADGRD1-AS1	0	0	0	0	0	0	0	0	0	0	0	0	0	0	0	0	0	0	0	0	0	0	0	0	0	0	0	0	0	0	0	0	0	0	0	0	0	0	0
ADGRE1	0	0	0	0	0	0	0	0	0	0	0	0	0	0	0	0	0	0	0	0	0	0	0	0	0	0	0	0	0	0	4	1	1	0	2	2	0	3	0
ADGRE2	1.02	3.01	1.01	0	1.03	0	0	1.06	2.07	2.03	5.11	1	1.04	2.16	5.17	6.05	5.44	5.19	0	5.27	2.01	4.11	0	1.03	0	0	0	0	1.06	0	42.79	21.19	17.47	23.25	153.91	60.68	49.8	80.8	18.22
ADGRE3	0	0	0	0	0	0	0	0	0	0	0	0	0	0	0	0	0	0	0	0	0	0	0	0	0	0	0	0	0	0	0	2	0	0	0	0	0	2	0
ADGRE4P	0	0	0	0	0	0	0	0	0	0	0	0	0	0	0	0	0	0	0	0	0	0	0	0	0	0	0	0	0	0	3	0	1	0	11	1	1	1	0
ADGRE5	766.98	1280.99	919.99	1111	520.97	478	783	710.94	933.93	998.97	683.89	645	940.96	888.84	937.83	968.95	647.56	529.81	728	1022.73	625.99	314.89	350	622.97	729	1096	377	585	979.94	1127	676.21	723.81	572.53	579.75	729.09	477.32	302.2	799.2	103.78
ADGRF1	871	652	605	290	470	263	470	134	318	121	460	178	1285	828	1254	720	720	515	830	635	624	404	232	226	649	79	224	252	1044	145	6	9	7	25	2920	1501	1458	994	1039
ADGRF2	0	0	0	0	0	0	16	20	11	36	20	28	0	0	0	1	3	1	0	0	0	0	3	12	40	26	3	17	36	27	11	2	2	1	4	1	2	3	0
ADGRF3	2	0	6	3	6	0	0	1	6	7	2	6	3	8	6	1	0	6	1	5	3	1	11	13	2	15	6	11	0	8	19	9	17	36	8	2	6	4	1
ADGRF4	8	6	3	3	7	4	11	19	21	21	25	34	4	7	10	11	25	20	7	3	4	6	10	18	57	31	13	11	58	37	1	1	1	2	74	98	10	38	6
ADGRF5	0	0	0	1	8	5	2	6	0	1	7	6	3	1	6	2	15	10	2	1	5	1	0	0	13	8	1	0	13	8	814	267	177	476	1048	618	254	735	102
ADGRF5-AS1	0	0	0	0	0	0	0	0	0	0	0	0	0	0	0	0	0	0	0	0	0	0	0	0	0	0	0	0	0	0	0	0	0	0	0	0	0	0	0
ADGRG1	1040	941	905	746	1059	788	1661	940	1834	1341	1418	989	2043	1368	2262	1800	3510	2369	1675	1523	1443	1441	3912	2263	3658	5925	3880	2145	5005	5322	1307	1834	1458	2621	1299	1267	896	706	317
ADGRG2	1	0	1	0	1	0	3	0	4	2	0	0	15	2	9	0	50	91	4	3	0	0	3	0	0	4	0	0	0	0	1584	238	99	306	74	53	86	52	50
ADGRG3	0	0	0	0	0	0	0	0	0	0	1	3	5	5	0	0	3	8	0	0	1	0	0	0	4	0	0	0	1	0	87	18	45	77	439	277	64	190	23
ADGRG4	0	0	0	0	0	0	0	0	0	0	0	0	0	0	0	0	0	0	0	0	0	0	0	0	0	0	0	0	0	0	0	0	0	0	0	0	0	0	0
ADGRG5	14	18	18	15	8	7	8	8	13	11	12	13	19	20	19	38	21	17	26	23	11	9	17	9	12	11	18	12	33	13	13	43	29	20	16	11	9	9	5
ADGRG6	282	138	134	53	119	49	185	68	132	28	70	25	404	197	235	99	204	85	211	101	131	57	21	155	46	222	44	153	57	224	155	57	27	60	121	37	36	46	6
ADGRG7	0	1	0	0	0	0	0	0	0	0	0	0	0	0	0	0	0	0	0	0	0	0	0	0	3	0	0	0	0	0	0	0	0	0	0	0	0	2	0
ADGRL1	678	615	352	345	362	451	451	640	509	488	409	431	750	817	667	656	389	374	573	822	481	351	968	1346	698	1012	953	1092	903	989	862	548	987	625	130	82	220	146	149
ADGRL2	755	1059	625	567	1385	1278	571	1283	944	1075	1096	862	824	1003	908	826	771	1010	566	1195	873	1919	460	1235	736	1208	716	1067	958	1285	1687	1162	665	1269	2679	744	1040	2285	328
ADGRL3	5	19	0	3	7	18	0	19	3	7	0	0	2	0	2	3	2	1	6	13	0	0	11	1	3	6	9	0	1	5	204	102	77	184	50	15	44	108	11
ADGRL3-AS1	0	0	0	0	0	0	0	0	0	0	0	0	0	0	0	0	0	0	0	0	0	0	0	0	0	0	0	0	0	0	0	0	0	0	0	0	0	0	0
ADGRL4	102	66	3	2	46	19	30	9	71	5	87	33	4	5	4	1	1	1	44	12	11	4	4	1	8	6	2	3	18	9	621	328	236	454	1086	618	321	775	113
ADGRV1	20	34	14	13	29	35	12	28	24	69	16	13	15	10	17	16	11	18	8	16	3	6	11	7	2	1	2	5	0	2	109	144	58	130	100	31	46	66	9
ADH1A	0	0	0	0	0	0	0	0	0	0	0	0	0	0	0	0	0	0	0	0	0	0	0	0	0	0	0	0	0	0	0	0	0	0	0	0	0	0	0
ADH1B	0	0	0	0	0	0	0	0	0	0	0	0	0	0	0	0	0	0	0	0	0	0	0	0	0	0	0	0	0	0	23.62	2.05	0	1	2	0	6.08	4	12
ADH1C	22	23	32	47	41	54	49	51	78	89	13	20	29	31	57	49	54	82	27	104	51	64	225	145	108	35	237	146	72	24	68.38	102.95	31	40	5	5	31.92	5	9
ADH4	0	0	0	0	3	0	0	0	0	0	0	0	0	0	0	0	0	0	0	0	0	0	2	1	2	2	0	1	4	0	8	1	7	14	0	2	2	1	0
ADH5	1304	1893	1586	1507	1427	1386	1668	1239	1714	1734	1321	1316	1732	1457	2070	1755	1699	1977	1617	1920	1761	1444	2049	2854	2243	4120	2376	2700	2684	3949	7552	7916	3389	5527	1739	1024	2126	1955	522
ADH6	0	0	0	0	0	0	0	0	0	0	0	1	1	1	0	1	10	5	1	3	1	1	9	7	11	42	8	8	12	39	159	50	135	33	9	13	17	6	8
ADH7	0	0	0	0	0	0	0	0	0	0	0	0	0	0	0	0	0	0	0	0	0	0	0	0	1	0	1	0	0	0	0	0	0	1	0	0	2	1	0
ADHFE1	6	9	19	15	10	12	9	15	11	11	9	3	20	21	14	22	10	35	6	14	18	45	39	29	12	29	38	20	7	34	317	156	172	155	131	65	149	89	82
ADI1	310	303	351	238	465	373	476	332	462	314	490	361	471	372	592	426	644	656	469	422	649	573	1657	1411	627	1203	1808	1312	665	1024	2061	2672	1594	2080	1871	1164	1366	1466	420
ADIG	0	0	0	0	0	0	0	0	0	0	0	0	1	0	0	0	0	0	0	0	0	0	0	0	0	2	0	0	0	0	0	0	1	0	0	1	0	0	0
ADIPOQ	0	0	0	0	0	0	0	0	0	0	0	0	0	0	0	0	0	0	0	0	0	0	0	0	0	0	0	0	0	0	0	1	0	0	0	0	0	0	0
ADIPOQ-AS1	0	0	0	0	0	0	0	0	0	0	0	0	0	0	0	0	0	0	0	0	0	0	0	0	0	0	0	0	0	0	0	0	0	0	0	0	0	0	0
ADIPOR1	668	699	662	648	722	686	689	523	800	681	1083	918	1095	946	1267	1086	1102	1132	871	903	1002	995	861	946	1880	1938	1012	836	2474	2005	2154	1887	2172	2116	2337	1574	2514	1444	1090
ADIPOR2	632	497	649	403	579	582	641	501	676	445	726	580	826	650	860	639	875	697	706	638	635	664	611	1013	690	1174	657	928	767	1099	1703	2249	1264	2035	1427	849	1073	984	256
ADIRF	28.95	8	27	6	1	1	38	0	12	0	2	0	45	14	18	4	25	0	86	15	15	4	41	4	23	6	42	5	26	3	154	100	293	312	73	110	518	78	182
ADK	321	318	302	258	383	255	367	236	408	248	349	209	450	304	503	392	455	363	342	402	389	350	286	315	313	551	340	321	390	408	549	1122	463	568	575	306	347	358	93
ADM	319	635	258	847	150	451	163	290	225	519	266	693	426	526	350	522	220	406	198	565	207	385	54	47	254	57	59	50	369	68	168	389	387	428	1996	1627	1899	1301	1099
ADM2	191	233	171	269	104	130	326	388	157	283	311	291	404	463	308	435	241	417	262	632	205	354	1397	46	1134	1348	1287	39	1274	1200	59	44	100	83	23	10	15	24	17
ADM5	67	24	42	26	30	30	49	83	35	28	34	39	43	76	34	38	10	43	36	94	63	33	21	23	0	18	11	18	1	13	101	136	307	412	58	67	43	80	31
ADNP	1348	1346	1429	1274	1196	1249	1151	1387	1531	1449	1384	1214	1759	1659	1695	1499	1410	1426	1285	1863	1388	1262	1033	1859	1084	1699	1366	1624	1389	1610	4143	4872	2101	4619	2577	1137	1926	1606	553
ADNP-AS1	0	0	1	5	2	4	9	2	5	3	1	2	0	4	4	9	6	4	2	3	1	0	5	9	2	7	10	4	1	4	27	16	13	13	15	6	11	9	8
ADNP2	437	509	426	502	410	492	382	577	480	558	572	611	665	630	692	663	598	609	545	685	448	633	236	575	303	523	383	482	376	530	561	687	258	794	484	185	322	365	89
ADO	212	224	149	106	191	162	292	201	273	212	234	217	297	283	307	235	228	256	253	373	269	216	305	470	378	548	405	438	439	493	511	661	293	362	357	117	276	209	83
ADORA1	56	39	33	21	45	13	39	15	37	9	51	35	54	49	79	83	76	48	43	27	25	4	71	27	4	23	62	42	8	17	34	58	125	109	15	26	8	24	7
ADORA2A	17	24	15	12	14	20	13	22	2	7	40	26	37	108	18	24	11	19	16	59	10	31	24	12	32.43	5	11.29	9	71	5	131	71	119	120	45	59	48.39	58	29
ADORA2A-AS1	0	0	0	1	1	0	0	0	1	0	0	0	0	2	2	0	1	0	3	0	2	0	2	1	2	0	0	1	1	4	1	0	0	2	0	1	1	0	0
ADORA2B	57	89	42	89	21	20	28	15	44	74	22	29	47	48	72	82	13	37	62	60	40	34	12	22	28	22	15	19	44	27	11	23	7	7	22	18	4	32	0
ADORA3	0	0	0	0	0	0	0	0	0	0	0	0	0	0	0	0	0	0	0	0	0	0	0	0	0	0	0	0	0	0	10	2	6	6	23	19	2	8	0
ADPGK	322	391	292	310	422	379	407	411	452	500	477	364	479	447	608	493	501	564	402	477	522	422	506	645	410	709	646	636	520	627	2049	2300	1470	1649	1456	765	1532	798	511
ADPGK-AS1	0	1	0	0	4	3	0	0	0	0	0	5	1	3	5	2	0	3	0	1	0	0	16	40	20	53	21	16	43	43	0	2	0	0	3	3	4	0	1
ADPRH	14	8	11	10	30	20	26	7	29	15	36	14	35	20	50	28	79	40	45	16	29	56	13	21	4	11	25	11	11	14	220	229	164	141	162	140	73	103	31
ADPRHL1	7	21	32	30	20	5	20	30	43	32	28	23	57	42	38	57	37	75	43	42	69	62	93	114	57	215	86	118	82	204	96	97	96	72	38	22	30	33	13
ADPRM	46	124	45	93	73	102	53	85	76	98	76	94	63	97	68	109	56	95	40	113	84	85	98	67	125	152	104	81	153	139	208	173	124	91	87	54	80	44	22
ADPRS	259	406	256	270	203	186	0	0	0	0	0	0	0	0	0	0	0	0	0	0	0	0	0	0	0	0	0	0	0	0	0	0	0	0	0	0	0	0	0
ADRA1A	0	0	0	0	0	0	0	0	0	0	0	0	0	0	0	0	0	0	0	0	0	0	0	0	0	0	0	0	0	0	0	0	0	0	0	0	0	0	0
ADRA1B	71	30	48	10	27	8	129	20	89	7	38	21	127	48	118	57	112	51	111	48	34	21	93	54	49	152	54	55	43	155	4	1	4	4	7	3	5	9	2
ADRA1D	0	0	0	0	0	0	0	0	0	0	0	0	0	0	0	0	0	0	0	0	0	0	0	0	1	0	0	0	1	0	21	8	10	6	2	0	4	3	0
ADRA2A	41	31	3	0	8	22	83	274	86	86	30	26	12	45	6	26	14	21	34	108	9	78	133	58	47	497	247	34	36	457	208	472	213	145	3884	1668	2339	2640	580
ADRA2B	7	5	30	4	8	2	4	11	8	14	22	32	11	39	5	5	5	12	3	2	13	5	0	0	2	0	0	0	0	0	349	1180	1219	1351	147	209	256	319	127
ADRA2C	102	77	20	43	52	43	63	98	161	194	65	42	58	95	75	99	27	64	86	213	104	80	1304	301	62	31	1520	341	56	33	770	397	1134	300	382	335	816	549	322
ADRB1	6	4	0	6	1	2	0	4	3	4	1	7	4	8	0	1	7	9	2	10	1	5	1	1	0	1	1	0	2	2	13	2	5	25	9	4	2	1	1
ADRB2	78	49	79	37	144	121	126	54	91	76	351	228	240	170	207	118	120	156	139	104	193	167	41	17	138	9	36	11	236	16	22	24	13	33	28	34	17	7	8
ADRB3	0	1	1	0	0	0	0	0	0	3	0	1	0	1	0	0	0	0	0	0	0	0	0	0	0	0	0	0	0	0	2	1	0	2	7	9	0	2	2
ADRM1	474	500	375	306	457	329	800	564	700	509	643	523	813	657	938	775	781	655	791	685	700	587	2245	1506	1742	2015	2237	1317	1944	1815	700	483	1269	674	463	448	463	383	390
ADSL	516	839	572	437	441	388	678	588	783	683	491	435	674	530	784	759	547	570	684	757	714	621	1078	1343	667	1357	1116	1178	772	1256	1225	1481	964	968	514	484	606	445	186
ADSS1	59	79	25	58	35	45	0	0	0	0	0	0	0	0	0	0	0	0	0	0	0	0	0	0	0	0	0	0	0	0	0	0	0	0	0	0	0	0	0
ADSS2	657	554	528	436	552	529	0	0	0	0	0	0	0	0	0	0	0	0	0	0	0	0	0	0	0	0	0	0	0	0	0	0	0	0	0	0	0	0	0
ADTRP	2	0	1	0	1	0	0	0	0	0	0	1	0	0	0	1	4	4	0	2	2	1	0	0	4	0	0	0	11	1	5	1	4	12	1	1	0	1	0
AEBP1	118	136	45	51	48	53	33	95	51	101	40	35	146	172	117	173	40	63	32	151	61	43	46	17	8	8	42	28	9	6	1927	1294	2041	1386	1898	2270	1398	2121	787
AEBP2	347	438	372	422	325	276	332	397	388	493	384	271	432	407	411	381	384	362	309	549	323	350	338	563	346	545	399	472	448	467	599	897	306	883	505	140	255	442	86
AEN	279	391	255	381	287	347	481	458	558	565	400	591	898	915	913	778	810	958	597	801	562	422	658	595	400	859	670	533	481	876	1465	1412	1311	1818	243	274	263	353	67
AFAP1	1982	2029	1315	1011	991	809	1173	1117	984	900	1261	931	2391	1713	2348	1763	1384	1180	1738	2077	1222	1177	660	1022	873	964	960	977	1326	950	694	625	447	707	1042	487	447	606	182
AFAP1-AS1	2	3	1	0	0	1	10	0	2	1	11	9	23	15	16	6	15	3	7	12	14	1	6	5	0	5	4	6	5	11	0	0	0	0	1	0	0	0	0
AFAP1L1	133	110	142	92	139	179	99	54	121	128	320	217	373	310	556	505	325	331	224	163	178	84	36	24	134	27	58	8	226	27	456	153	213	272	177	164	86	128	53
AFAP1L2	800	456	432	134	282	117	570	186	449	61	343	156	1162	594	1073	461	883	308	761	540	326	127	641	715	465	477	901	612	659	556	1179	691	498	762	1497	729	382	818	128
AFDN	2501	1941	3852	3730	3567	4034	0	0	0	0	0	0	0	0	0	0	0	0	0	0	0	0	0	0	0	0	0	0	0	0	0	0	0	0	0	0	0	0	0
AFDN-DT	16	19	29	33	29	45	0	0	0	0	0	0	0	0	0	0	0	0	0	0	0	0	0	0	0	0	0	0	0	0	0	0	0	0	0	0	0	0	0
AFF1	946	1179	916	1203	769	763	524	986	860	1099	907	824	994	1012	1395	1429	1126	1203	797	1437	844	1460	453	1438	634	2291	626	1153	726	2298	1843	2336	1219	2448	4058	1400	1036	1752	423
AFF1-AS1	13	14	9	8	4	13	0	0	0	0	0	0	0	0	0	0	0	0	0	0	0	0	0	0	0	0	0	0	0	0	0	0	0	0	0	0	0	0	0
AFF2	35	79	144	195	135	154	67	142	158	325	236	241	84	134	104	141	299	270	54	173	211	207	184	329	79	207	314	281	89	193	155	801	334	877	16	10	10	5	4
AFF3	1	1	2	1	1	2	0	1	0	10	1	3	0	0	4	7	8	6	4	7	3	8	1	0	1	0	0	1	0	0	492	283	117	368	195	92	58	134	19
AFF4	2533	2670	2837	3634	2387	2714	1639	2181	1958	2311	3019	3066	3622	3488	4077	3828	3657	3331	2712	3535	2428	2629	767	1917	1468	2918	1135	1799	1827	2579	2013	3242	763	3768	2953	733	1461	2279	460
AFG1L	55	62	51	35	40	31	0	0	0	0	0	0	0	0	0	0	0	0	0	0	0	0	0	0	0	0	0	0	0	0	0	0	0	0	0	0	0	0	0
AFG3L1P	75	37	70	33	56	66	95	115	92	75	55	56	99	117	82	80	62	133	118	87	120	110	115	123	62	91	148	84	62	83	976	935	1473	954	704	524	838	495	399
AFG3L2	456	568	498	422	577	457	442	400	492	421	465	344	577	555	673	501	479	577	469	631	551	582	1415	1244	1089	1716	1477	1096	1314	1679	1255	1950	962	1172	736	596	768	546	214
AFM	0	0	0	0	0	0	0	0	0	0	0	0	0	0	0	0	0	0	0	0	0	0	0	0	0	0	0	0	0	0	2	0	0	0	0	0	0	0	0
AFMID	160	267	127	176	122	101	129	139	129	163	91	130	177	190	203	300	186	224	160	257	126	174	196	274	219	329	239	252	287	299	756	627	454	580	244	233	336	211	140
AFP	0	0	0	0	0	0	0	0	0	0	0	0	0	0	0	0	0	0	0	1	0	0	0	0	0	0	0	0	0	0	2	0	0	0	0	0	0	0	0
AFTPH	391	519	458	509	426	503	334	504	433	546	581	520	599	558	570	655	599	626	471	652	488	498	465	760	982	1324	693	726	1165	1202	805	1449	699	1332	1225	474	713	918	326
AGA	85	99	98	122	135	118	132	135	121	124	99	81	150	160	204	153	227	225	134	185	158	180	309	219	374	630	307	232	397	711	473	808	460	434	317	146	264	208	72
AGAP1	761	916	778	920	1192	1034	579	631	709	910	1148	992	1226	1435	1433	1678	1161	1565	902	1344	1161	1299	1517	990	1333	1711	1849	857	1780	1646	723	731	531	722	498	253	297	378	106
AGAP1-IT1	0	5	0	1	1	2	3	5	0	1	1	5	6	4	1	1	0	2	1	2	0	1	5	4	3	7	4	1	6	8	11	2	8	1	4	16	7	1	0
AGAP10P	0	0	0	0	0	0	0	0	0	0	0	0	0	0	0	0	0	0	0	0	0	0	0	0	0	0	0	0	0	0	0	0	0	0	0	0	0	0	0
AGAP11	2.05	1	0	0	1	3	1	1	0	0	0	0	7.07	2.06	3.04	0	4.25	2.06	3.08	3.14	2.01	0	6.02	5.06	0	4	4.06	6.05	1	0	59.35	29.89	32.47	76.78	53.6	37.21	88.81	37.15	52.76
AGAP12P	0	0	0	1.13	0	0	0	0	0	0	0	0	0	0	0	0	0	0	0	0	0	0	0	0	0	0	0	0	0	0	0	0	0	0	0	0	0	0	0
AGAP2	0	0	0	1	0	1	0	0	0	1	0	0	0	1	0	6	0	2	0	3	0	0	9	1	0	2	3	4	0	1	124	45	115	98	71	42	26	45	12
AGAP2-AS1	8	51	17	36	13	21	11	6	17	35	19	30	12	21	53	54	11	37	37	57	46	75	19	12	9	26	24	12	7	15	112	55	343	104	32	35	36	48	18
AGAP3	462	345	294	226	382	261	732	554	503	396	612	395	653	567	726	583	605	541	597	689	509	414	1619	1169	990	1118	1609	968	1199	1042	929	562	1516	705	487	439	642	417	477
AGAP4	72.31	34.78	47.38	39.18	44.98	50.12	70.34	116.1	73.04	108.35	77.48	95.12	155.17	198.3	125.25	131.13	83.5	150.58	78.29	150.13	83.65	61.29	164.19	184.38	108.01	88.74	163.57	133.6	78.87	129.69	788	519.05	743.27	560.31	432.13	207.92	382.52	215.98	231.16
AGAP5	48.5	27.11	23.17	23.87	8.78	28.86	51.04	69.61	57.6	73.72	46.2	90.97	62.92	111.81	58.94	89.24	44.06	98.45	36.19	113.33	78.99	35.37	101.12	70.8	58.13	98.65	77.1	60.75	45.19	78.74	286.11	180.97	177.47	203.4	167.69	58.56	170.97	102.36	69.99
AGAP6	25.94	11.82	61.79	31.44	45.63	40.79	129.23	160.7	115.08	117.03	105.8	168.93	106.28	236.84	99.31	133.23	84.21	148.81	105.82	188.05	116.94	95.59	172.99	164.78	101.79	134.36	189.97	136.41	69.56	158.83	1057.38	791.22	798.01	846.11	879.22	352.22	1036.38	384.79	425.33
AGAP7P	6.71	5.16	10.27	9.78	10.23	4.54	17.56	32.78	8.13	17.3	11.14	14.15	5.65	17.47	15.59	7.02	7.31	18.3	7.57	19.08	25.91	20.37	41.15	11.61	21.78	14.57	24.56	14.2	15.15	10.49	161.1	124.58	90.74	260.47	150.65	46.08	112.01	36.31	33.45
AGAP9	54.23	14.27	80.45	47.83	33.62	85.34	45.96	62.8	60.39	46.18	58.86	45.57	73.65	168.1	51	77.68	47.97	93.13	44.13	88.91	41.51	55.6	121.47	145.36	63.55	136.7	128.71	119.79	44.19	148.22	740.14	595.8	778.3	724.14	473.71	165.17	362.44	331.11	173.43
AGBL1	0	0	0	0	0	0	0	0	0	0	0	1	0	0	0	0	0	0	0	0	0	0	0	0	0	0	0	0	0	0	0	0	0	0	0	0	0	0	0
AGBL1-AS1	0	0	0	0	0	0	0	0	0	0	0	0	0	0	0	0	0	0	0	0	0	0	0	0	0	0	0	0	0	0	0	0	0	0	0	0	0	0	0
AGBL2	3	2	8	8	7	26	1	1	10	16	13	22	2	43	13	22	33	63	2	21	13	9	2	6	62	174	5	3	50	199	730	150	378	278	50	18	69	30	35
AGBL3	9	4	8	9	10	8	0	4	1	2	1	4	1	6	2	2	0	2	4	3	0	2	0	7	1	3	4	1	4	7	20	9	17	15	11	12	13	9	3
AGBL4	0	0	0	8	0	5	1	0	1	1	0	0	0	1	0	0	4	5	1	3	0	0	3	0	14	7	0	0	23	3	15	10	13	14	0	0	4	2	0
AGBL4-AS1	0	0	0	0	0	0	0	0	0	0	0	0	0	0	0	0	0	0	0	0	0	0	0	0	0	0	0	0	0	0	0	0	0	0	0	0	0	0	0
AGBL4-IT1	0	0	0	0	0	0	0	0	0	0	0	0	0	0	0	0	0	0	0	0	0	0	0	0	0	0	0	0	0	0	0	0	0	0	0	0	0	0	0
AGBL5	369	519	328	302	285	263	331	337	419	366	351	336	531	458	578	497	406	492	386	597	425	406	559	759	445	892	646	663	632	802	640	897	708	788	261	180	209	254	65
AGBL5-AS1	0	0	0	0	0	0	0	0	0	0	0	0	0	0	0	0	0	0	0	0	0	0	0	0	0	0	0	0	0	1	0	1	2	1	0	0	1	1	0
AGER	31	37	31	28	12	38	42	44	40	29	26	44	55	98	13	45	22	37	42	36	39	20	43	31	12	32	49	47	9	36	412	223	1031	289	170	191	189	111	221
AGFG1	610	373	598	401	574	520	677	707	641	566	736	604	957	690	974	778	876	799	751	729	712	981	491	642	871	1146	603	598	1164	1185	1214	1730	608	1556	1585	511	1326	1009	396
AGFG2	209	125	180	51	209	156	246	105	181	97	129	86	235	167	206	173	130	115	258	132	171	127	440	267	273	313	422	198	418	284	291	191	232	173	374	277	213	238	152
AGGF1	403	433	331	278	416	377	392	397	461	425	428	403	514	435	594	509	468	483	400	433	442	434	399	570	517	830	559	533	706	823	804	1203	517	844	547	224	416	351	123
AGK	213	206	143	158	187	139	243	203	239	187	197	131	321	187	309	232	198	234	222	229	283	190	216	290	251	389	275	280	253	407	781	788	491	626	417	165	352	281	114
AGL	342	395	398	368	357	349	268	372	390	396	483	306	452	413	608	518	487	478	373	479	483	462	202	573	244	634	283	510	279	568	830	938	321	1056	538	125	266	403	99
AGMAT	6	5	9	8	8	12	5	15	22	19	5	12	12	17	21	7	18	18	9	12	21	11	45	27	17	59	43	43	15	73	69	201	141	180	18	7	16	6	7
AGMO	0	0	0	0	0	0	0	0	0	0	0	0	0	0	0	0	0	0	0	0	0	0	0	0	0	0	0	0	0	0	0	1	0	3	1	0	0	1	0
AGO1	567	515	611	529	505	542	317	390	443	428	399	324	444	351	586	455	387	397	449	427	419	296	326	685	312	654	374	642	429	658	766	804	590	647	383	248	221	290	77
AGO2	1208	888	1490	1301	1064	1181	173	170	193	233	379	445	357	399	447	355	357	373	344	388	272	342	115	211	250	360	150	165	320	357	200	251	189	272	302	218	180	182	66
AGO3	332	310	420	334	327	322	74	81	76	121	89	106	144	137	123	171	118	111	114	159	101	82	46	98	67	140	67	98	101	132	182	215	182	239	197	80	117	148	32
AGO4	285	220	279	261	262	237	223	290	218	261	419	344	370	369	397	336	336	333	188	329	294	357	213	325	345	461	269	279	381	464	893	947	414	1044	1232	373	939	603	290
AGPAT1	522	644	371	350	425	352	613	526	699	527	658	452	868	788	895	824	748	689	665	724	681	585	887	1220	561	1055	1050	1064	767	947	1565	1229	1792	1260	636	757	711	703	239
AGPAT2	567	753	549	743	372	414	474	424	650	893	649	638	667	590	1087	1221	772	793	801	821	795	633	1393	798	1196	1211	1271	773	1680	1129	791	507	2009	948	241	422	497	109	689
AGPAT3	921	700	745	499	988	792	1147	948	1127	762	1448	1000	1767	1232	1791	1263	1569	1192	1333	1172	1373	952	1197	1674	1519	1967	1599	1483	2002	1895	1286	1565	1266	1220	1010	605	893	567	489
AGPAT4	230	306	184	195	142	151	153	196	170	173	130	163	337	388	357	300	307	300	247	331	187	168	192	428	197	308	218	347	201	336	692	415	508	476	343	216	216	238	108
AGPAT4-IT1	2	1	13	2	3	6	0	6	1	6	6	2	3	7	15	11	6	11	3	8	5	1	8	11	0	9	3	11	1	8	11	3	14	7	7	5	4	14	7
AGPAT5	518	657	627	666	752	547	553	666	755	974	730	458	577	597	978	940	678	728	637	745	833	1677	303	523	550	782	390	454	577	705	807	1310	399	934	1660	564	1826	766	554
AGPS	451	227	528	425	521	393	546	310	697	525	522	382	633	368	649	559	804	780	594	383	671	481	364	620	581	1905	491	619	721	1700	1257	2197	879	1663	1659	749	880	952	251
AGR2	3272	6099	2665	2257	1506	1136	2013	2444	2337	2385	2381	1495	3493	2996	3565	3366	1447	1082	2326	4432	2553	2542	9728	7290	6879	6148	10174	6913	9201	6993	3064	6074	1427	2469	5341	2713	2335	3622	500
AGR3	27	53	110	168	93	87	2	13	51	109	52	71	65	106	121	123	197	208	16	189	74	156	334	352	999	1019	381	364	878	1178	1370	486	1458	626	184	68	111	62	50
AGRN	11212	10693	6767	5963	6191	4606	8531	7183	8139	5939	10920	7937	22055	17630	23738	18720	16174	10645	15029	15872	10826	7421	15276	13160	5900	8285	17214	12561	9503	7993	3084	1798	4674	1841	1050	937	1287	713	1082
AGRP	0	0	0	0	0	2	0	0	0	0	0	0	0	0	0	0	0	0	0	0	0	0	0	0	0	0	0	0	1	0	0	0	0	0	0	0	0	0	1
AGT	1	0	1	5	2	7	1	2	0	1	8	6	1	2	4	2	4	8	0	1	0	4	0	0	2	4	0	0	0	2	30	10	13	28	7	3	4	7	2
AGTPBP1	249	249	304	232	333	265	283	263	318	269	357	248	460	334	497	428	392	470	314	343	327	453	282	345	436	638	356	367	565	709	520	617	335	593	564	223	512	263	173
AGTR1	1	1	7	0	0	0	3	11	0	1	0	3	6	6	0	5	0	3	0	1	2	0	2	4	0	0	6	1	0	0	5	1	0	3	4	0	4	10	1
AGTR2	0	0	0	0	0	0	1	0	1	0	0	0	0	0	0	0	0	0	0	0	0	0	5	4	0	0	5	1	0	0	6	56	12	13	0	1	0	0	0
AGTRAP	219	324	244	246	290	237	314	231	449	446	380	362	525	559	647	607	601	676	414	502	554	532	734	678	859	1236	802	685	1098	1142	683	418	1380	523	567	686	817	346	409
AGXT	0	0	0	0	0	0	0	0	0	0	0	0	0	0	0	0	0	0	0	1	0	0	0	0	0	1	0	0	0	2	5	1	8	0	0	0	0	0	0
AGXT2	0	0	0	0	0	0	0	0	0	0	0	0	0	0	0	0	0	0	0	0	0	0	0	0	0	0	0	0	0	0	0	0	0	0	3	3	0	4	0
AHCTF1	642.46	538.88	556	494.36	704.86	623.06	503.97	586.95	640.91	495.92	668.76	571.95	782.78	778.85	864.39	748.79	653	801.72	538.9	734.89	613.79	540.74	291.96	646.48	541.95	1171.44	449.95	558	655.94	1090.76	1863.56	2042.53	1211.1	1763.81	1476.12	612.02	1136.11	931.21	356.74
AHCTF1P1	9.54	5.12	0	1.64	6.14	5.94	2.03	2.05	5.09	3.08	11.24	5.05	7.22	7.15	2.61	7.21	0	9.28	4.1	4.11	9.21	7.26	2.04	12.52	3.05	19.56	3.05	5	3.06	10.24	42.44	26.47	22.9	30.19	33.88	12.98	25.89	15.79	2.26
AHCY	1684	2333	1467	1407	1536	1294	2229	1807	2523	1923	1904	1603	2486	1974	2961	2329	2039	2022	2210	2601	2131	2064	3782	5310	2211	3879	4390	4910	3043	3853	4611	5609	6516	4398	1532	1261	2327	2157	688
AHCYL1	2194	2377	3312	3032	2943	2566	1697	1783	2392	2690	4502	3467	3474	3445	4229	3727	3205	3533	2334	3177	3027	2820	1858	2507	4594	5043	2278	2223	7081	5172	6232	5833	3027	5220	4898	2084	2800	3604	691
AHCYL2	186	209	228	149	215	166	195	269	213	197	270	182	348	268	387	265	367	326	244	356	308	387	218	256	498	420	293	265	603	378	928	630	285	660	386	131	329	282	109
AHDC1	400	464	220	343	179	228	419	594	312	280	348	315	550	566	433	527	270	228	400	568	287	137	371	723	241	345	422	603	393	319	454	304	369	506	227	128	195	267	157
AHI1	236	229	293	304	261	288	136	261	206	274	384	313	436	521	384	296	289	360	200	356	236	270	146	228	161	367	170	210	195	411	967	1261	539	1103	716	131	446	568	160
AHNAK	10747	6196	12983	10182	11439	13603	4549	2603	3802	3347	13582	11264	13750	8513	17454	12471	13120	11810	8288	8488	7160	9774	6639	8992	6390	9969	8826	8230	9013	9492	8330	8112	4262	9264	10518	3246	19973	9864	5614
AHNAK2	1965	1932	1927	2257	1060	1757	877	507	934	518	1566	1430	2231	1612	3442	3523	2707	1898	1668	1910	1155	389	62	187	172	951	94	287	361	847	323	95	107	257	1007	1140	999	570	403
AHR	1345	1319	1290	1212	1143	1173	1381	1812	1389	1464	1663	1422	1849	1667	1822	1750	1354	1575	1403	2192	1335	1644	1193	1857	1750	3316	1672	1722	2384	3072	962	1203	454	1531	1804	398	1115	1146	423
AHRR	51	54	61	40	47	45	184	220	102	41	52	21	117	129	118	96	55	61	80	100	54	203	23	41	118	27	40	28	191	18	160	48	36	77	48	25	33	39	31
AHSA1	594	420	426	398	602	590	660	530	724	573	554	571	680	544	808	674	799	767	696	591	606	561	1017	1048	1354	1691	1117	986	1511	1632	3424	3235	4106	2717	1532	1222	1398	1215	403
AHSA2P	469	286	618	526	414	627	0	0	0	0	0	0	0	0	0	0	0	0	0	0	0	0	0	0	0	0	0	0	0	0	0	0	0	0	0	0	0	0	0
AHSG	2	0	0	0	0	0	0	0	0	0	0	0	3	0	0	6	0	1	2	0	1	0	2	0	4	4	2	0	0	2	0	0	1	0	0	1	3	1	1
AHSP	0	0	0	0	0	0	0	0	0	0	0	0	0	0	0	0	0	0	0	0	0	0	0	0	0	0	0	0	0	0	0	0	1	1	0	0	0	0	0
AICDA	0	0	4	0	0	1	0	0	0	1	0	1	2	0	0	0	5	0	0	0	1	0	1	0	0	0	0	0	3	0	0	0	0	1	5	1	6	8	1
AIDA	744	728	711	592	761	707	691	573	805	573	754	658	935	780	1066	825	852	784	811	905	623	608	561	705	641	1073	686	699	872	986	1576	2093	1464	1453	2294	1264	1671	1407	659
AIF1	0	0	0	0	0	0	0	0	0	0	0	0	0	0	0	0	0	0	0	0	0	0	0	0	2	0	0	1	1	1	86	46	49	33	200	193	44	57	9
AIF1L	243	274	105	104	123	59	341	188	318	201	189	102	252	161	217	198	113	114	244	281	216	114	323	826	99	421	390	832	148	411	1107	1819	1121	1068	1224	912	304	934	104
AIFM1	860	715	895	624	1045	647	953	788	1175	940	1063	610	1241	913	1260	725	1091	811	901	922	1119	1161	1667	2578	1095	2846	1854	2302	1232	2604	2832	3504	2615	2632	575	398	673	500	211
AIFM2	231	299	306	258	270	277	260	237	318	254	432	306	325	374	613	435	291	309	290	343	277	344	973	193	1918	770	917	197	2064	629	347	312	432	274	182	206	208	190	74
AIFM3	1	7	4	3	3	4	0	1	0	6	7	6	0	2	2	7	7	8	1	1	3	7	2	0	5	6	0	0	10	13	24	18	77	12	2	11	9	8	4
AIG1	667	695	548	353	343	237	586	335	542	347	306	224	756	521	726	556	524	442	512	604	351	280	741	817	988	1219	789	781	1222	1212	985	1478	1466	934	655	369	602	437	178
AIM2	0	0	0	0	0	0	0	0	0	0	0	0	0	0	0	1	0	0	0	0	0	0	0	0	0	0	0	0	0	0	7	2	0	0	4	4	0	2	0
AIMP1	392	497	381	406	316	364	340	335	378	381	376	382	416	435	484	529	418	474	339	551	388	403	543	506	670	865	699	533	691	887	1116	1696	1012	1188	6182	3311	5721	2665	2058
AIMP2	149	142	83	82	138	146	304	177	247	200	130	122	213	182	230	183	197	289	226	207	226	196	802	520	454	736	795	490	496	673	559	949	449	543	409	307	434	277	113
AIP	343	753	334	440	294	337	279	326	372	416	399	413	454	501	594	627	386	494	362	714	431	410	1010	771	618	589	1089	703	791	627	467	383	719	402	341	306	264	248	131
AIPL1	0	0	0	0	0	0	1	0	0	0	0	0	0	0	0	0	0	0	0	0	0	0	0	0	0	0	0	0	0	0	1	1	0	1	1	0	2	0	1
AIRE	0	0	0	0	0	0	0	0	1	0	0	0	1	0	5	0	1	0	0	0	0	0	0	0	0	0	0	0	0	1	8	0	0	2	2	0	3	0	1
AIRN	0	0	0	0	0	0	0	0	0	0	0	0	0	0	0	0	0	0	0	0	0	0	1	0	0	1	2	1	0	1	0	0	0	0	0	0	1	0	0
AJAP1	0	0	0	0	0	0	0	0	0	0	0	0	90	24	61	20	90	9	5	4	0	0	27	8	2	0	40	14	8	1	52	17	24	56	86	40	6	101	3
AJM1	1	7	6	12	3	6	0	0	0	0	0	0	0	0	0	0	0	0	0	0	0	0	0	0	0	0	0	0	0	0	0	0	0	0	0	0	0	0	0
AJUBA	914	942	721	787	425	428	1423	1225	937	757	750	584	1587	1282	1358	1243	910	999	1151	1530	758	443	2842	1886	1931	3347	2998	1850	3184	2883	273	420	204	267	119	71	61	105	33
AK1	163	99	119	63	134	104	218	98	158	95	157	106	318	209	298	215	237	171	263	161	191	104	1226	499	1553	1333	1203	487	1731	1253	466	420	944	419	283	319	319	235	242
AK2	1116	1895	1317	2041	1175	1295	774	1041	1159	1690	1365	1215	1323	1435	1907	2092	1204	1509	985	1718	1269	1331	2644	2409	1741	2209	2870	2196	2002	2157	3270	3298	2914	2592	1447	1060	1447	1035	438
AK3	931	764	817	592	880	762	1270	1027	1277	1054	1315	966	1490	1177	1706	1271	1548	1244	1095	1161	1073	1048	942	1346	1232	1944	1313	1255	1481	1912	1550	2950	913	1870	1385	530	798	761	287
AK4	1530	2407	1532	1865	1160	1299	838	1273	1308	1910	1476	1525	1447	1605	2328	2610	1274	1623	1403	2083	1566	962	345	607	759	1149	480	651	1094	1127	1132	2503	795	928	1154	545	1386	730	337
AK5	0	0	2	2	0	0	0	0	5	0	1	0	2	1	3	1	4	6	0	1	0	0	2	1	1	0	1	1	0	2	57	44	48	31	76	19	7	58	2
AK6	130.19	185.95	127.73	174	119	153.71	150.36	149	176	141.04	122	94.36	212.63	141	189.46	172.53	133.8	152.76	158.56	191.75	169.55	154.17	280.59	231.9	307.9	356.11	292.74	216	252.19	377.14	674.43	809.62	532.9	601.68	456.09	224.9	397.52	258.9	139.24
AK7	75	80	79	100	85	107	28	27	65	99	62	78	84	128	90	99	132	149	42	86	50	69	43	74	691	1135	48	87	814	1119	433	225	240	299	90	28	59	66	37
AK8	9	39	22	34	37	31	5	15	26	43	27	38	33	46	30	34	56	71	13	37	43	37	58	77	204	299	55	69	236	376	179	139	239	139	30	12	26	36	9
AK9	76	107	99	70	86	126	53	65	88	146	116	131	112	130	137	126	131	173	75	137	108	67	48	122	226	481	70	97	298	489	394	278	241	307	156	55	87	80	28
AKAIN1	0	0	0	0	0	0	0	0	0	0	0	0	0	0	0	0	0	0	0	0	0	0	0	0	0	0	0	0	0	0	0	0	0	0	0	0	0	0	0
AKAP1	446	512	379	361	393	385	594	760	550	479	427	382	564	508	675	655	384	533	663	920	622	529	758	792	427	738	1083	682	486	716	1463	2109	1101	1615	721	368	780	364	295
AKAP10	252	423	282	338	226	200	230	286	267	333	238	239	341	344	344	380	281	304	250	409	287	292	172	274	324	491	211	267	378	488	814	785	361	616	660	211	429	374	145
AKAP11	849	717	820	648	842	804	522	701	650	758	1073	840	1069	1045	1223	1097	1005	1125	621	945	834	802	382	819	666	1296	533	726	956	1321	956	951	277	1279	983	166	437	841	147
AKAP12	4534	2015	6986	4562	2704	1661	2617	730	3942	2080	4954	2583	6120	1877	9061	4945	5544	2651	9756	3823	5431	3466	624	1492	1324	3805	1056	1720	1623	3086	538	717	177	380	357	134	210	487	53
AKAP13	1160	908	1154	1026	1287	1213	766	924	990	1001	1319	1076	1669	1417	1757	1524	1668	1502	1227	1487	1081	1279	1016	1443	1085	1744	1191	1277	1347	1516	2860	1825	1146	2625	4802	1787	3923	4419	1479
AKAP14	0	1	0	5	3	8	0	0	3	0	0	11	1	17	0	1	22	19	0	1	2	5	0	0	225	283	3	0	207	312	200	54	105	105	10	11	13	7	6
AKAP17A	797	923	590	730	524	658	563	951	655	911	708	954	788	1120	907	1022	602	766	630	1264	831	730	1106	915	779	1079	1154	821	861	998	1501	1224	1068	1394	1817	754	1084	1019	639
AKAP3	9	12	18	9	15	20	19	26	31	56	67	46	34	47	54	48	33	53	22	44	24	29	42	15	48	39	67	15	66	26	36	60	56	21	12	7	22	9	8
AKAP4	0	0	0	0	0	0	1	0	0	0	0	0	0	0	0	0	0	0	0	0	0	0	0	0	0	0	0	0	0	0	0	0	0	0	0	0	1	0	0
AKAP5	38	11	13	11	19	6	73	20	44	3	23	8	82	18	50	24	20	10	37	17	12	16	35	41	5	39	35	55	11	24	68	140	49	85	268	58	26	177	8
AKAP6	11	10	15	16	19	28	6	14	61	52	15	7	18	25	19	24	56	58	14	32	36	27	22	21	15	80	13	32	22	107	97	210	58	119	23	7	10	18	4
AKAP7	34	61	23	71	43	73	54	76	79	206	61	81	40	40	48	99	107	91	36	71	76	75	65	54	78	163	97	81	63	187	854	1352	536	868	299	67	372	232	138
AKAP8	363	391	301	362	311	339	372	369	357	361	379	394	542	514	550	464	383	447	420	485	347	324	367	486	399	451	397	393	471	461	939	1024	982	892	645	402	596	358	282
AKAP8L	752	711	434	432	451	513	650	812	613	668	708	648	962	931	803	825	618	743	630	992	652	590	1375	1016	839	1180	1173	841	1086	1199	1813	1485	2417	1480	956	906	998	727	1148
AKAP9	1048	990	1133	1154	903	939	410	648	574	826	966	787	1294	1152	1295	1296	1235	1186	783	1281	813	784	396	862	916	1941	524	842	1163	1884	1290	1181	400	1750	1668	399	834	1215	253
AKIP1	126	98	87	55	93	93	137	66	115	100	137	102	194	160	159	165	143	147	132	147	134	56	319	267	213	372	316	216	306	299	232	288	165	115	167	144	96	156	50
AKIRIN1	585	507	494	360	593	498	843	706	810	594	697	541	1043	928	1081	873	899	846	754	857	616	567	651	1093	996	1705	819	976	1195	1548	1211	2001	547	1956	1169	399	691	942	174
AKIRIN2	302	353	246	207	253	211	333	312	392	366	343	381	424	386	419	479	355	427	351	504	348	383	337	520	490	718	433	464	648	641	912	1345	963	1023	1171	727	507	461	171
AKNA	397	384	342	470	239	245	293	335	254	333	309	355	499	553	390	507	281	435	406	587	339	322	984	344	1223	1411	980	318	1894	1485	924	385	889	984	707	492	566	664	346
AKNAD1	0	0	0	0	0	0	1	0	0	0	0	0	0	0	0	0	0	0	0	0	0	0	0	0	0	0	0	0	0	0	2	3	6	2	2	0	1	5	0
AKR1A1	879	1552	882	764	743	776	779	803	976	928	914	828	1258	1476	1406	1349	855	999	1020	1450	1034	827	2039	1561	1303	1150	2276	1583	1537	1163	2729	2693	3053	2313	1248	1416	1245	969	445
AKR1B1	702	584	907	279	1037	773	1391	647	1417	440	1908	854	1902	1347	2238	1213	1641	758	814	652	690	551	695	1313	614	511	744	986	689	530	731	906	636	481	368	526	287	341	67
AKR1B10	4	8	3	4	28	21	1	5	4	8	10	11	16	33	10	6	10	17	13	26	7	7	32	3	250	27	35	1	492	55	39	8	12	18	265.98	168	24	477.87	4
AKR1B15	0	0	0	0	2	2	1	0	0	0	4	0	2	2	1	1	0	0	1	1	0	0	1	0	4	1	0	0	4	0	0	1	0	0	6.02	1	0	10.13	0
AKR1C1	14.01	14.52	12.03	3	42.97	46.96	6	6	11.2	15.19	16.99	34.22	38.66	37.61	16.72	19.02	25.59	51.52	24.04	28.2	19.65	34.65	46.8	13	103.21	51.31	37.74	8	102.23	87.05	49.07	55.68	49.38	29.08	159.29	58.44	41.6	55.84	15.77
AKR1C2	24.07	25.48	22.97	26	123.21	140.17	26	5	16.8	7.81	47.01	57.78	44.34	59.39	62.28	49.98	75.41	101.57	22.96	47.8	24.35	85.45	10.2	10	30.81	64.69	10.26	10	32.78	114.95	18.19	11.51	14.85	11.05	52.93	28.72	8.48	53.82	7.33
AKR1C3	120.92	178	223	198	499.82	407.86	100	56	126	138	238	216	385	422	401	316	463	448.91	176	330	256	365.91	296	173	732.98	629	300	157	875.98	761	823.73	406.81	654.77	296.86	575.77	397.84	161.92	196.34	44.91
AKR1C4	0	0	0	0	0	0	0	0	0	0	0	0	0	0	0	0	0	0	0	0	0	1	0	0	1	4	0	2	4	1	4	0	0	0	0	0	0	0	0
AKR1C6P	0	0	0	0	0	0	0	0	0	0	0	0	0	0	0	0	0	0	0	0	0	0	0	0	0	0	0	0	0	0	0	0	0	0	0	0	0	0	0
AKR1C8P	0	0	0	0	0	0	0	0	0	0	0	0	2	0	0	0	0	0	0	0	0	0	0	0	0	0	0	0	0	0	0	0	1	1	1	0	0	1	0
AKR1D1	0	0	0	0	0	0	0	0	0	0	0	0	0	0	1	0	0	0	0	0	0	0	0	0	0	0	0	0	0	0	1	0	0	0	0	0	0	0	0
AKR1E2	20	6	14	11	21	9	15	15	19	11	45	32	10	9	8	11	19	13	15	23	11	6	20	12	11	23	14	14	16	20	27	67	61	51	23	27	30	23	11
AKR7A2	259	437	246	280	242	219	262	219	356	353	353	246	394	377	456	492	454	452	360	462	383	394	803	1119	546	1142	919	1011	757	1147	907	1231	806.67	788.96	387.82	288.86	245.67	282	77.49
AKR7A2P1	0	0	0	0	0	0	0	0	0	0	0	0	0	0	0	0	0	0	0	0	0	0	0	0	0	1	0	1	0	0	0	0	0	0	0	0	0	0	0
AKR7A3	0	0	4	3	1	2	6	6	6	2	1	5	7	8	4	10	2	3	6	14	3	6	9	5	1	8	13	11	1	6	33	33	74.12	24	23.14	8.84	32.3	10	18.41
AKR7L	0	0	0	1	1	6	4	1	4	1	0	3	4	3	6	5	2	5	1	8	2	2	8	1	1	4	3	4	0	0	17	25	49.21	27.04	19.05	10.29	10.03	11	5.11
AKT1	1440	1368	1053	747	1176	961	1666	1418	1564	1334	1621	1392	1988	1787	2290	1871	1837	1713	1841	1866	1424	1142	2202	2581	2120	2684	2408	2394	2681	2733	2516	2044	3490	2610	1212	858	1323	962	851
AKT1S1	478	479	459	363	406	421	974	1046	759	611	702	625	887	1034	1107	924	830	829	812	839	791	670	1828	1275	887	1070	1801	1208	992	938	1003	795	1574	1132	530	530	644	490	321
AKT2	956	906	897	703	895	794	1109	1178	1119	1027	1135	973	1345	1394	1649	1296	1245	1111	1324	1400	1128	1052	2593	2297	1828	2800	2545	2107	2344	2686	1970	1312	1777	1418	983	510	798	888	495
AKT3	0	0	0	1	2	0	2	3	2	3	0	1	9	6	5	6	3	1	11	8	3	8	41	13	8	18	39	11	13	20	649	411	175	354	572	242	248	454	82
AKTIP	138	142	107	119	152	161	269	132	180	133	179	193	296	207	244	207	219	280	223	240	200	192	473	319	602	664	536	322	620	654	452	698	356	480	567	215	353	335	114
ALAD	317	367	246	202	287	215	286	281	372	352	334	273	470	417	578	536	522	498	372	485	388	389	377	558	258	544	428	500	328	521	1375	1117	1289	1143	738	417	539	665	221
ALAS1	404	396	345	255	318	267	455	386	446	324	664	537	670	604	629	527	482	514	496	539	463	394	664	544	1225	909	656	535	1650	951	653	1140	442	1200	672	487	464	477	92
ALAS2	0	0	0	0	0	0	0	0	0	0	0	0	0	0	0	0	0	2	0	1	0	0	3	2	0	2	1	1	0	1	3	1	2	1	1	0	0	1	0
ALB	1	0	0	0	0	0	0	3	3	2	0	0	0	0	0	0	1	4	0	0	0	0	2	2	0	0	0	0	0	0	29	13	35	12	13	13	20	7	12
ALCAM	1625	1662	1934	1746	2529	1976	2110	1858	2451	2447	2833	2132	3226	2133	4119	3315	5117	4134	2451	2363	2801	4248	1102	2450	2051	5766	1432	2051	2524	5339	2036	3703	1675	3563	3148	1130	2980	1640	906
ALDH16A1	220	167	182	93	231	143	305	327	320	207	237	122	225	246	365	225	325	240	361	241	356	350	1352	996	513	815	1183	831	656	766	343	315	823	301	143	148	106	78	144
ALDH18A1	1111	1457	1062	1040	1030	886	1046	1323	1275	1454	1316	1128	1478	1651	1610	1756	1265	1315	1160	1628	1408	1124	1061	2449	1270	2977	1476	2157	1549	2675	2915	3467	2636	2787	1144	503	1374	976	386
ALDH1A1	4593	4564	2468	1467	2426	1497	8209	8247	4285	1533	1245	738	2738	1986	2479	1616	1402	1451	6553	5773	2199	2923	6391	13738	854	2452	8690	13741	868	2568	5282	7393	3545	4930	1784	1022	988	1508	385
ALDH1A2	0	0	0	0	0	0	0	0	0	0	0	0	0	0	0	0	0	0	0	0	0	1	0	0	0	1	0	0	7	0	5478	3762	3025	3926	2192	437	1296	2182	329
ALDH1A3	1457	287	460	84	513	186	2680	316	2463	122	1767	376	8239	2078	7368	2028	6007	1143	4352	1160	1761	634	233	157	1796	416	338	197	2572	426	134	84	56	175	369	90	3408	447	744
ALDH1B1	424	316	241	133	230	224	622	338	631	315	240	234	590	319	573	415	440	318	501	426	384	222	306	473	145	319	368	434	169	312	617	927	523	445	109	71	126	107	42
ALDH1L1	19	16	23	6	29	25	4	1	8	10	20	10	55	56	39	31	38	37	13	54	11	2	121	31	300	255	116	33	537	237	391	74	58	108	37	16	43	54	18
ALDH1L1-AS1	0	0	0	0	0	0	0	0	0	0	0	0	0	0	0	0	0	0	0	0	0	0	0	0	0	0	0	0	0	0	0	1	3	1	0	0	0	0	0
ALDH1L1-AS2	0	3	0	0	1	2	0	0	0	0	0	1	0	0	0	0	0	2	0	0	0	0	0	0	2	2	0	0	3	2	6	0	0	0	0	0	2	0	0
ALDH1L2	87	71	81	101	80	116	263	185	74	132	125	195	154	166	92	112	67	134	66	205	55	52	314	16	883	704	389	8	1133	676	227	118	91	201	156	24	86	266	26
ALDH2	655	949	1111	869	921	736	1198	899	1124	881	1666	1141	1309	1167	1795	1494	1150	1008	1731	1789	1680	1801	2302	1602	2678	3819	2286	1409	3354	4024	1710	2620	2025	1136	1074	731	3497	820	1367
ALDH3A1	20	17	19	9	8	15	37	26	14	11	21	12	54	40	37	19	34	39	87	50	34	93	264	21	204	54	224	36	358	30	25	29	54	24	2	1	4	1	6
ALDH3A2	585	1008	467	493	388	354	507	847	575	764	372	328	736	814	670	836	629	818	761	1234	683	642	1135	1313	623	1061	1445	1291	735	936	2193	3520	1889	2606	442	296	986	437	274
ALDH3B1	146	183	94	115	108.82	83	87	116	85	37	79	88	202	237	259	213	139	175	129	265	122	280	1243	893	1100	2300	1108	708	1542	2306.81	648.13	83.14	392	181.51	207	97	387	237.57	421
ALDH3B2	121	181	39	108	78.18	133	118	172	121	222	93	121	95	158	112	176	182	225	113	232	45	127	292	232	416	484	316	172	435	471.19	381.87	420.86	413	469.49	24	24	513	66.43	141
ALDH4A1	92	97	66	42	59	39	119	58	130	69	76	40	140	77	134	89	112	90	109	133	151	146	309	332	117	189	335	328	156	133	429	454	506	533	127	107	159	134	72
ALDH5A1	144	119	113	147	215	194	118	207	177	207	205	216	243	328	289	286	327	379	114	202	168	222	278	319	240	528	293	266	331	422	753	959	394	758	211	55	127	181	42
ALDH6A1	120	202	214	273	233	227	67	85	344	352	273	208	140	156	337	316	453	410	191	236	460	688	452	568	157	862	518	487	254	700	2090	2040	913	1656	677	194	1360	719	386
ALDH7A1	852	900	863	680	779	497	889	495	972	760	656	469	1063	801	1112	859	962	952	950	1030	1076	806	1082	2211	351	1406	1322	2153	451	1301	2881	3198	2376	2266	618	389	530	559	209
ALDH8A1	2	3	7	5	2	12	7	5	9	12	14	9	17	1	23	7	20	8	3	3	25	7	17	21	2	4	23	10	0	10	56	39	38	87	183	37	42	69	25
ALDH9A1	360	494	359	327	347	298	502	597	576	524	427	317	670	579	796	667	629	586	497	715	459	419	742	1284	870	1406	1045	1148	958	1368	2462	2779	1730	1687	971	490	938	899	250
ALDOA	15439.3	33268.1	19611.8	26481.7	10638.1	13371.8	11442	12147	15686	18525	22013	25634	15777	19521	28686	32185	13167	19528	18146	24956	21624	14394	10150	10059	18229	14804	11075	9655	31005	16902	7583	8963	9712	8208	5895	4426	5563	5865	2734
ALDOB	0	0	0	1	3	0	0	0	0	0	5	4	1	1	1	1	1	0	4	0	2	1	5	0	9	4	2	0	16	1	0	0	0	1	3	1	0	0	0
ALDOC	546	1570	829	1269	338	419	140	314	455	510	452	592	503	660	1059	1581	316	577	480	952	571	355	25	70	57	59	36	72	152	64	100	179	164	96	63	33	45	46	23
ALG1	133	155	104	86	191	145	227	182	239	213	195	133	219	169	298	243	245	261	200	233	276	242	691	590	359	514	710	523	385	462	527	565.96	519	416	209	160	238	205	66
ALG10	45	37	81	90	62	83	46	40	49	59	72	77	64	77	90	96	56	98	59	48	68	40	20	74	66	94	54	78	77	88	100.54	154.99	34.34	122.72	81.07	28.83	34.66	55.66	10
ALG10B	166	156	225	214	238	230	107	183	132	202	206	242	277	372	273	315	222	301	152	319	169	168	128	288	153	293	173	290	177	270	273.46	422.01	133.66	417.28	208.93	57.17	134.34	154.34	40
ALG11	324.62	457	424	207.48	551	433.87	73.38	72.18	95.38	90.83	158.46	116.45	139.31	138.5	195.41	188.57	167.24	146.71	122.4	113.47	135.45	143.31	35.69	111.39	130.62	260.59	59.89	137.54	169.05	214.99	244.05	207.27	130.33	160.81	264.78	85.75	122.56	133.52	41.95
ALG12	276	307	212	200	238	171	318	246	311	273	315	210	367	319	532	430	420	336	355	359	346	309	628	686	378	453	654	604	487	471	476	335	671	344	237	169	202	202	156
ALG13	255	181	262	175	203	173	238	271	225	274	175	150	313	296	323	256	238	321	284	347	267	279	235	330	293	440	396	284	287	425	1344	1257	529	1391	1122	323	888	690	275
ALG14	36	56	54	33	38	39	39	50	46	53	44	27	42	36	55	39	40	55	38	39	62	58	141	102	169	162	179	98	168	162	348	466	315	363	216	80	133	162	37
ALG14-AS1	0	0	0	0	0	0	0	0	0	0	0	0	0	0	0	0	0	0	0	0	0	0	0	0	0	0	0	0	0	0	0	0	0	0	0	0	0	0	0
ALG1L	7	4	3	0	5	5	5	7	1	8	8	12	8	23	11	9	9	15	5	17	12	9	36	1	52	37	19	8	91	25	45	42	25	17	1	3	3	0	1
ALG1L2	0	0	0	1	0	0	0	0	0	0	0	0	1	1	0	1	0	0	2	0	0	0	4	1	0	0	4	1	0	0	0	0	0	0	0	0	0	0	0
ALG1L9P	0	0	1	0	1	1	0	0	0	0	1	0	2	0	0	1	1	2	0	0	3	1	3	3	0	7	4	7	0	4	4	5	4	5	4	0	2	1.06	2
ALG2	310	363	320	361	345	360	431	409	481	536	425	410	544	507	558	563	444	537	350	501	483	461	573	549	914	987	744	537	1071	843	1313	1452	840	1066	1648	663	1120	1052	342
ALG3	175	201	150	90	188	120	257	176	262	231	291	171	279	263	347	309	276	264	261	238	314	250	538	457	279	380	547	433	297	369	778	536	932	542	222	198	342	192	112
ALG5	168	264	159	183	218	207	203	230	222	250	232	182	256	266	346	305	301	291	198	314	230	285	567	371	597	602	630	322	715	513	941	1473	859	1034	784	442	529	448	190
ALG6	72	76	86	79	95	76	106	106	128	99	128	75	112	109	125	160	117	149	98	119	116	105	153	189	103	192	141	193	114	214	493	844	228	517	294	89	279	152	68
ALG8	192	160	212	150	203	130	266	174	284	231	203	129	208	140	275	234	230	230	270	198	250	195	293	366	195	370	280	367	263	337	1501	1559	1468	1072	422	291	427	352	139
ALG9	183	293	194	175	200	141	206	197	251	231	266	216	260	239	306	271	269	272	213	265	281	196	278	333	319	492	316	310	413	415	731	940	792	618	554	399	467	406	218
ALK	8	5	2	0	4	1	13	24	0	5	1	2	7	7	5	5	0	0	4	11	2	7	22	87	18	141	35	48	22	166	5	0	1	2	0	0	0	0	0
ALKAL1	0	5	0	1	0	0	0	0	0	0	0	0	0	0	0	0	0	0	0	0	0	0	0	0	0	0	0	0	0	0	0	0	0	0	0	0	0	0	0
ALKAL2	8	8	321	415	543	575	0	0	0	0	0	0	0	0	0	0	0	0	0	0	0	0	0	0	0	0	0	0	0	0	0	0	0	0	0	0	0	0	0
ALKBH1	77	99	69	59	42	57	109	66	72	107	74	81	87	94	91	90	77	67	84	112	76	77	116	143	116	163	123	144	115	163	346	479	198	303	254	142	220	123	66
ALKBH2	136	182	113	133	131	157	111	162	102	161	119	160	136	149	150	154	103	175	107	185	134	132	299	259	140	194	329	189	146	167	466	417	769	300	120	118	213	139	111
ALKBH3	98	191	118	114	88	96	126	75	143	135	147	132	142	157	145	170	139	169	90	159	129	141	288	166	160	221	278	126	209	210	321	390	292	226	123	119	163	124	50
ALKBH3-AS1	0	0	0	0	0	0	0	0	0	0	0	0	0	0	0	0	0	1	0	0	0	0	0	0	0	0	0	0	2	0	0	0	0	0	2	0	0	1	0
ALKBH4	96	108	51	49	48	47	94	73	88	94	61	63	83	86	107	82	48	58	74	83	65	46	276	284	126	162	255	233	142	168	216	204	339	136	74	85	85	49	47
ALKBH5	1103	1776	1011	1211	951	1167	1186	1412	1294	1516	1447	1730	1392	1747	1816	1821	1272	1491	1146	1607	1202	865	1244	1523	1846	2134	1473	1279	2585	2258	1551	1668	1189	1123	835	494	715	705	203
ALKBH6	61	45	39	59	66	32	81	60	63	62	61	64	83	66	93	86	90	60	73	106	76	65	168	126	78	107	196	107	99	99	138	88	178	107	50	38	44	71	35
ALKBH7	167	439	171	235	146	164	228	237	276	339	265	268	291	318	344	358	210	249	227	421	329	288	1489	902	594	695	1285	810	749	760	195	152	260	155	83	89	92	65	49
ALKBH8	74	57	43	48	44	47	67	54	53	67	47	56	84	64	62	57	51	65	51	104	61	101	94	96	67	197	102	103	82	154	241	426	161	202	120	45	121	94	22
ALLC	0	0	0	0	0	0	0	0	0	0	0	0	0	0	0	0	0	0	0	0	0	0	0	0	0	2	0	0	0	0	0	1	4	0	1	1	1	2	0
ALMS1	213	139	217	213	180	188	178	245	205	264	240	177	340	298	263	200	319	277	186	250	201	214	137	318	317	574	193	261	389	624	909	919	614	893	700	236	388	460	134
ALMS1-IT1	0	2	0	9	1	4	3	5	3	6	4	0	3	6	1	3	0	3	2	6	2	3	1	3	1	2	1	0	1	1	16	33	16	21	16	8	9	18	3
ALMS1P1	0	0	0	0	0	0	0	0	0	0	0	0	0	0	0	0	0	0	0	0	0	0	0	0	0	0	0	0	0	0	0	0	0	0	0	0	0	0	0
ALOX12	1	0	0	0	1	0	0	1	2	0	0	0	0	0	0	5	2	4	1	1	2	7	2	1	5	2	0	1	3	0	3	3	1	3	3	2	10	0	2
ALOX12-AS1	2	4	6	1	1	2	3	1	0	2	1	1	3	6	2	5	2	2	0	3	1	4	6	7	3	10	5	9	2	8	13	11	7	6	7	3	3	8	3
ALOX12B	0	1	0	4	0	3	0	1	1	3	0	4	0	1	1	2	0	1	3	2	2	2	10	1	1	4	0	3	5	4	7	3	8	1	0	0	0	1	0
ALOX12P2	4	2	14	14	2	7	0	7	4	9	3	7	20	11	9	18	10	17	1	10	7	11	26	12	14	14	7	7	15	20	69	52	87	56	12	4	12	18	5
ALOX15	0	0	2	1	1	2	5	0	1	0	0	0	0	0	1	0	0	2	0	0	0	0	1	20	3	30	1	20	0	31	2	6	3	7	2	1	0	1	1
ALOX15B	9	17	15	26	16	19	3	0	6	3	4	9	8	10	40	65	57	54	4	6	3	6	3	2	6	2	5	3	13	2	0	1	0	0	2	2	16	3	0
ALOX15P1	0	0	2	0	0	0	0	0	0	0	0	0	0	0	0	0	0	0	0	0	0	0	0	0	0	0	0	2	0	0	0	0	0	0	0	0	0	0	0
ALOX5	145	113	214	127	169	111	250	172	250	230	508	350	504	447	619	551	340	464	356	309	460	249	127	8	332	67	159	18	401	90	83	62	70	49	187	302	208	105	146
ALOX5AP	0	2	1	1	1	2	5	0	2	0	2	0	4	6	4	3	2	1	3	1	3	0	2	0	24	7	4	0	26	15	53	64	11	44	129	82	28	46	7
ALOXE3	0	0	0	3	0	2	0	0	0	1	0	0	2	8	1	9	1	3	1	0	1	3	2	0	23	2	3	2	26	2	9	3	1	6	4	2	4	2	0
ALPG	0	0	197.89	193.47	1076.63	962.97	0	0	0	0	0	0	0	0	0	0	0	0	0	0	0	0	0	0	0	0	0	0	0	0	0	0	0	0	0	0	0	0	0
ALPI	0	0	0	0	1	0	0	0	0	0	0	0	0	0	0	0	0	1	0	0	0	1	0	0	0	1	0	0	0	0	0	1	0	2	0	0	0	0	0
ALPK1	191	408	332	395	215	256	96	202	189	323	258	294	337	467	307	418	187	301	136	467	225	203	148	222	245	319	218	203	247	321	920	753	888	907	529	342	630	378	228
ALPK2	10	1	1	2	3	1	53	7	51	0	103	1	52	7	25	7	70	3	26	1	16	18	7	12	3	3	5	25	4	3	5	0	1	3	65	79	39	217	9
ALPK3	91	61	1664	1547	98	123	418	951	743	1024	2421	2038	2349	2609	4239	3466	2752	3365	1918	2392	1961	1439	249	106	656	330	382	121	1002	337	743	556	837	785	715	524	261	184	130
ALPL	117	225	108	164	139	201	67	130	370	321	179	202	104	127	82	111	453	481	96	143	147	496	221	316	868	2004	236	300	909	1658	5544	1588	6283	1545	194	303	212	171	118
ALPP	0	0	101.11	82.53	1179.37	849.03	0	0	70.35	137.63	744.98	767.65	0	0	207.13	147.4	1089.85	1784.63	6	14.42	201.94	595.01	1.43	0	711.57	740.09	1	0	1076.25	777.14	45.78	50.52	31.27	16.73	0	0	0	1	0
ALS2	428	354	333	270	322	311	348	399	348	347	412	325	615	491	568	467	507	487	369	443	382	308	245	467	428	707	310	390	524	756	761	746	394	735	681	317	670	456	178
ALS2CL	507	265	576	247	488	395	373	250	274	215	711	562	1064	1101	857	739	551	603	456	572	378	210	571	171	545	323	589	202	577	338	491	260	411	482	327	280	798	164	500
ALX1	0	0	0	0	0	0	0	0	0	0	0	0	0	0	0	0	1	0	0	6	0	0	1	0	2	1	0	0	0	0	1	1	3	1	2	0	0	0	0
ALX3	0	0	0	0	0	2	0	0	0	0	0	0	0	0	0	2	0	4	4	0	0	0	15	24	22	31	20	33	25	17	6	1	4	2	0	0	0	0	0
ALX4	0	0	0	2	0	0	0	0	0	0	0	0	0	0	1	0	0	1	0	1	0	0	0	0	0	0	0	0	1	1	5	3	1	4	0	2	0	4	1
ALYREF	246	150	171	147	211	152	334	244	348	227	179	135	222	183	288	229	219	246	338	232	281	243	871	894	420	690	891	925	560	586	657	1028	615	643	305	257	233	229	115
AMACR	114.91	128.68	95	99	114.61	87.2	176	170.62	212	189.52	196.17	135	138	108.95	132	171	131	150.83	134.1	170	175.15	187.74	201.81	337	169	389.9	285	318	207	384	335.07	493.71	624.2	345.6	669.12	381.85	379.92	467.9	81.21
AMBN	0	0	0	0	0	0	0	2	0	0	0	1	0	0	0	0	0	0	1	0	0	0	0	1	0	0	0	0	0	0	0	0	0	0	0	0	0	0	0
AMBP	11	8	13	13	22	21	23	29	24	25	20	13	30	47	37	34	4	17	7	49	11	21	37	51	42	50	24	34	30	45	2	27	8	22	51	25	49	57	16
AMBRA1	305	245	225	205	233	233	305	299	302	316	352	323	381	357	387	358	416	343	308	391	318	358	455	602	370	630	577	522	555	571	780	839	755	998	417	350	374	368	191
AMD1	767	786	798	734	944	974	1017	913	1220	1178	909	781	1016	928	1144	938	1022	1147	889	1122	1155	1287	948	1360	1640	2508	1157	1377	1955	2468	2841	6437	2150	5589	2618	992	3202	1770	892
AMDHD1	4	4	1	0	4	4	3	11	10	1	0	0	2	10	4	3	8	2	3	5	2	10	1	0	0	1	0	2	0	4	4	4	1	0	0	4	1	5	0
AMDHD2	134	101	87	106	152	116	121	106	105	108	108	105	136	116	149	169	176	171	86	131	151	124	451	187	115	137	338	179	129	126	120	50	64	52	34	28	50	38	23
AMELX	0	0	0	0	0	0	0	0	0	0	0	0	0	0	0	0	0	0	0	0	0	0	0	0	0	0	0	0	0	0	0	0	0	0	0	0	0	0	1
AMELY	0	0	0	0	0	0	0	0	0	0	0	0	0	0	0	0	0	0	0	0	0	0	0	0	0	0	0	0	0	0	0	0	0	0	0	0	0	0	0
AMER1	105	82	124	104	144	162	83	137	184	192	181	147	110	159	166	181	111	155	115	129	155	151	67	200	102	199	90	192	115	208	282	429	217	294	89	40	115	59	20
AMER2	0	0	0	0	0	0	0	0	0	0	0	0	0	0	0	0	0	1	0	0	0	0	6	0	0	0	0	1	0	0	8	3	4	3	1	1	0	0	0
AMER3	0	0	0	1	0	0	0	0	0	0	0	0	0	0	0	0	0	0	0	0	0	0	4	0	1	0	6	0	1	0	0	0	2	0	0	0	0	1	0
AMFR	454	397	426	252	543	476	615	451	571	437	608	437	608	527	860	660	648	625	514	512	685	662	840	1025	865	1398	974	895	1226	1340	2908	4087	3094	4613	1674	1351	1327	1070	452
AMH	3	1	1	0	0	9	8	10	7	3	4	9	3	16	5	11	7	7	6	16	10	5	16	20	2	4	7	15	2	11	12	4	8	13	2	0	0	3	2
AMHR2	0	0	0	0	0	0	0	0	0	0	0	0	0	0	0	0	0	0	0	0	0	0	0	0	0	0	0	0	0	0	1	3	0	1	0	1	0	0	0
AMIGO1	15	3	3	7	4	9	3	1	0	2	4	3	9	20	10	4	1	7	2	3	10	5	9	45	14	104	13	38	12	64	26	24	15	47	9	17	14	15	1
AMIGO2	466	284	439	335	492	390	1484	623	823	462	979	590	897	487	811	701	917	694	816	795	559	778	1079	921	685	1214	1244	910	933	1279	335	747	217	721	2095	936	1457	1809	467
AMIGO3	36	21	41	34	34	32	53	86	34	69	57	77	62	122	74	123	76	126	71	49	96	73	112	66	41	81	88	64	56	63	132	113	205	188	102	97	89	81	114
AMMECR1	177	146	168	176	150	105	215	169	232	268	143	132	203	187	245	232	209	168	220	193	221	161	146	230	259	449	192	231	260	415	563	584	319	530	510	163	387	349	110
AMMECR1L	337	308	299	305	363	395	414	397	339	358	408	383	582	485	518	470	475	438	421	566	388	408	291	401	355	591	399	392	480	499	1097	1165.03	582	1127	899	415	801	695	281
AMN	50	56	44	47	32	41	15	20	49	56	30	35	34	66	64	66	42	45	22	109	61	31	297	71	321	157	267	62	360	128	1	2	4	0	1	2	1	0	5
AMN1	129	138	162	219	129	169	84	80	104	169	124	129	176	150	270	309	231	271	117	220	157	190	134	219	164	262	163	178	176	263	411	834	370	500	164	52	119	105	38
AMOT	315	233	272	168	598	502	269	343	378	312	628	513	458	517	553	465	713	798	377	428	414	405	196	345	126	308	266	396	117	271	842	914	439	644	144	73	139	71	54
AMOTL1	1013	653	602	478	541	506	947	661	868	606	774	608	1165	914	1001	803	888	642	1162	1088	729	493	804	1229	561	1350	1144	1182	654	1235	1311	1359	824	1057	858	514	441	471	180
AMOTL2	2570	2000	3314	3633	2541	2232	1783	1575	2646	3727	3589	3275	4033	3399	4181	4750	3189	2763	3307	3955	4264	3343	1400	1636	1888	3090	1794	1514	2554	2891	1720	3049	1504	4147	797	589	444	1152	168
AMPD1	0	0	0	0	0	0	0	0	0	0	0	0	0	0	0	0	0	0	0	0	0	0	1	0	0	0	0	0	0	0	0	1	0	3	1	3	1	0	0
AMPD2	424	485	369	271	344	328	490	584	410	465	465	367	567	627	679	581	478	418	440	620	440	406	400	660	352	563	474	493	414	518	916	823	877	810	468	286	334	390	188
AMPD3	118	195	162	193	135	137	103	74	135	114	233	159	236	283	396	479	251	272	160	247	211	198	129	75	236	321	133	74	307	334	410	459	266	304	360	121	326	165	81
AMPH	0	0	0	0	0	0	0	0	1	2	0	0	0	0	0	0	3	5	0	0	2	1	0	0	0	12	0	0	0	12	140	108	42	87	79	94	19	55	6
AMT	137	140	158	139	161	144	152.97	208.45	174.63	191.5	207.37	191.82	277.85	384.1	294.84	272.58	179.81	312.16	195	292.69	257.25	289.86	156	96	26	79	155	85.43	27	65	1210.51	1110	932.86	944.93	277.39	162.13	350.92	280.37	109.57
AMTN	0	0	0	0	0	0	0	0	0	0	0	0	0	0	0	0	0	0	0	0	0	0	0	0	0	0	0	0	0	0	0	0	0	0	0	0	3	0	0
AMY1A	0	0	0	0	0	0	0	0	0	0	0	0	0	0	0	1.04	4.25	3.29	0	0	1.03	1.05	0	0	1.07	10.4	0	0	5.35	17.37	27.82	15.96	6.49	0	25.34	6.23	615.66	0	102.35
AMY1B	0	0	0	0	0	0	0	0	0	0	0	0	0	0	0	0	0	0	0	0	0	0	0	0	0	0	0	0	0	0	0	0	6.32	22.91	17.86	0	0.01	0	0
AMY1C	0	0	0	0	0	0	0	0	0	0	0	0	0	0	0	0	0	0	0	0	0	0	0	0	0	0	0	0	0	0	0	0	0	0.02	0	0	332.02	0	83.13
AMY2A	0	0	0	0	0	0	0	0	0	0	0	0	0	0	0	0	0	0	0	0	0	0	0	0	0	0	0	0	0	0	1.14	2.68	0	1.14	2.4	0	7.87	3.56	1.12
AMY2B	14	16	48	47	30	55	29	72	24	66	44	83	67	121	64	105.96	65.75	152.71	31	86	43.97	63.95	109	68	18.93	52.6	127	58	14.65	41.63	796.04	523.36	1119.18	806.93	801.4	494.77	1908.43	297.44	976.41
AMZ1	1	3	10	23	7	9	10	2	15	42	8	11	15	6	41	32	16	22	10	7	3	3	4	4	5	6	4	6	3	10	6	8	4	16	22	18	1	25	2
AMZ2	277	402	324	289	283	306	317	307	303	350	239	216	428	413	551	519	340	519	334	474	354	352	585	616	506	818	701	549	609	784	1544.59	1522.81	1267.58	1173.41	888.8	510	1017.84	587.67	501
AMZ2P1	31	24	18	32	23	41	13	19	25	55	25	34	28	45	50	43	46	55	30	42	32	21	57	33	21	55	70	38	22	54	398.41	302.19	265.42	351.59	115.2	141	97.16	96.33	70
ANAPC1	751.7	638.28	724.5	577.15	712.27	656.03	629.96	673.43	748.99	786.08	826.47	591.64	845.07	773.79	892.59	1006.42	750.66	736.78	618.16	849.78	781.59	544.14	384.07	885.76	533.15	1021.16	576.12	796.76	647.12	922.94	1077.46	1545.96	721.74	1155.71	647.24	254.6	428.54	389.73	121.78
ANAPC10	65	83	64	70	64	67	80	63	97	68	68	62	78	94	107	79	92	73	84	78	67	71	91	93	103	112	125	83	121	120	297	351	222	233	180	83	129	97	40
ANAPC11	328	353	294	311	271	276	294	204	308	311	351	244	408	384	521	466	369	395	344	352	396	351	1861	1271	813	1204	1691	1260	993	1240	654	523	963	455	386	291	291	227	152
ANAPC13	333	345	252	223	345	355	410	323	439	268	292	210	464	454	456	341	482	498	370	449	345	384	859	668	793	1207	1011	704	904	1161	1626	2020	985	1370	837	426	739	762	212
ANAPC15	152	177	143	135	125	151	234	164	232	157	158	132	179	173	260	194	215	184	192	160	183	209	514	387	197	283	589	346	193	238	784	776	914	653	210	207	204	166	78
ANAPC16	774	1164	952	1012	747	770	820	838	939	1053	924	768	1057	925	1299	1243	956	1166	902	1317	993	1013	2263	1610	2065	2524	2443	1553	2228	2400	2628	3001	2333	2371	1735	1090	1486	1194	534
ANAPC1P1	0	0	2	0	0	0	0	0	0	0	0	0	0	0	0	0	0	0	0	0	0	0	0	0	0	0	0	0	0	0	0	0	0	0	0	0	0	0	1
ANAPC2	254	168	211	173	248	185	442	376	326	282	353	300	400	419	512	377	394	417	335	382	400	355	865	722	399	592	853	626	455	539	449	306	549	370	249	165	255	156	238
ANAPC4	125	96	310	253	285	325	167	193	480	595	610	475	175	177	458	373	666	799	139	187	672	938	243	209	507	1230	263	226	446	1169	11416	11436	13115	5711	1067	936	2102	603	1232
ANAPC5	698	674	554	413	650	553	727	688	742	741	691	585	936	744	966	805	917	936	692	850	767	858	1119	1332	942	1590	1284	1126	1078	1471	3961	3623	3596	2951	1800	1025	1618	1151	735
ANAPC7	257	233	270	167	270	270	468	425	474	381	373	261	409	402	391	302	389	409	333	311	394	296	685	696	525	1029	667	646	608	989	2375	2632	2905	1778	1159	804	1319	728	564
ANG	38.95	79.5	54.62	111.87	73.08	115.24	32.73	39.55	30.08	73.04	83.9	109.18	15.78	46.26	70.83	138.6	39.96	90.79	34.88	40	63.38	90.53	16.79	35.78	50.66	9	27.07	28.48	65.16	33.91	37.38	39	40.7	54.13	364.58	410.84	678.68	327.22	221.97
ANGEL1	273.88	263.07	184.81	188.23	302.69	249.1	208	336	211	217	271	200	355	443	389	347	255	315	194	336	240	193	225	500	166	401	281	438	232	400	667	633	374	591	373	133	256	299	85
ANGEL2	143	104	155	65	177	147	171	190	167	168	151	128	199	185	223	150	174	195	132	209	190	209	212	369	152	382	272	275	203	343	658	782	527	804	454	212	380	309	118
ANGPT1	1	6	8	7	14	5	0	4	1	5	5	0	0	4	10	2	7	18	2	2	8	23	9	5	2	10	8	6	0	12	60	13	7	10	16	3	13	16	1
ANGPT2	0	0	1	0	0	1	0	0	0	4	0	0	0	0	0	0	0	0	1	0	1	3	4	3	1	7	3	2	4	5	540	425	238	402	745	360	295	597	118
ANGPT4	0	0	1	11	0	0	0	0	0	1	0	0	0	0	0	1	0	0	0	0	0	0	0	0	0	0	0	0	0	0	0	0	0	0	0	0	0	1	0
ANGPTL1	1	0	0	4	0	3	4	9	2	1	1	0	5	4	6	6	4	3	7	16	5	8	18	21	1	3	32	16	1	0	16	13	5	10	93	1	198	274	36
ANGPTL2	13	11	12	1	65	54	73	45	35	15	18	13	46	21	38	8	17	29	32	8	29	114	115	138	34	102	125	130	50	77	1664	947	602	1292	512	414	422	445	113
ANGPTL3	0	0	0	0	0	0	0	0	0	0	0	0	0	0	0	0	0	0	0	0	0	0	0	2	0	0	0	0	0	0	0	0	0	0	0	0	0	0	0
ANGPTL4	1003	2821	1633	2627	845	1226	603	1516	969	2660	863	1279	1200	2223	3180	4656	805	1577	903	1810	1370	1525	206	40	215	33	199	46	416	45	37	117	184	90	90	58	45	99	52
ANGPTL5	0	0	0	0	0	0	0	0	0	0	0	0	0	0	0	0	0	1	0	0	0	0	0	0	0	2	0	0	1	5	1	1	0	1	0	0	2	3	1
ANGPTL6	0	2	1	4	1	5	0	0	1	4	1	2	2	1	6	10	5	6	2	2	2	0	58	37	21	45	57	37	35	33	8	4	3	7	9	8	2	1	0
ANGPTL7	0	0	0	0	0	0	0	0	1	0	0	0	0	2	0	0	0	0	1	0	0	0	0	0	0	0	1	1	0	5	0	0	0	0	0	0	0	0	0
ANGPTL8	0	0	0	0	0	0	0	0	0	0	0	0	0	0	0	0	0	0	0	0	0	0	0	0	0	0	0	0	0	0	0	0	0	0	0	0	0	0	0
ANHX	0	0	0	0	0	0	0	0	0	0	0	0	0	0	0	0	0	0	0	0	0	0	0	0	0	0	0	0	0	0	1	0	3	0	0	0	0	0	0
ANK1	391	217	641	322	168	99	446	217	543	140	339	147	841	567	825	422	386	230	539	506	251	150	1048	709	598	622	1092	509	713	825	38	3	3	16	4	5	5	5	2
ANK2	48	64	104	73	56	68	57	88	112	87	51	29	54	85	60	50	71	118	39	94	62	66	85	56	35	265	53	68	38	214	797	514	324	1219	142	33	51	123	31
ANK3	344	367	334	346	467	428	185	295	345	395	490	340	495	459	481	454	632	540	314	422	536	667	228	696	338	1136	361	643	418	1118	1901	2099	931	2235	666	149	478	358	217
ANKAR	8	7	4	5	2	4	5	0	3	10	7	5	15	6	10	2	7	22	2	7	11	18	14	7	11	12	11	9	11	15	47	49	54	43	55	20	30	30	12
ANKDD1A	10	3	4	3	2	8	5	5	0	4	3	1	6	2	3	2	4	8	4	3	0	0	16	16	8	15	20	26	5	21	56	54	34	39	32	21	28	27	16
ANKDD1B	3	3	3	0	2	2	7	5	6	4	6	4	8	14	17	6	20	13	0	8	5	6	0	10	35	59	3	5	59	58	155	55	104	56	47	17	20	33	9
ANKEF1	139	161	131	128	175	124	81	135	110	141	277	161	200	217	267	220	190	220	200	151	252	256	58	129	165	250	92	120	180	228	198	303	153	237	121	31	86	62	25
ANKFN1	0	6	10	12	16	29	0	0	3	5	4	10	0	5	0	3	14	15	1	8	12	2	2	1	16	28	1	3	22	29	69	18	26	39	5	0	4	4	1
ANKFY1	639	532	548	455	597	490	592	615	683	740	696	566	883	816	970	800	905	776	705	799	747	553	584	1221	748	1219	768	1068	956	1070	1896	2132	1012	1769	1223	627	970	896	280
ANKH	1	6	19	7	0	2	7	9	12	17	7	13	2	4	16	17	24	12	17	30	29	40	19	20	12	15	23	28	8	24	638	790	486	594	559	398	365	322	83
ANKHD1	720.24	650.27	858.93	816.97	531.4	865.41	416.2	448.54	511.7	543.89	613.45	913.77	862.94	1104.94	1001.9	1090.28	783.07	965.23	647.4	968.69	596.54	552.59	405.11	660.33	843	993.33	546.09	613.28	862.49	984.73	2012.73	2489.92	1133.05	2513.86	2324.06	711.62	1391.73	1607.98	720.27
ANKHD1-EIF4EBP3	463.16	471.06	363.47	322.91	438.15	262.91	482.04	684.13	513.93	571.74	758.13	359.97	635.41	290.69	719.97	525.95	564.56	422.53	429.25	495.55	650.6	641.65	364.27	638.1	619.72	1016.47	461.71	635.57	975.09	1003.37	1355.8	554.25	1084.29	923.26	731.39	488.73	761.5	659.36	645.89
ANKIB1	695	628	737	562	655	611	657	649	677	739	878	599	958	790	1069	821	928	751	778	781	762	691	322	646	635	1072	503	584	795	999	1504	1565	707	1669	1335	403	893	830	258
ANKK1	1	2	1	3	13	17	0	5	0	4	13	10	7	17	12	16	10	29	5	14	3	7	8	3	27	32	9	0	22	41	59	11	51	26	15	2	17	11	10
ANKLE1	14	7	11	6	5	8	14	19	15	6	7	4	13	28	9	16	2	13	11	11	5	6	7	2	5	3	7	5	1	7	38	43	58	59	25	12	34	20	16
ANKLE2	792	830	825	792	706	718	827	795	725	745	803	890	1393	1311	1316	1095	1245	1289	865	1306	750	1013	786	960	784	993	902	827	976	959	1315	1715	1304	1622	1904	1283	1266	1080	637
ANKMY1	95	140	73	102	98	117	82	89	128	114	107	146	117	191	135	119	120	131	90	161	85	82	158	159	486	627	168	135	645	539	418	266	505	237	85	87	100	79	56
ANKMY2	272	434	263	351	243	232	209	229	239	258	245	184	302	308	317	405	313	305	184	325	257	230	264	326	265	428	305	307	269	428	447	536	217	372	213	73	105	125	20
ANKRA2	127	287	142	208	156	159	114	137	160	162	209	176	240	368	275	247	174	264	170	247	187	211	178	135	310	346	203	152	288	371	460	331	127	381	296	110	206	185	77
ANKRD1	4065	1007	1416	351	1146	425	3098	946	1876	282	489	239	4557	2284	3012	2114	2619	1284	3671	2826	1082	329	1033	970	15	432	1094	1236	34	302	17	20	19	6	23	237	9	10	3
ANKRD10	772	890	936	819	817	872	1077	1165	848	878	1133	1088	1064	1513	1106	1172	871	1106	764	1302	944	920	1131	1055	749	958	1491	859	832	935	3577	4457	2899	4011	4815	2073	2978	2057	1280
ANKRD11	1491	1024	1337	1269	1248	1200	1247	1598	1177	1331	1581	1218	2356	2162	2171	1948	1874	1647	1625	2277	1491	1287	2148	2236	2026	3521	2386	1966	2431	3242	1523	1269	1235	1527	1211	530	812	786	589
ANKRD12	479	476	672	647	548	592	230	437	358	471	564	507	690	762	761	734	704	771	452	735	550	640	184	292	382	469	272	282	456	505	1085	1114	482	1151	1385	487	946	872	782
ANKRD13A	448	572	541	479	501	483	363	408	334	526	636	597	704	843	899	935	745	772	492	653	641	823	486	440	689	889	530	418	866	887	971	1065	627	901	1113	484	879	799	371
ANKRD13B	75	70	46	23	37	43	69	43	65	58	27	39	55	70	87	80	60	67	84	101	78	67	63	79	16	53	59	64	16	42	796	373	733	386	94	45	367	194	192
ANKRD13C	343	293	276	247	304	230	420	354	326	250	330	213	486	364	487	377	454	325	405	357	307	346	342	445	435	680	432	416	539	639	515	669	307	651	507	211	384	411	122
ANKRD13D	250	243	191	120	217	215	252	285	303	208	289	260	362	321	420	299	341	306	317	299	282	235	516	333	469	439	528	272	566	458	552	272	893	387	290	231	386	189	327
ANKRD16	73	63	83	59	61	51	45	95	104	76	96	68	75	78	134	102	72	126	66	88	71	71	204	188	165	201	190	177	147	170	244	204	219	153	83	48	85	49	38
ANKRD17	1252	1157	1061	997	1156	1000	1226	1349	1298	1117	1381	937	1608	1499	1738	1329	1393	1163	1208	1580	1184	1105	631	1805	1140	2231	916	1707	1482	2002	2658	2706	1227	3326	1965	524	1389	1384	571
ANKRD18A	5	8	12.55	8	9	6	3	3	3	12	8	9	12	34	16	9	21	20	4	8	6	9	11	30	17	68	5	18	25	64.98	176.59	246.18	162.57	58.58	316.59	112.96	110.64	103.39	106.31
ANKRD18B	0	0	3.45	0	1	0	1	0	2	1	0	0	0	0	0	1	2	1	0	0	1	0	0	0	0	7	0	0	7	1.02	8.41	21.82	50.43	23.42	33.41	5.04	8.36	11.61	22.69
ANKRD18CP	0	0	0	0	0	0	0	0	0	0	0	0	0	0	0	0	0	0	0	0	0	0	0	0	0	0	0	0	0	0	0	0	0	0	0	0	0	0	0
ANKRD18DP	0	0	0	0	0	0	0	0	0	0	0	0	0	0	0	0	0	1	0	0	0	0	0	0	0	0	0	0	0	0	1	0	2	3	0	0	0	0	0
ANKRD19P	0	0	0	0	0	0	0	0	0	0	1	0	0	5	0	0	0	0	0	0	0	0	0	1	0	4	7	7	1	7	0	0	1	0	0	0	0	0	0
ANKRD2	14	0	13	3	20	11	36	5	44	6	60	31	46	9	68	26	74	27	22	2	11	8	10	23	1	20	6	14	5	18	8	3	5	8	0	0	0	0	0
ANKRD20A1	1	0	0	2.22	2	0	0	1.33	0	0	1.5	0	0	6	6	6	0	8	2.56	3.25	4.8	5.71	1.5	19.23	0	0	1.58	9.48	1.5	3.56	28.73	20.1	17.97	24.33	95.6	15.13	57.08	29.83	22.06
ANKRD20A11P	0	0	0	0	0	0	0	0	0	0	0	0	0	0	0	0	0	0	0	0	0	0	0	0	0	0	0	0	0	0	1	0	0	1	0	0	0	0	0
ANKRD20A19P	0	0	0	0	0	0	0	0	0	0	0	0	2	0	1	0	0	7	1	0	0	6	0	0	0	0	2	2	0	3	7	1	0	3	0	0	0	2	0
ANKRD20A2	0	0	7.39	1.78	1	0	0	2.67	0	4.5	1.5	0	0	0	0	0	7.41	0	6.54	0	1.2	0	1.5	4.02	0	4.13	7.88	0	1.5	10.04	9.44	0	0	2.71	4.8	5.16	17.44	14.17	6.65
ANKRD20A3	0	1	0	0	0	0	0	0	3.72	0	0	2.64	0	0	0	0	13.59	0	0	3.75	0	0	0	0	0	7.27	0	0	0	0	12.87	26.68	12.82	6.93	45.88	4.84	23.71	22.31	9.22
ANKRD20A4	0	0	0	0	0	0	0	6	1.28	4.5	0	1.36	1	0	0	0	0	0	1.9	0	0	2.29	2	20.75	0	8.6	3.54	20.52	0	8.4	5.54	0	7.21	18.36	61.19	1.63	2.25	7.18	3.96
ANKRD20A4-ANKRD20A20P	1	2	1.61	4	0	0	0	0	0	0	0	0	0	0	0	0	0	0	0	0	0	0	0	0	0	0	0	0	0	0	0	0	0	0	0	0	0	0	0
ANKRD20A5P	1	1	0	0	0	3	1	2	0	0	0	0	0	2	1	2	0	1	0	1	0	1	1	0	0	0	0	2	1	0	9.98	16	14	25.93	2	0	3	1	0
ANKRD20A8P	0	0	0	0	0	2	0	0	0	1	0	0	0	0	0	0	0	0	0	0	0	0	0	0	0	0	0	0	0	0	6.42	1.22	0	4.67	16.54	4.23	15.52	6.52	1.12
ANKRD20A9P	0	0	0	0	0	0	0	0	0	0	0	0	0	0	0	0	0	0	0	0	1	0	4	0	1	0	1	0	0	0	8.02	0	0	21.07	1	0	0	1	0
ANKRD22	23	8	28	17	26	21	25	13	25	30	31	18	32	42	46	27	36	54	39	23	32	36	2	3	28	26	9	7	49	11	23	53	86	62	137	34	438	124	183
ANKRD23	24	16	25	15	25	36	34	35	20	35	22	57	49	71	36	54	31	46	19	55	29	14	28	38	23	54	24	40	20	48	94	27	79	51	54	18	37	22	36
ANKRD24	10	13	8	19	8	15	9	22	14	21	27	37	40	48	16	28	15	43	14	42	30	26	99	45	28	22	77	33	41	31	45	34	128	54	26	20	31	20	97
ANKRD26	115	82	121	113	101	127	78	105	109	140	180	122	191	191	180	143	135	148	117	184	166	106	57	160	112	224	85	114	125	270	410	397	218	383	336	87	161	221	49
ANKRD26P1	0	0	0	0	0	0	0	0	0	0	0	0	0	1	0	0	0	0	0	0	0	0	0	0	0	0	0	0	0	0	1	1	1	0	0	0	0	0	1
ANKRD26P3	0	0	0	0	0	0	0	0	0	0	0	0	0	0	0	0	0	0	0	0	0	0	0	0	0	0	0	0	0	0	1	0	0	0	0	0	0	0	1
ANKRD27	127	137	115	114	138	133	148	161	143	150	145	133	243	168	226	171	158	166	162	193	144	133	153	262	173	363	200	227	186	308	674	932	512	683	737	354	675	422	197
ANKRD28	531	515	648	467	594	489	571	529	580	586	660	415	729	582	770	512	657	581	656	861	619	699	581	1058	567	849	798	825	682	821	1513	1831	781	1382	1554	745	1047	765	353
ANKRD29	3	4	6	2	8	8	13	5	10	5	11	15	18	11	12	16	16	24	3	12	12	41	34	7	18	28	49	4	12	26	392	381	209	373	121	33	36	78	32
ANKRD30A	0	0	0	0	0	0	0	0	0	0	0	0	0	0	0	0	0	0	0	0	0	0	0	0	0	0	0	0	0	0	0	0	0	0	0	0	0	0	0
ANKRD30B	0	0	0	0	0	0	0	0	0	0	0	0	0	0	0	0	0	0	0	0	0	0	0	0	0	0	0	0	0	0	0	0	0	0	0	0	0	0	0
ANKRD30BL	0	2	2	2	4	2	0	0	1	1	1	0	1	0	1	1	0	0	0	0	0	1	3	4	1	3	1	5	0	7	7.92	4	2	2	3	0	0	1	0
ANKRD30BP2	0	0	0	0	0	0	0	0	0	0	0	0	0	0	0	0	0	0	0	0	0	1	0	0	0	0	0	0	0	0	1.31	0	2.7	0	0	0	0	1	0
ANKRD30BP3	0	0	0	0	0	0	0	0	0	0	0	0	0	0	0	0	0	0	0	0	0	0	0	0	0	0	0	0	0	0	0	0	0	0	0	0	0	0	0
ANKRD31	3	1	3	2	4	5	1	5	1	6	2	1	2	1	0	4	8	10	6	0	2	3	2	6	7	14	3	4	2	13	15	11	6	14	4	1	3	6	0
ANKRD33	0	1	0	0	1	5	1	0	0	1	5	1	0	7	1	7	1	8	3	3	0	0	0	0	0	0	0	1	0	0	3	2	1	3	35	23	5	34	0
ANKRD33B	242	139	220	177	222	162	89	57	81	86	226	149	587	364	402	316	863	641	394	321	259	674	69	84	66	176	108	132	126	135	87	104	33	219	114	19	149	172	61
ANKRD34A	4	4	2	4	5	0	4	6	6	6	5	2	10	7	2	2	4	2	6	4	7	0	2	6	1	0	2	5	0	3	30	17	37	11	15	24	16	19	6
ANKRD34B	64	35	36	9	68	39	66	29	67	14	85	22	266	246	162	106	149	57	55	93	29	12	41	46	16	19	73	47	19	18	8	10	1	5	0	3	1	3	2
ANKRD34C	0	0	0	0	0	0	0	0	0	0	0	0	0	0	0	0	0	0	0	0	0	0	0	0	0	0	0	0	0	0	1	0	0	0	7	1	1	1	1
ANKRD34C-AS1	0	0	0	0	0	0	0	0	0	0	0	0	0	0	0	0	0	0	0	0	0	0	0	0	0	0	0	0	0	0	0	0	0	0	0	0	0	0	0
ANKRD35	3	1	1	3	10	14	1	2	8	13	14	27	0	9	3	3	49	69	3	6	1	52	92	46	87	303	84	55	109	296	885	168	291	297	53	43	1322	93	728
ANKRD36	42.79	34.96	110.63	67.67	89.41	96.84	24.55	67.55	16.2	41.52	74.39	108.77	89.56	125.87	147.43	128.04	71.52	166.39	44.39	92.61	40.36	57.61	14.51	69.77	13.34	51.94	16.97	37.57	9.82	55.81	363.58	205.4	320.27	197.92	285.69	60.91	180.1	213.85	159.15
ANKRD36B	113.24	59.42	147.67	129.52	85.24	195.34	37.31	64.33	44.38	78.2	108.58	107.94	99.22	117.1	122.45	103.91	68.32	90.4	50.3	78.85	81.3	110.82	52.49	97.83	30.66	52.95	48.84	59.13	17.37	67.4	521.23	349.56	377.72	365.95	247.3	64.41	282.23	129.79	66.57
ANKRD36BP1	0	0	1	0	0	0	0	0	0	0	0	0	2	0	0	0	0	0	1	0	0	0	33	311	114	312	94	226	186	237	0	0	0	0	0	0	0	0	0
ANKRD36BP2	0	0	0	2	0	1	0	0	2	5	0	0	0	0	0	0	2	2	2	0	0	3	0	2	6	11	0	0	4	8	26	10	12	16	9	5	5	5	1
ANKRD36C	31.97	30.63	70.69	24.8	63.35	56.82	14.14	11.12	14.43	17.27	59.03	76.29	54.21	91.03	47.12	57.05	56.16	91.2	21.32	49.54	38.34	36.57	7	23.4	29	44.11	6.2	25.3	59.81	49.79	84.18	85.04	44.01	84.13	80.01	28.69	46.67	89.37	31.28
ANKRD37	65	206	133	398	59	138	11	19	50	90	15	126	65	90	45	79	53	58	33	94	57	106	31	21	226	170	57	40	271	284	274	384	273	379	926	406	603	659	183
ANKRD39	59	83	42	35	57	40	74	47	68	40	58	65	71	69	90	91	102	96	75	80	77	59	131	94	128	131	137	89	135	164	143	53	217	94	75	54	63	43	32
ANKRD40	413	385	380	289	380	315	497	419	467	357	473	305	512	451	543	414	524	515	468	490	491	510	449	613	384	691	526	533	482	670	887	1237	697	986	747	293	732	563	200
ANKRD40CL	0	0	0	0	0	0	0	0	0	0	0	0	0	0	0	0	0	0	0	0	0	0	0	0	0	0	0	0	0	0	0	0	0	0	0	0	0	0	0
ANKRD42	272	298	276	195	253	217	225	257	252	247	354	262	502	426	533	376	373	365	266	389	245	225	223	316	620	806	252	236	857	859	614	545	418	675	430	130	181	295	80
ANKRD44	10	3	3	0	3	13	11	15	7	6	9	6	9	1	5	6	25	27	3	7	1	14	15	9	5	11	16	8	10	14	155	116	37	179	291	58	96	218	35
ANKRD44-AS1	0	0	0	6	4	0	0	0	0	0	0	0	0	0	0	0	0	0	0	0	0	0	0	0	0	0	0	0	0	0	0	0	0	0	0	0	0	0	0
ANKRD44-IT1	0	0	0	0	0	0	0	0	0	0	0	0	0	0	0	0	0	0	0	0	0	0	0	0	0	0	0	0	0	0	0	0	0	0	0	0	0	0	1
ANKRD45	26	25	13	25	28	27	6	9	20	50	10	27	27	27	18	11	31	29	2	16	13	14	2	14	110	256	2	20	152	266	147	108	101	122	20	8	9	14	0
ANKRD46	128	154	105	99	120	131	123	147	146	150	138	121	197	181	151	182	139	176	125	209	158	122	135	310	175	290	172	276	210	306	257	338	143	257	150	51	148	122	55
ANKRD49	58	83	81	70	84	109	62	78	62	124	76	92	105	116	114	142	92	128	92	96	80	88	96	152	109	169	145	133	130	174	453	395	522	346	411	204	498	188	286
ANKRD50	372	276	362	359	416	428	287	300	398	366	345	431	461	431	483	525	398	468	322	433	314	298	154	513	173	517	236	448	267	480	685	573	203	833	638	174	181	456	60
ANKRD52	994	539	724	393	973	876	1174	908	943	625	1477	934	1716	1172	1641	1065	1563	1262	1346	1089	1138	804	871	1607	1061	1947	1058	1450	1429	1824	1461	946	893	1321	700	359	677	634	294
ANKRD53	0	0	2	3	17	2	6	1	4	6	4	8	3	3	8	10	46	28	2	5	9	51	3	1	19	32	1	0	20	39	37	10	48	24	9	8	17	6	19
ANKRD54	157	180	108	126	132	165	205	189	204	236	162	143	198	275	226	150	208	210	158	248	144	146	360	296	520	724	393	267	532	712	998	538	1454	608	275	276	382	210	233
ANKRD55	0	0	0	0	0	0	0	0	0	0	0	0	0	0	0	0	0	0	0	0	0	0	1	0	0	0	0	0	0	0	0	0	0	0	100	48	40	77	29
ANKRD6	82	92	84	74	152	169	90	102	98	106	165	159	174	219	153	212	192	269	72	172	150	192	185	201	198	333	184	164	213	325	465	423	373	387	391	175	171	220	82
ANKRD60	0	0	0	0	0	0	0	0	0	0	0	0	0	0	0	0	0	0	0	0	0	0	0	0	0	0	0	0	0	0	0	0	0	0	0	0	0	0	0
ANKRD61	0	0	0	0	0	4	2	5	0	1	0	1	0	1	0	0	0	2	2	4	2	0	4	2	1	11	6	5	3	8	10	15	18	11	6	5	9	3	1
ANKRD62	0	0	0	0	0	1	0	0	0	0	0	0	0	0	0	0	1	0	0	0	0	0	0	0	0	0	0	0	0	0	0	0	0	0	1	0	0	0	0
ANKRD62P1-PARP4P3	0	0	0	0	0	0	0	0	0	0	0	0	0	0	0	0	0	0	0	0	0	0	0	0	2	0	2	0	1	0	0	0	0	1	2	2	0	1	0
ANKRD63	0	0	0	4	0	0	0	0	0	0	0	0	0	0	0	0	0	0	0	0	0	0	0	0	0	0	0	0	0	0	0	0	0	0	0	0	0	0	0
ANKRD65	3	15	6	4	12	23	2	13	17	34	9	13	8	13	21	11	43	52	5	17	13	12	3	18	8	165	2	12	12	146	91	77	189	60	45	42	47	45	18
ANKRD66	0	0	0	3	9	14	0	0	2	1	7	8	0	10	2	7	32	24	2	11	4	1	0	1	158	166	2	1	206	199	160	19	60	80	5	1	9	3	4
ANKRD7	2	5	1	9	9	0	2	5	0	2	1	1	5	1	1	2	0	5	2	1	3	2	0	0	1	1	0	0	1	0	7	3	4	1	0	1	0	2	0
ANKRD9	235	162	139	176	265	309	76	66	127	77	98	202	123	104	174	183	149	126	99	111	122	68	561	252	302	352	539	225	398	320	16	21	21	22	27	17	29	14	26
ANKS1A	558	568	600	539	524	497	586	634	561	604	717	584	836	725	949	823	716	713	659	826	762	769	478	814	743	1117	614	776	884	1038	1172	1206	758	2208	710	320	587	407	224
ANKS1B	7	22	2	11	10	13	3	26	5	11	1	5	3	2	5	6	2	10	5	18	2	3	42	57	27	28	73	51	23	32	60	36	33	17	59	24	7	106	2
ANKS3	133	102	81	93	101	97	101	149	121	131	104	109	204	186	196	172	159	168	119	185	145	108	464	380	173	346	419	341	190	297	240	207	694	254	188	115	221	89	330
ANKS4B	0	0	0	0	0	0	0	4	0	0	1	1	0	2	0	1	2	0	0	0	0	0	0	1	13	1	0	2	16	7	6	1	0	4	0	0	1	2	0
ANKS6	412	259	272	131	310	271	347	301	301	232	355	331	658	572	565	420	312	481	452	526	390	262	442	697	316	575	481	539	436	446	705	729	831	572	169	123	260	161	132
ANKUB1	0	0	0	0	6	7	0	0	1	0	0	6	1	7	0	1	8	5	0	1	2	11	0	0	64	225	1	2	65	172	66	24	41	31	16	6	4	4	10
ANKZF1	494	923	722	1017	397	749	365	716	582	1050	699	960	468	905	855	1283	470	1018	449	894	523	446	589	539	776	804	656	415	1104	842	1252	832	820	886	626	335	723	378	533
ANLN	663	178	523	322	273	101	432	90	510	273	350	135	259	65	260	91	237	167	585	149	418	141	108	420	30	521	164	357	49	553	1050	1461	423	978	200	56	41	167	14
ANO1	61	28	84	122	56	61	19	0	138	339	127	109	27	13	104	165	113	168	65	27	345	412	33	10	67	71	36	15	78	92	2477	3589	2522	4190	527	213	523	376	214
ANO10	200	140	151	83	173	144	260	158	235	180	221	191	379	202	369	232	356	284	308	206	234	227	233	265	127	387	270	240	171	311	1181	1057	839	769	465	321	543	409	158
ANO2	0	0	0	0	0	0	2	0	1	0	0	0	1	0	0	0	3	1	0	0	0	1	1	0	0	0	0	0	0	0	73	40	34	53	35	38	16	12	8
ANO3	2	0	0	1	1	0	0	0	0	0	0	0	2	4	0	0	2	4	0	0	0	1	4	19	0	9	1	22	1	10	29	24	7	69	2	0	0	1	1
ANO3-AS1	0	0	0	0	0	0	0	0	0	0	0	0	0	0	0	0	0	0	0	0	0	0	0	0	0	0	0	0	0	0	0	0	0	0	0	0	0	0	0
ANO4	0	0	2	0	1	0	1	0	0	2	6	2	2	0	1	9	4	2	4	0	2	0	1	0	1	2	0	0	1	0	562	430	130	373	21	5	18	33	10
ANO5	8	8	8	6	22	23	2	6	9	15	0	1	5	11	5	8	20	9	1	11	6	11	14	3	13	32	8	1	13	34	40	53	30	68	39	24	14	22	3
ANO6	1257	1495	1529	1628	1215	1290	652	577	868	764	1636	1291	1685	1441	2058	1797	1348	1335	1217	1484	1178	870	386	605	933	962	488	592	1365	936	895	1254	346	1198	971	338	399	680	110
ANO7	3	6	17	11	13	13	13	5	14	11	15	6	6	9	18	20	17	24	12	8	17	10	22	14	11	7	19	11	9	3	270	184	231	229	11	8	11	8	1
ANO8	276	223	214	192	244	258	194	210	167	217	289	316	355	379	425	444	388	432	291	371	336	266	336	303	223	398	368	301	327	334	301	215	444	226	292	168	187	110	237
ANO9	359	230	388	364	285	291	289	452	289	373	402	475	415	690	568	667	351	456	368	484	409	211	248	113	116	124	230	114	109	117	487	429	850	518	194	160	332	121	266
ANOS1	25	41	2	10	24	23	14	20	27	18	41	18	95	77	71	75	69	22	22	64	12	13	17	11	8	8	37	8	13	3	34	24	8	36	194	60	3	142	4
ANP32A	1002	1124	856	833	783	659	1189	1111	1178	1093	916	709	1077	889	1183	1003	770	914	1047	1127	937	743	2179	2793	2048	2417	2481	2522	2388	2241	3031	5135	3366	3091	1601	967	1277	1180	488
ANP32A-IT1	2	0	4	1	1	10	0	4	3	0	2	1	4	12	6	4	8	8	2	2	4	0	9	6	0	13	8	10	4	15	1	1	1	2	3	0	0	0	0
ANP32AP1	0	0	0	0	0	0	0	0	0	0	0	0	0	0	0	0	0	0	0	0	1	0	1	0	0	1	1	1	0	1	1	6.08	0	0	1	1	1	1	0
ANP32B	1174	1631	1197	1219	943	989	1400	1268	1427	1256	1123	1116	1055	1151	1228	1273	789	1211	1062	1609	1250	1022	3220	2338	2220	2484	3424	2173	2986	2720	3215	6288	2331	3386	1628	1287	1338	1346	491
ANP32C	0	0	0	0	0	0	0	0	0	0	0	0	0	0	0	0	0	0	0	0	0	0	0	0	0	0	0	0	0	0	1	0.92	1	1	0	0	1	2	0
ANP32D	0	0	0	0	0	0	0	0	0	0	0	0	0	0	0	0	0	0	0	0	0	0	0	0	0	0	0	0	0	0	1	0	0	0	1	0	0	1	0
ANP32E	881	1245	1099	1211	710	533	730	932	1272	1063	723	519	723	718	934	895	560	600	758	1002	856	564	510	1189	507	1040	637	1144	621	995	1129	2258	898	1824	572	266	373	557	151
ANPEP	2	2	2	2	0	1	0	0	0	6	0	1	1	1	8	2	1	2	2	1	2	1	2	2	1	2	1	0	5	1	554	145	294	178	218	132	205	369	70
ANTKMT	46	28	48	17	31	23	0	0	0	0	0	0	0	0	0	0	0	0	0	0	0	0	0	0	0	0	0	0	0	0	0	0	0	0	0	0	0	0	0
ANTXR1	276	363	238	153	769	573	273	578	416	454	350	212	435	448	433	340	505	459	412	647	471	1360	840	983	592	638	1185	952	562	642	3655	2971	1389	2291	5545	2358	1827	3041	499
ANTXR2	453	449	396	313	332	320	284	333	326	304	502	456	536	429	707	505	491	433	447	448	382	366	184	474	436	635	243	447	572	576	929	764	339	570	1457	621	1079	1022	243
ANTXRL	0	0	0	0	0	0	0	0	0	0	0	0	0	0	0	0	0	0	0	0	0	0	0	0	0	0	0	0	0	0	0	0	0	0	1	0	0	0	0
ANTXRLP1	0	0	0	0	0	0	0	0	0	0	0	0	0	0	0	0	0	0	0	0	0	0	0	0	0	0	0	0	0	0	0	0	3	0	0	0	2	1	0
ANXA1	1838	1369	2008	1755	2193	2561	2331	552	2160	1297	1967	1725	3265	1942	3868	2889	4056	4344	2868	2425	1940	2594	1157	919	4437	7272	1286	1243	5295	7281	7598	5469	5426	9191	3211	1811	7981	2889	2110
ANXA10	0	0	0	0	0	0	0	0	0	0	0	0	0	0	0	2	2	0	0	0	0	0	0	1	0	1	0	0	0	2	2	3	2	5	1	0	1	3	0
ANXA11	2369	2308	2218	1792	2240	1734	2277	1354	2411	1757	2949	2019	3491	2665	4073	2951	3798	3223	3382	2981	3194	3325	6783	4183	5412	4727	6904	4043	7055	4526	3606	3619	5397	3000	2349	1975	3189	1981	1632
ANXA13	0	0	0	0	4	2	0	0	0	5	6	4	4	2	2	1	4	7	0	2	1	10	0	1	186	43	0	0	143	43	23	6	20	3	4	2	7	5	3
ANXA2	12671	14068.2	12126	10851	7553	8117	14469	5433	13338	7938	10225	9829	18271	10310	19350	15466	18384	12801	21342	15262	13013	9033	22088.7	12876	23732	19630	24655	13768	29383	19615	16019.7	16881.2	11279.6	14116.4	39182.7	24546.3	60378.3	25736.1	14205
ANXA2P1	0	0	0	1	0	0	0	0	0	0	0	0	0	0	0	0	3	0	0	0	1	0	4	2	3	2	3	3	1	3	5.17	27.61	1	7.08	45.55	5.05	17.06	7.03	4.05
ANXA2P2	31	28.83	21	19	18	21	49	18	43	35	35	35	27	19	45	19	32	19	33	28	28	11	32.31	19	33	22	34	15	40	25	213.09	455.18	130.39	225.49	1042.8	290.63	836.67	345.86	160
ANXA2P3	0	0	3	0	0	0	0	0	1	0	0	0	0	0	0	0	3	1	0	0	0	0	1	0	0	1	0	0	1	0	3	6	5	1	22	7	10	3	2
ANXA2R	0	0	0	2	1	1	3	4	2	2	0	4	12	6	3	4	4	3	4	4	2	0	3	25	0	16	5	24	4	17	44	22	52	28	35	36	17	18	12
ANXA3	1555	690	1681	940	1459	1251	1696	457	1436	759	1298	958	2427	1157	2698	1700	2397	2193	2210	1309	1719	1238	1475	1010	1662	2499	1584	1026	2089	2352	1152	1244	601	703	260	152	652	181	178
ANXA4	1398	1937	2431	2036	1983	1306	1838	2681	2503	2373	1818	1252	2274	2080	5044	3902	2215	2598	2449	3102	3021	2600	7250	5216	8844	6425	9000	5876	10638	6491	2023	4813	2601	3951	8112	2347	9337	6637	3624
ANXA5	1628	1940	2006	1793	1668	1499	1628	1137	1780	1432	2018	1640	2410	1873	2711	2438	2649	2302	2096	2357	2026	2424	3716	6289	2878	5430	4146	5249	3590	5240	11818	9618	8198	9631	7203	4286	4502	6074	1237
ANXA6	228	394	75	123	275	210	65	88	112	158	115	93	297	174	280	262	306	176	116	206	168	137	31	109	13	220	37	101	11	187	2231	1718	1399	1589	1123	850	769	1515	263
ANXA7	828	700	787	459	821	645	951	935	878	678	862	648	1357	1203	1282	850	1349	1049	987	991	929	977	1269	1174	2107	2212	1625	1184	2259	2095	2434	2699	1330	1987	1860	922	1450	1471	534
ANXA8	12.25	12.27	0	0	6.91	6	1	1	0	0	0	0	0	23.08	4.18	3.06	6.15	2.34	0	3.92	3	0	3.59	2	10.57	2.51	5.38	0	11.01	4.54	51.89	4	26.04	2.14	4.47	0	12.61	0	4.51
ANXA8L1	8.75	1.73	0	1	3.09	0	0	0	2	0	2	0	4	1.92	8.82	9.94	2.85	4.66	0	9.08	0	0	3.41	0	13.43	2.49	1.62	0	4.99	6.46	16.11	0	13.96	7.86	2.53	4	3.39	0	1.49
ANXA9	6	3	2	3	0	0	7	2	0	3	0	2	5	5	3	0	0	7	1	2	1	2	18	19	6	13	19	15	13	22	83	280	206	256	2	3	19	3	3
AOAH	0	0	0	0	2	0	3	0	0	1	0	0	0	1	1	2	3	1	0	3	0	2	1	0	0	0	4	0	1	0	38	12	4	49	42	17	18	43	6
AOAH-IT1	0	0	0	0	0	0	0	0	0	0	0	0	0	0	0	0	0	0	0	0	0	0	0	0	0	0	0	0	0	0	0	0	0	0	0	0	0	1	0
AOC1	17	33	0	0	3	18	0	12	3	20	4	3	13	48	27	31	1	16	12	24	2	4	601	29	465	11	707	47	495	16	103	31	75	91	317	5	325	7	251
AOC2	6	8	14	14	7	35	10	21	12	9	25	55	35	40	19	30	25	27	15	23	19	11	15	13	20	7	13	13	9	22	79	45	58	94	96	76	200	78	84
AOC3	16	2	9	7	10	39	12	13	8	12	6	38	28	44	16	36	8	27	8	23	12	18	3	3	2	4	5	3	2	7	505.85	191	209	539.05	828.3	397	308.86	937.55	171.81
AOC4P	0	0	1	1	0	0	0	0	0	0	1	0	2	1	2	0	0	0	0	0	0	0	0	0	0	0	0	0	0	0	7.15	2	1	30.95	13.7	5	6.14	13.45	5.19
AOPEP	92	62	82	48	130	64	0	0	0	0	0	0	0	0	0	0	0	0	0	0	0	0	0	0	0	0	0	0	0	0	0	0	0	0	0	0	0	0	0
AOX1	0	0	0	0	1	1	3	4	5	1	5	1	13	3	9	7	27	2	10	7	2	0	1	2	2	5	0	7	2	6	18	7	11	20	1123	1179	549	2977	141
AOX3P-AOX2P	0	0	0	0	0	0	0	0	0	0	0	0	0	0	0	0	0	0	0	0	0	0	0	0	0	0	0	0	0	0	0	0	0	0	0	0	0	0	0
AP1AR	260	269	317	263	283	273	357	283	269	275	325	323	450	375	494	452	444	389	422	356	370	393	187	272	337	642	307	281	370	543	359	559	106	640	258	60	218	289	56
AP1B1	1204	834	915	535	932	636	1501	1126	1447	888	1859	1136	2163	1507	1966	1429	1905	1342	1814	1340	1506	1209	2085	2037	1636	1933	2318	1936	2337	1900	1191	1104	1649	1250	1512	1334	1208	1310	631
AP1B1P1	0	0	0	0	0	0	0	0	0	0	0	0	0	0	0	0	0	0	0	0	0	0	0	0	0	0	0	0	0	0	0	0	0	0	0	0	1	0	0
AP1G1	932	977	967	829	932	960	851	788	898	786	1091	984	1380	1191	1435	1155	1369	1240	1052	1206	1023	1021	736	1510	1163	1758	1113	1460	1456	1849	2927	3744	1792	3186	3250	1422	2632	2143	867
AP1G2	510	475	637	595	596	524	502	730	611	712	671	609	683	891	1129	1111	772	1064	688	983	904	880	752	687	558	742	796	635	677	682	2549	1366	3158	1596	1420	1212	1512	856	1234
AP1M1	275	237	238	141	223	167	319	304	330	240	294	233	391	353	407	383	370	264	380	333	319	257	470	567	401	459	497	477	421	492	674	492	701	473	457	311	484	393	301
AP1M2	819	1123	829	634	806	695	1002	700	1058	760	791	676	1316	903	1244	1106	1187	1093	1094	1065	1012	967	2415	2023	1694	2156	2393	1791	1986	2037	1874	1887	2577	1843	1046	1014	1322	960	502
AP1S1	590	726	511	575	525	411	777	463	796	567	559	517	851	685	922	826	770	599	718	869	623	453	1258	1107	825	955	1383	993	926	1031	890	886	721	710	378	326	370	349	99
AP1S2	258	286	407	279	251	269	227	130	227	138	91	79	159	103	159	170	189	147	187	194	181	152	196	631	50	380	270	618	56	419	503.67	528.99	200	412.78	596.52	226.9	186.93	288.8	78
AP1S3	310	141	183	112	123	126	216	84	168	68	138	104	345	179	303	150	336	300	325	228	183	263	191	348	165	542	224	382	209	542	121	178	142	166	115	54	229	88	83
AP2A1	745	724	597	379	588	500	1025	758	1086	720	1219	889	1296	990	1535	1227	1168	1066	1181	1073	995	873	1009	1010	945	1184	1209	908	1232	1237	1114	825	1069	795	551	414	560	575	288
AP2A2	852	955	817	734	713	574	957	854	1069	982	1072	869	1432	1214	1357	1241	1040	952	1064	1390	1046	1006	2789	2084	2278	3104	2734	1904	2961	3067	1270	1371	1398	1185	1544	889	1424	918	1345
AP2B1	2768	2766	2374	1809	1918	1428	2858	1922	2840	2278	2496	1863	3943	2759	4122	2992	3733	2721	3511	3270	2774	2499	2224	3480	2234	5055	2598	3263	3153	4735	4142	5025	3174	3657	3196	2068	2695	2469	671
AP2M1	1769	1741	1392	1070	1497	1224	2519	1625	2318	1603	1835	1214	2594	1833	3014	2450	2386	1964	2303	2159	1822	1837	4411	4030	2499	3992	4495	3799	2891	3925	6099	5338	5998	4763	3869	3619	3047	3772	1050
AP2S1	459	701	400	447	338	279	704	444	593	507	432	335	632	469	686	609	548	526	664	624	601	476	1728	1435	684	948	1462	1400	741	967	1289	1443	1426	917	579	615	421	439	164
AP3B1	544	627	525	451	595	439	423	448	625	555	527	460	630	510	696	642	576	514	588	580	600	534	469	970	659	1306	694	883	897	1309	1553	2086	762	1379	1046	391	584	688	151
AP3B2	0	0	2	1	1	0	0	1	0	0	2	1	0	2	4	0	0	2	0	0	0	1	13	0	3	1	17	6	5	1	39	42	32	29	17	13	27	15	11
AP3D1	2144	2084	1916	1531	1996	1642	2033	2177	2018	1791	2389	1932	3043	2589	3005	2806	2722	2483	2311	2547	2251	2084	3941	2650	3711	3919	4143	2578	5123	3911	1723	1932	1578	1840	1545	832	1296	1066	630
AP3M1	465	373	368	235	367	319	465	413	506	432	494	360	685	506	634	481	583	482	464	533	426	372	437	683	444	813	531	655	531	784	1435	2296	805	1324	867	377	683	579	179
AP3M2	197	171	105	70	96	96	144	150	134	118	128	115	233	228	188	240	191	225	143	267	127	139	189	280	210	450	208	251	275	469	772	906	499	478	326	186	319	204	85
AP3S1	454	705	524	651	487	513	395	366	484	511	520	522	521	459	770	817	526	571	441	625	529	581	504	524	581	835	633	487	680	780	1315	1703	609	1132	984	292	643	728	202
AP3S2	305.94	311.45	269.39	256.02	282.23	256.8	317.97	287.33	333.72	300.81	226.26	168.5	301.85	314.91	329.89	246.97	287.72	173.38	312.84	333.62	329.94	211.98	348.56	455.36	356.14	463.87	447.42	296.8	608.32	432.3	471.1	930.03	367	537.6	539.82	143.61	538.73	309.32	138.43
AP4B1	178	102	218	88	143	169	138	126	161	94	254	196	399	426	297	263	282	338	258	194	240	170	258	158	296	239	291	162	405	257	888	901	566	631	508	332	489	270	152
[truncated: 27,317 more rows]

## Sheet: Sample_Fig.S2G
	Effects of O2 concentration on gene expression of human endometrial organoids
[truncated: 5 more rows]

## Sheet: TPM_Fig.S2G
Gene	EMO5_1	EMO5_2	EMO20_1	EMO20_2
[truncated: 26,475 more rows]

[truncated: 1 more sheets: ReadCount_Fig.S2G]
