# Supplementary material for: Modeling embryo-endometrial interface recapitulating human embryo implantation
Source: Sci Adv. 2024 Feb 23;10(8):eadi4819. doi: 10.1126/sciadv.adi4819 (PMC10889356; doi:10.1126/sciadv.adi4819)
Supplement: Supplementary file 2 — Data S1 to S3 [file sciadv.adi4819_data_files_s1_to_s3.zip › adi4819_Data_File_S1 to S3/Data_S3.xlsx]

## Sheet: Sample_Fig.3, Fig.S4,5
	Sample information of snRNA-seq
						Culture conditions
	library name	title	organism	tissue	cell type	Day	Hormone-treatment	Medium
	EMO6_hor	EMO6_hor	Homo sapiens	Decidua	Epithelial, stromal, endothelial cells	10	4 days	ECSY + FGF2 + VEGF
	Pre1_con	Pre1_con	Homo sapiens	Endometrium	Epithelial, stromal, endothelial cells	10	0 day	ECSY + FGF3 + VEGF
	Pre1_hor	Pre1_hor	Homo sapiens	Endometrium	Epithelial, stromal, endothelial cells	10	4 days	ECSY + FGF4 + VEGF

## Sheet: DEGs_per_cluster
p_val	avg_log2FC	pct.1	pct.2	p_val_adj	cluster	gene
0	1.14958	0.844	0.552	0	NH	CFTR
0	1.10502	0.977	0.8	0	NH	GDA
0	0.963356	0.912	0.683	0	NH	SEMA3C
0	0.897077	0.733	0.406	0	NH	CLIC5
0	0.889072	0.95	0.807	0	NH	AF117829.1
0	0.848621	0.717	0.425	0	NH	ABCA13
0	0.823724	0.957	0.768	0	NH	SPON1
0	0.81586	0.938	0.751	0	NH	SEMA3A
0	0.810981	0.754	0.455	0	NH	LYPD6B
0	0.809581	0.983	0.793	0	NH	TNFAIP2
0	0.794617	0.641	0.296	0	NH	SLC6A20
0	0.787503	0.902	0.683	0	NH	WWC1
0	0.781763	0.845	0.591	0	NH	NEDD9
0	0.737579	0.984	0.826	0	NH	RXFP1
0	0.715813	0.934	0.689	0	NH	STOX2
0	0.715463	0.998	0.928	0	NH	ITGB8
0	0.709752	0.847	0.575	0	NH	TIAM1
0	0.669017	0.616	0.316	0	NH	LINC02474
0	0.641638	0.996	0.904	0	NH	PCDH7
0	0.623857	1	0.916	0	NH	RHEX
2.26145e-307	0.559564	0.999	0.922	6.22644e-303	NH	KIAA1217
1.58935e-305	0.657411	0.844	0.582	4.37594e-301	NH	C4orf19
2.62392e-305	0.613631	0.995	0.863	7.22445e-301	NH	PROM1
2.23373e-301	1.23298	0.685	0.427	6.15012e-297	NH	LINC02582
2.79605e-293	0.669538	0.898	0.64	7.69836e-289	NH	MUC16
7.30949e-290	0.59992	0.747	0.444	2.01252e-285	NH	ANXA3
4.3466e-289	0.597403	0.77	0.464	1.19675e-284	NH	MYEOV
1.46482e-284	0.647721	0.911	0.721	4.03308e-280	NH	CCDC146
3.49358e-284	0.700975	0.717	0.417	9.61887e-280	NH	LINC01764
3.38986e-279	0.56122	0.997	0.841	9.33329e-275	NH	SORBS2
1.84374e-278	0.676925	0.878	0.679	5.07638e-274	NH	FUT8
4.44497e-278	0.646247	0.625	0.335	1.22383e-273	NH	SMAD6
5.15177e-278	0.613213	0.927	0.693	1.41844e-273	NH	MACC1
3.20246e-265	0.5984	0.883	0.638	8.81734e-261	NH	MID1
3.47144e-265	0.680418	0.896	0.746	9.55791e-261	NH	LINC00472
5.82801e-260	0.900244	0.847	0.657	1.60463e-255	NH	LINC00342
6.17942e-256	0.667982	0.84	0.579	1.70138e-251	NH	MYO3B
3.40265e-252	0.81348	0.795	0.582	9.36852e-248	NH	CALB1
7.38477e-251	0.490517	0.612	0.33	2.03325e-246	NH	UCA1
4.66602e-249	0.69201	0.835	0.607	1.2847e-244	NH	SLCO1B3
1.07246e-248	0.594045	0.734	0.448	2.95281e-244	NH	MIR3681HG
1.29223e-246	0.475008	0.477	0.217	3.5579e-242	NH	FGF18
3.89e-246	0.488453	0.96	0.861	1.07104e-241	NH	SLMAP
3.18663e-240	0.577666	0.757	0.488	8.77376e-236	NH	MUC4
3.40592e-239	0.680302	0.717	0.447	9.37751e-235	NH	FAM20A
6.00853e-239	0.537245	0.655	0.367	1.65433e-234	NH	SCEL
1.09485e-234	0.527372	0.928	0.717	3.01445e-230	NH	NLGN4X
1.3544e-234	0.513728	0.96	0.806	3.72907e-230	NH	MFHAS1
2.34123e-234	0.573615	0.888	0.704	6.44612e-230	NH	SHROOM3
2.79546e-234	0.559152	0.825	0.609	7.69674e-230	NH	BCL2L1
2.45036e-232	0.472185	0.958	0.791	6.74656e-228	NH	KIF13B
6.66894e-231	0.656315	0.658	0.395	1.83616e-226	NH	PLCE1
4.43864e-224	0.425604	0.497	0.241	1.22209e-219	NH	KCP
1.07491e-223	0.443234	0.932	0.733	2.95954e-219	NH	LINC00621
1.14555e-223	0.567415	0.798	0.543	3.15405e-219	NH	PCED1B
9.13028e-220	0.494404	0.968	0.793	2.51384e-215	NH	CCSER1
1.18606e-218	0.440289	0.892	0.684	3.26558e-214	NH	PREX2
2.79045e-214	0.593955	0.618	0.365	7.68295e-210	NH	VTCN1
2.81532e-213	0.471831	0.901	0.662	7.75141e-209	NH	TMPRSS4
6.05413e-211	0.546622	0.915	0.7	1.66688e-206	NH	KANK1
1.43407e-208	0.50246	0.863	0.629	3.94842e-204	NH	MIR31HG
3.91925e-207	0.593421	0.286	0.099	1.07909e-202	NH	LINC02303
4.85999e-207	0.495706	0.794	0.541	1.3381e-202	NH	HS6ST1
8.68716e-204	0.437441	0.989	0.93	2.39184e-199	NH	SPIDR
3.54732e-203	0.440792	0.999	0.973	9.76683e-199	NH	MEIS1
2.2631e-201	0.691576	0.87	0.699	6.231e-197	NH	ERBB4
2.40691e-201	0.48244	0.795	0.562	6.62695e-197	NH	LDLR
9.12147e-200	0.455486	0.946	0.749	2.51141e-195	NH	SAMD12
5.43941e-199	0.432271	0.933	0.727	1.49763e-194	NH	PPP1R9A
1.36078e-198	0.427808	0.569	0.314	3.74664e-194	NH	SH3RF2
1.23123e-195	0.51766	0.447	0.22	3.38995e-191	NH	DSCAML1
5.05217e-194	0.942048	0.62	0.388	1.39101e-189	NH	CPA6
1.53701e-193	-0.975512	0.055	0.267	4.23186e-189	NH	COL5A1
2.18349e-192	0.458385	0.864	0.615	6.01181e-188	NH	ASIC2
2.24281e-192	0.671189	0.448	0.228	6.17511e-188	NH	NELL2
3.69849e-189	0.494868	0.755	0.516	1.0183e-184	NH	ABCC3
7.55543e-189	0.54414	0.989	0.897	2.08024e-184	NH	ARHGAP26
3.29802e-187	0.419083	0.971	0.856	9.08044e-183	NH	PKP4
2.32185e-184	-1.65128	0.165	0.376	6.39274e-180	NH	ZEB1
1.02063e-182	0.751107	0.492	0.274	2.81012e-178	NH	ANKRD1
1.0533e-181	-0.966892	0.119	0.331	2.90005e-177	NH	AKT3
7.76142e-181	-1.32314	0.142	0.354	2.13695e-176	NH	ARHGAP24
4.46053e-180	0.5732	0.633	0.395	1.22812e-175	NH	FYB2
5.14939e-180	-1.44893	0.168	0.377	1.41778e-175	NH	SGIP1
1.20858e-179	0.552881	0.407	0.194	3.32758e-175	NH	LINC01989
1.39382e-179	0.432671	0.84	0.623	3.8376e-175	NH	IGF2BP3
6.60356e-179	0.516599	0.495	0.268	1.81816e-174	NH	ITIH5
2.6179e-178	0.475722	0.595	0.363	7.20785e-174	NH	CXCL1
1.79052e-177	-0.929264	0.419	0.625	4.92984e-173	NH	RORA
3.28011e-177	0.399106	0.663	0.418	9.03112e-173	NH	KCNQ1
7.43281e-177	-1.57267	0.546	0.689	2.04648e-172	NH	FAM155A
8.21671e-176	0.809167	0.541	0.331	2.26231e-171	NH	CYP3A5
8.16828e-175	0.527701	0.621	0.385	2.24897e-170	NH	SLC16A10
1.64556e-173	-0.805898	0.29	0.507	4.53073e-169	NH	TSPAN5
2.27933e-173	0.516245	0.545	0.32	6.27568e-169	NH	SLC1A3
1.12426e-172	0.638217	0.436	0.226	3.09543e-168	NH	CDH6
1.27192e-172	0.62063	0.761	0.555	3.50197e-168	NH	KIF26B
6.05807e-171	0.431279	0.846	0.629	1.66797e-166	NH	UGT2B7
1.55453e-170	-1.19562	0.064	0.26	4.2801e-166	NH	PAMR1
1.13124e-169	-1.30283	0.097	0.297	3.11464e-165	NH	FBXL7
4.09922e-169	0.484287	0.849	0.659	1.12864e-164	NH	FMN1
4.56381e-169	0.446141	0.962	0.852	1.25655e-164	NH	PTPRJ
3.42749e-168	0.43206	0.838	0.647	9.43692e-164	NH	MAP3K1
1.12607e-167	-0.997647	0.08	0.277	3.10041e-163	NH	PRRX1
2.77585e-167	0.604988	0.533	0.315	7.64275e-163	NH	IDO1
3.01581e-167	0.282444	0.998	0.961	8.30343e-163	NH	UBE2D2
3.37815e-167	0.573368	0.792	0.585	9.30107e-163	NH	SLC35F3
5.32474e-167	0.670836	0.617	0.406	1.46606e-162	NH	PDE7B
1.18877e-166	-0.962129	0.059	0.253	3.27305e-162	NH	ARHGAP22
2.27203e-166	0.42164	0.749	0.508	6.25559e-162	NH	WNK2
4.51308e-166	0.455535	0.67	0.438	1.24259e-161	NH	FGFR2
2.74118e-165	0.286913	0.988	0.897	7.54728e-161	NH	AL357507.1
2.94049e-165	-1.41532	0.188	0.386	8.09604e-161	NH	COL6A2
4.13414e-165	0.437504	0.572	0.338	1.13825e-160	NH	ADGRF1
1.12193e-164	0.75926	0.382	0.184	3.08901e-160	NH	AC000061.1
2.10174e-164	0.399056	0.942	0.777	5.78673e-160	NH	ABLIM1
3.51329e-163	0.353833	0.999	0.909	9.67315e-159	NH	MECOM
1.41583e-162	-2.5912	0.273	0.457	3.89821e-158	NH	CDH13
2.00832e-162	0.40489	0.897	0.678	5.5295e-158	NH	SRGAP3
1.38162e-161	-1.20519	0.072	0.263	3.804e-157	NH	RFX8
2.57222e-160	-1.02048	0.064	0.252	7.0821e-156	NH	PDGFRB
2.81587e-160	-0.689482	0.271	0.486	7.75294e-156	NH	CAMK1D
2.9245e-159	0.36237	0.647	0.412	8.05203e-155	NH	PGGHG
2.03986e-158	0.398417	0.62	0.393	5.61635e-154	NH	ZNF69
6.19168e-158	-0.735305	0.154	0.355	1.70475e-153	NH	ETS1
2.11023e-157	0.390655	0.785	0.585	5.81011e-153	NH	HMGN3
3.67857e-157	0.342195	0.981	0.867	1.01282e-152	NH	GMDS
4.03947e-157	0.448044	0.983	0.944	1.11219e-152	NH	ETV6
1.11652e-155	0.367448	0.969	0.876	3.0741e-151	NH	CD2AP
1.19142e-155	0.384558	0.545	0.325	3.28033e-151	NH	ANK1
2.56388e-155	0.472308	0.514	0.303	7.05912e-151	NH	CPAMD8
4.00331e-154	0.402703	0.887	0.677	1.10223e-149	NH	LINC02438
5.51422e-154	0.29813	0.998	0.931	1.51823e-149	NH	LRBA
7.78344e-154	0.416558	0.924	0.806	2.14301e-149	NH	HDAC9
1.12466e-153	0.27057	0.331	0.145	3.09652e-149	NH	SLC4A11
1.41823e-153	-0.789661	0.172	0.372	3.90481e-149	NH	LOXL2
2.57238e-153	0.489207	0.71	0.501	7.08254e-149	NH	AL353138.1
2.65933e-153	-0.878289	0.34	0.537	7.32192e-149	NH	NDRG1
1.57498e-152	0.448618	0.503	0.288	4.33638e-148	NH	SLCO1B7
4.49595e-152	0.426503	0.545	0.326	1.23787e-147	NH	LYPD6
2.89665e-151	0.635211	0.556	0.355	7.97534e-147	NH	PRICKLE1
6.53222e-151	-1.1803	0.085	0.27	1.79852e-146	NH	MAGI2
1.09525e-150	0.343689	0.978	0.789	3.01555e-146	NH	PAX8
3.96279e-149	0.398931	0.786	0.603	1.09107e-144	NH	CLEC16A
6.85079e-149	0.471274	0.788	0.618	1.88623e-144	NH	ANXA4
1.00195e-148	0.348452	0.994	0.972	2.75867e-144	NH	MAML2
3.70792e-147	0.497647	0.912	0.824	1.0209e-142	NH	RESF1
7.58501e-147	0.419705	0.966	0.882	2.08838e-142	NH	SVIL
1.44631e-146	0.543079	0.724	0.525	3.98212e-142	NH	RBBP8
1.50862e-145	0.473222	0.569	0.355	4.15368e-141	NH	ENTPD1
2.76724e-145	0.510413	0.726	0.559	7.61903e-141	NH	SUCLA2
5.61777e-145	-1.69679	0.163	0.344	1.54674e-140	NH	PRR16
5.80786e-145	0.398315	0.882	0.736	1.59908e-140	NH	MCU
1.22027e-144	0.371288	0.855	0.701	3.35978e-140	NH	TNRC18
4.82576e-144	0.351526	0.731	0.501	1.32868e-139	NH	LLGL2
8.41343e-144	0.36572	0.487	0.275	2.31647e-139	NH	AC005062.1
4.09076e-143	0.407718	0.501	0.296	1.12631e-138	NH	TSPAN12
7.77232e-143	0.396236	0.567	0.351	2.13995e-138	NH	PPL
5.32431e-142	-1.24074	0.106	0.285	1.46594e-137	NH	ADAMTS12
2.22832e-141	0.43191	0.91	0.729	6.13522e-137	NH	TMC5
2.21276e-139	0.494374	0.671	0.464	6.09239e-135	NH	PCAT1
4.20548e-139	0.475111	0.66	0.477	1.1579e-134	NH	DNM3
5.44856e-139	0.422328	0.648	0.432	1.50015e-134	NH	LAMC2
1.03567e-138	0.342333	0.789	0.575	2.85152e-134	NH	ARHGAP8
1.36455e-138	0.348571	0.935	0.771	3.75702e-134	NH	NFIB
4.87731e-138	0.331593	0.967	0.905	1.34287e-133	NH	ARFGEF1
5.09023e-138	0.399603	0.682	0.461	1.40149e-133	NH	ARNT2
5.97216e-138	0.483623	0.804	0.622	1.64431e-133	NH	FRAS1
6.87179e-138	-1.00131	0.254	0.428	1.89201e-133	NH	COL6A1
1.17789e-137	0.458775	0.68	0.489	3.2431e-133	NH	IL1R1
4.30852e-137	0.251868	0.821	0.602	1.18627e-132	NH	MYO5C
7.49699e-137	0.561545	0.665	0.47	2.06415e-132	NH	PTCHD4
1.05489e-136	0.5864	0.86	0.744	2.90442e-132	NH	ANKRD36C
3.29701e-135	-0.573015	0.078	0.252	9.07764e-131	NH	DDR2
3.6404e-135	0.354967	0.548	0.345	1.00231e-130	NH	NAPEPLD
2.07136e-134	-0.52405	0.737	0.836	5.70308e-130	NH	PAM
4.26682e-134	0.340586	0.792	0.577	1.17478e-129	NH	CARMIL1
5.45587e-134	-0.448328	0.083	0.259	1.50216e-129	NH	TUBB6
1.17134e-133	0.337619	0.644	0.437	3.22506e-129	NH	GIPC1
4.68026e-133	0.345696	0.918	0.81	1.28862e-128	NH	NXN
4.82761e-133	0.364173	0.935	0.823	1.32919e-128	NH	OSBPL3
5.75801e-132	0.543991	0.679	0.484	1.58535e-127	NH	LINC00871
9.79183e-132	0.361283	0.889	0.733	2.69599e-127	NH	SERINC5
2.44584e-131	0.342915	0.95	0.833	6.73413e-127	NH	OSBPL10
2.75473e-131	-0.615107	0.165	0.347	7.58461e-127	NH	TNS1
3.37267e-131	0.356668	0.939	0.814	9.28596e-127	NH	PARD3B
1.66378e-130	-0.616009	0.517	0.664	4.58089e-126	NH	FAM13A
1.86029e-130	0.290395	0.996	0.966	5.12193e-126	NH	PARD3
2.41204e-130	-1.42383	0.213	0.381	6.64107e-126	NH	SH3RF3
8.31128e-130	-0.767378	0.498	0.625	2.28834e-125	NH	MYO1B
1.20978e-129	0.49241	0.428	0.236	3.33088e-125	NH	AC105450.1
7.16457e-129	-1.16242	0.211	0.384	1.97262e-124	NH	DENND2A
1.46552e-128	0.273453	0.322	0.152	4.035e-124	NH	P2RY6
1.83302e-128	0.329378	0.884	0.693	5.04685e-124	NH	EPB41L4A
2.3936e-128	0.31665	0.649	0.433	6.5903e-124	NH	SCNN1A
4.48838e-128	0.348418	0.664	0.437	1.23579e-123	NH	AL157931.1
4.96264e-128	0.337698	0.661	0.45	1.36636e-123	NH	SPAG1
5.98251e-128	0.381651	0.867	0.741	1.64716e-123	NH	TPM1
3.47103e-127	0.400313	0.816	0.641	9.55677e-123	NH	CMTM7
6.464e-127	0.324361	0.906	0.696	1.77973e-122	NH	ANK3
7.58138e-127	0.357389	0.641	0.426	2.08738e-122	NH	GPR39
1.17324e-126	-0.667829	0.1	0.268	3.23029e-122	NH	TBX3
1.35055e-126	0.353706	0.394	0.211	3.71847e-122	NH	BDNF
1.50118e-126	0.276294	0.399	0.214	4.13321e-122	NH	INAVA
1.52092e-126	-1.20769	0.179	0.347	4.18755e-122	NH	CNIH3
1.57099e-126	0.374593	0.959	0.85	4.3254e-122	NH	FHIT
3.06843e-126	-1.47758	0.25	0.418	8.44832e-122	NH	ITGA1
3.53358e-126	0.565586	0.845	0.757	9.72901e-122	NH	BCAT1
1.4229e-125	0.349874	0.665	0.468	3.91767e-121	NH	SNX24
1.46031e-125	0.297816	0.462	0.266	4.02068e-121	NH	CBLC
5.19344e-123	-1.55789	0.255	0.413	1.42991e-118	NH	COL6A3
5.61533e-123	0.286638	0.58	0.368	1.54607e-118	NH	ST6GALNAC1
5.74706e-123	0.470687	0.848	0.702	1.58234e-118	NH	PDE4D
1.52723e-122	0.456964	0.813	0.646	4.20494e-118	NH	DHRS3
3.73256e-122	0.286607	0.331	0.165	1.02769e-117	NH	BCAS1
3.77278e-122	0.42647	0.71	0.524	1.03876e-117	NH	KCNK1
5.50392e-122	0.351982	0.711	0.508	1.5154e-117	NH	PLEKHA7
7.70604e-122	0.323373	0.528	0.328	2.1217e-117	NH	ACTR3C
1.56219e-121	-1.45975	0.167	0.334	4.30116e-117	NH	FLT1
1.70753e-121	-0.841537	0.204	0.375	4.70134e-117	NH	BMERB1
3.87507e-121	0.325861	0.578	0.382	1.06692e-116	NH	PECAM1
7.89766e-121	0.379394	0.665	0.461	2.17446e-116	NH	LINC02672
3.85698e-120	0.304752	0.922	0.726	1.06194e-115	NH	HOXB3
7.23383e-120	0.4143	0.591	0.401	1.99169e-115	NH	TPK1
1.09186e-119	0.316724	0.456	0.263	3.00623e-115	NH	NCMAP
1.11705e-119	0.274532	0.974	0.92	3.07557e-115	NH	DLG1
2.33958e-118	-0.83125	0.116	0.283	6.44157e-114	NH	NAV3
3.29857e-118	0.305679	0.654	0.449	9.08195e-114	NH	EPS8L2
1.54198e-117	0.387343	0.745	0.579	4.24553e-113	NH	CYB5B
1.7023e-117	-0.725939	0.209	0.377	4.68695e-113	NH	PAG1
2.58502e-117	0.31974	0.711	0.503	7.11733e-113	NH	DAPK1
3.52031e-117	-0.906763	0.508	0.637	9.69247e-113	NH	SOX5
3.59926e-117	-1.05636	0.123	0.285	9.90983e-113	NH	MME
4.28051e-117	-0.66441	0.121	0.285	1.17855e-112	NH	COL1A2
7.46189e-117	-0.555974	0.475	0.631	2.05448e-112	NH	BNIP3L
1.58947e-116	0.339932	0.952	0.879	4.3763e-112	NH	TCF7L2
1.80633e-116	-1.04258	0.471	0.597	4.97337e-112	NH	RBMS3
2.48953e-116	-1.40113	0.126	0.285	6.85443e-112	NH	LRFN5
3.50701e-116	-0.745671	0.581	0.696	9.65586e-112	NH	NRP1
3.54056e-116	0.403609	0.595	0.396	9.74822e-112	NH	LEMD1
4.42053e-116	0.336849	0.489	0.3	1.21711e-111	NH	LINC02257
1.09553e-115	0.338614	0.712	0.503	3.01632e-111	NH	CMTM8
1.15885e-114	-0.681434	0.104	0.267	3.19067e-110	NH	GRK5
1.97497e-114	0.376036	0.285	0.136	5.43769e-110	NH	ATP10B
2.58141e-114	0.386803	0.605	0.416	7.10741e-110	NH	ATF7IP2
2.778e-114	0.33127	0.603	0.399	7.64866e-110	NH	LINC01091
5.62532e-114	0.267102	0.994	0.895	1.54882e-109	NH	PATJ
5.96949e-114	0.338147	0.871	0.742	1.64358e-109	NH	TET2
6.28815e-114	0.368421	0.844	0.698	1.73131e-109	NH	PAWR
7.5353e-114	0.550192	0.624	0.438	2.07469e-109	NH	KYNU
8.94445e-114	-0.663006	0.538	0.668	2.46267e-109	NH	ADAMTS9-AS2
9.81437e-114	0.378696	0.332	0.173	2.70219e-109	NH	SLC6A14
1.09071e-113	-0.519136	0.252	0.427	3.00304e-109	NH	NR3C1
1.41958e-113	-0.812199	0.141	0.305	3.90854e-109	NH	CHST11
2.01686e-113	0.28095	0.339	0.175	5.55302e-109	NH	ERN2
2.04563e-113	0.361845	0.785	0.611	5.63223e-109	NH	NR6A1
3.33202e-113	0.434997	0.551	0.37	9.17405e-109	NH	MAP3K21
4.25179e-113	0.409938	0.826	0.663	1.17065e-108	NH	AL050309.1
4.98302e-113	-0.899315	0.446	0.572	1.37198e-108	NH	PHC2
1.50244e-112	0.328177	0.928	0.822	4.13667e-108	NH	MSI2
1.54357e-112	0.294213	0.673	0.462	4.24991e-108	NH	SLC37A1
1.75918e-112	-0.542455	0.112	0.277	4.84355e-108	NH	PCSK6
6.06258e-112	0.312291	0.613	0.416	1.66921e-107	NH	LCN2
2.55186e-111	0.45773	0.824	0.65	7.02604e-107	NH	CA8
1.59214e-110	0.252392	0.945	0.764	4.38365e-106	NH	RBM47
1.70044e-110	0.328317	0.318	0.161	4.68183e-106	NH	FREM1
1.79699e-110	0.298118	0.337	0.177	4.94765e-106	NH	SCARA3
2.2794e-110	-0.543823	0.148	0.313	6.27586e-106	NH	FRMD6
2.55482e-110	0.325427	0.289	0.137	7.03419e-106	NH	SLCO1C1
4.24513e-110	0.509527	0.546	0.359	1.16881e-105	NH	COL25A1
1.66593e-109	0.35988	0.73	0.547	4.58681e-105	NH	FRMD5
2.24839e-109	0.415019	0.479	0.303	6.1905e-105	NH	ALDH1A1
5.1974e-109	0.323344	0.65	0.46	1.431e-104	NH	PPA1
1.29283e-108	0.25912	0.395	0.223	3.55955e-104	NH	ALS2CL
3.51429e-108	0.2606	0.31	0.155	9.67591e-104	NH	WNT7A
3.99307e-108	0.25743	0.825	0.675	1.09941e-103	NH	HSPG2
4.40445e-108	-1.12845	0.396	0.522	1.21268e-103	NH	FRMD4A
1.62098e-107	0.291648	0.95	0.855	4.46305e-103	NH	VPS13C
1.64016e-106	0.304758	0.888	0.737	4.51584e-102	NH	TRAPPC9
6.02211e-106	0.343114	0.322	0.168	1.65807e-101	NH	CXCL3
7.2316e-106	-0.426669	0.238	0.409	1.99108e-101	NH	VIM
2.95629e-105	0.312746	0.847	0.689	8.13956e-101	NH	STAU2
4.77693e-105	0.362165	0.621	0.435	1.31523e-100	NH	RNF144B
6.14791e-105	0.303758	0.864	0.691	1.69271e-100	NH	MET
1.5322e-104	0.326382	0.732	0.571	4.2186e-100	NH	GNE
2.50754e-104	-0.650602	0.396	0.545	6.90402e-100	NH	FYN
6.07612e-103	0.44455	0.361	0.206	1.67294e-98	NH	SORCS2
1.29689e-102	0.295367	0.378	0.216	3.57072e-98	NH	TNFRSF6B
2.56726e-102	0.354238	0.509	0.332	7.06843e-98	NH	AL139807.1
8.93731e-102	0.328505	0.274	0.133	2.46071e-97	NH	AL355076.2
1.05267e-101	0.396325	0.519	0.345	2.89832e-97	NH	PLEKHG4B
1.7333e-101	-0.656531	0.12	0.274	4.77228e-97	NH	SYNE1
2.27644e-101	-0.768766	0.331	0.477	6.26773e-97	NH	STC1
3.53212e-101	0.380761	0.692	0.515	9.72499e-97	NH	AC079142.1
1.36978e-100	0.390504	0.352	0.195	3.77142e-96	NH	AC005699.1
1.78832e-100	-0.794202	0.366	0.5	4.92378e-96	NH	NAV1
1.83814e-100	-0.75477	0.46	0.589	5.06094e-96	NH	PALM2-AKAP2
3.73205e-100	0.351614	0.509	0.331	1.02754e-95	NH	KLHL14
4.29871e-100	0.332431	0.693	0.514	1.18356e-95	NH	KCTD1
9.46096e-100	0.401306	0.662	0.493	2.60489e-95	NH	SLCO3A1
1.54477e-99	0.268814	0.605	0.414	4.25323e-95	NH	SYK
2.51826e-99	0.361045	0.644	0.458	6.93353e-95	NH	LDLRAD4
1.76794e-98	0.324307	0.58	0.404	4.86766e-94	NH	GPRC5D-AS1
2.59255e-98	-0.497741	0.485	0.619	7.13807e-94	NH	ELL2
3.98857e-98	0.313678	0.666	0.506	1.09817e-93	NH	VRK2
9.39589e-98	0.334056	0.912	0.821	2.58697e-93	NH	PTPN14
1.80784e-97	-0.610235	0.757	0.82	4.97753e-93	NH	GBE1
1.89754e-97	-0.380692	0.109	0.258	5.22451e-93	NH	SPARC
2.54632e-97	0.363222	0.636	0.455	7.01077e-93	NH	SKAP1
7.27102e-97	0.300646	0.947	0.87	2.00193e-92	NH	SNHG14
8.74249e-97	0.640902	0.489	0.335	2.40707e-92	NH	CHRM3
1.44234e-96	-0.728551	0.189	0.345	3.97119e-92	NH	CREB5
2.34866e-96	0.276105	0.464	0.289	6.46658e-92	NH	DOCK8
3.906e-96	-0.514104	0.148	0.301	1.07544e-91	NH	ZSWIM5
4.63147e-96	0.28351	0.992	0.973	1.27518e-91	NH	NFAT5
6.47404e-96	0.314507	0.479	0.309	1.7825e-91	NH	BAIAP2L2
6.94712e-96	0.26094	0.369	0.21	1.91275e-91	NH	CTPS1
8.85411e-96	0.353822	0.888	0.736	2.4378e-91	NH	LRIG1
2.64455e-95	-0.474439	0.139	0.292	7.28123e-91	NH	EMP1
3.37081e-95	1.10501	0.503	0.356	9.28085e-91	NH	XACT
7.69273e-95	-0.491175	0.245	0.399	2.11804e-90	NH	KLF7
1.35933e-94	-0.815296	0.252	0.395	3.74264e-90	NH	MTSS1
6.79154e-94	-0.379174	0.136	0.288	1.86991e-89	NH	RASA3
8.59241e-94	0.285122	0.467	0.293	2.36575e-89	NH	FIGN
2.25665e-93	0.313844	0.887	0.719	6.21323e-89	NH	LRMDA
1.23573e-92	0.324863	0.572	0.393	3.40232e-88	NH	AC016705.2
1.42852e-92	0.275951	0.825	0.643	3.93316e-88	NH	DCDC2
2.26904e-92	0.281224	0.747	0.56	6.24736e-88	NH	PLCB4
3.64375e-92	0.261466	0.898	0.735	1.00323e-87	NH	ARHGEF3
3.8115e-92	0.317189	0.819	0.685	1.04942e-87	NH	ACACA
4.31802e-92	0.364143	0.589	0.415	1.18888e-87	NH	MGST1
5.85072e-92	0.449749	0.729	0.601	1.61088e-87	NH	MALT1
1.31087e-91	-0.734226	0.117	0.256	3.60921e-87	NH	LAMA4
1.97233e-91	-0.372331	0.272	0.433	5.43041e-87	NH	ENO2
1.98131e-91	-0.327682	0.104	0.25	5.45515e-87	NH	DPYSL2
1.09923e-90	-1.79576	0.285	0.417	3.0265e-86	NH	PRKG1
1.62933e-90	-0.502143	0.521	0.64	4.48604e-86	NH	RNF24
2.01519e-90	0.265533	0.477	0.305	5.54841e-86	NH	CARD11
2.11192e-90	0.293295	0.827	0.698	5.81474e-86	NH	ABCC1
5.91658e-90	0.274344	0.974	0.922	1.62901e-85	NH	DDX5
9.96902e-90	-0.547792	0.338	0.492	2.74477e-85	NH	PFKFB4
1.51151e-89	-1.06919	0.227	0.364	4.16163e-85	NH	SEMA5A
3.41996e-89	0.264738	0.356	0.205	9.41617e-85	NH	ZNF185
5.53655e-89	0.314665	0.691	0.515	1.52438e-84	NH	GAREM1
5.53852e-89	-0.396841	0.117	0.26	1.52492e-84	NH	STRA6
9.78418e-89	-0.660104	0.306	0.453	2.69388e-84	NH	AKAP12
2.33169e-88	0.257562	0.712	0.538	6.41984e-84	NH	TARBP1
3.69353e-88	0.388137	0.733	0.602	1.01694e-83	NH	KIZ
2.35975e-87	0.386335	0.726	0.581	6.49709e-83	NH	ENTPD1-AS1
3.33441e-87	0.27265	0.831	0.692	9.18064e-83	NH	CD47
7.7771e-87	0.293523	0.778	0.591	2.14127e-82	NH	SGPP2
9.24457e-87	-0.507095	0.417	0.545	2.54531e-82	NH	TSPAN9
1.96857e-86	0.52882	0.335	0.195	5.42007e-82	NH	DNER
4.79505e-86	0.260661	0.459	0.294	1.32022e-81	NH	AL117381.1
7.5752e-86	0.265348	0.745	0.563	2.08568e-81	NH	CDH1
8.18013e-86	0.266978	0.659	0.479	2.25224e-81	NH	PRKCH
9.46592e-86	-0.394631	0.246	0.395	2.60625e-81	NH	FAM219A
1.09803e-85	0.302193	0.425	0.269	3.0232e-81	NH	TMOD1
1.42145e-85	0.271707	0.762	0.607	3.91369e-81	NH	FAM49B
2.00199e-85	-0.685342	0.39	0.52	5.51209e-81	NH	TENM4
1.20483e-84	0.278101	0.747	0.603	3.31726e-80	NH	ANXA11
4.41647e-84	0.29915	0.577	0.414	1.21599e-79	NH	MBOAT1
4.78718e-84	0.323686	0.833	0.714	1.31805e-79	NH	SH3RF1
7.03206e-84	0.316961	0.758	0.615	1.93614e-79	NH	SH3D19
7.23452e-84	0.273983	0.907	0.804	1.99188e-79	NH	TMCC1
1.90347e-83	0.255039	0.709	0.541	5.24081e-79	NH	SLC25A29
1.9266e-83	-0.605912	0.146	0.282	5.3045e-79	NH	COL5A2
2.58557e-83	-0.803245	0.2	0.338	7.11884e-79	NH	COL12A1
2.70285e-83	0.267181	0.421	0.267	7.44174e-79	NH	PNPLA3
2.81743e-83	0.299246	0.728	0.561	7.75723e-79	NH	HIVEP3
3.07186e-83	0.282006	0.83	0.649	8.45776e-79	NH	STXBP6
7.33504e-83	0.271728	0.798	0.609	2.01956e-78	NH	EHF
8.13943e-83	0.255847	0.602	0.427	2.24103e-78	NH	FRK
1.63776e-82	0.256149	0.968	0.922	4.50925e-78	NH	MED13L
2.51437e-81	0.328183	0.373	0.231	6.92281e-77	NH	MIR3142HG
4.04519e-81	0.262045	0.498	0.337	1.11376e-76	NH	RALGPS1
4.5782e-81	0.314869	0.949	0.835	1.26052e-76	NH	TMTC2
6.38711e-81	0.291913	0.889	0.775	1.75856e-76	NH	ITFG1
2.2201e-80	0.277096	0.64	0.486	6.11261e-76	NH	FDPS
5.02595e-80	0.385615	0.708	0.578	1.38379e-75	NH	SLC12A2
6.17413e-80	-1.13447	0.456	0.545	1.69992e-75	NH	CALD1
7.91581e-80	0.295422	0.861	0.76	2.17946e-75	NH	TPCN1
2.69403e-79	0.294269	0.514	0.359	7.41748e-75	NH	TBC1D2
7.9953e-79	-0.382839	0.589	0.7	2.20135e-74	NH	PFKFB3
1.43895e-78	0.251377	0.704	0.546	3.96187e-74	NH	PIK3CB
2.59511e-78	0.264203	0.316	0.182	7.14512e-74	NH	BMP7
4.01036e-78	0.307492	0.472	0.313	1.10417e-73	NH	AC004870.2
8.69235e-78	0.291079	0.582	0.413	2.39326e-73	NH	LONRF2
1.94546e-77	0.262229	0.717	0.579	5.35645e-73	NH	STK38
5.25519e-77	-0.504942	0.277	0.415	1.44691e-72	NH	GALNT18
1.64742e-76	-0.441064	0.182	0.318	4.53583e-72	NH	EVC
1.76169e-76	0.275337	0.802	0.64	4.85045e-72	NH	GRIP1
2.62487e-76	0.364779	0.71	0.558	7.22705e-72	NH	DEPTOR
4.9367e-76	0.370736	0.5	0.344	1.35922e-71	NH	NOSTRIN
2.51836e-75	-0.449779	0.243	0.382	6.93379e-71	NH	SLC2A13
2.55748e-75	-0.458608	0.292	0.428	7.04151e-71	NH	AMPD3
2.76803e-75	0.262633	0.677	0.515	7.62123e-71	NH	TTC39C
9.55622e-75	0.331801	0.885	0.787	2.63111e-70	NH	TNS3
1.90395e-74	-0.479989	0.288	0.414	5.24216e-70	NH	CLIP2
2.60982e-74	-0.370229	0.32	0.463	7.18563e-70	NH	FOXN3
1.21184e-73	-0.332079	0.688	0.77	3.33656e-69	NH	YEATS2
3.42675e-73	-0.666839	0.375	0.491	9.43486e-69	NH	ANTXR2
6.35461e-73	-0.971642	0.355	0.472	1.74962e-68	NH	DLC1
6.62285e-72	-0.387534	0.2	0.333	1.82347e-67	NH	C2orf27A
1.32124e-71	-0.425613	0.565	0.66	3.63778e-67	NH	ATP13A3
1.46694e-71	0.287477	0.709	0.574	4.03893e-67	NH	PHACTR2
2.97497e-71	-0.458612	0.61	0.702	8.19097e-67	NH	P4HA1
7.73451e-71	-0.375865	0.135	0.263	2.12954e-66	NH	PBX3
3.48029e-70	0.250008	0.278	0.158	9.58229e-66	NH	LRRN1
1.06412e-69	0.391901	0.54	0.409	2.92984e-65	NH	RIPK2
2.35286e-69	-0.387362	0.514	0.616	6.47812e-65	NH	EPB41L2
2.52345e-69	0.270461	0.849	0.719	6.94783e-65	NH	GMDS-DT
2.58325e-69	0.251826	0.833	0.724	7.11247e-65	NH	ACTN4
2.82195e-69	0.281324	0.926	0.826	7.76967e-65	NH	AC008014.1
5.69601e-69	0.379968	0.465	0.332	1.56828e-64	NH	TCTN3
8.44717e-69	-0.510432	0.266	0.395	2.32576e-64	NH	HILPDA
8.46996e-69	-0.30468	0.148	0.277	2.33204e-64	NH	TRPC1
1.55735e-68	0.255099	0.292	0.167	4.28786e-64	NH	CASC19
2.85494e-68	-0.460722	0.546	0.643	7.86052e-64	NH	TANC2
4.11755e-68	0.26275	0.531	0.38	1.13369e-63	NH	NR3C2
4.54412e-68	0.35155	0.33	0.207	1.25113e-63	NH	MMP7
1.0005e-67	0.267623	0.657	0.519	2.75469e-63	NH	FAM135A
1.82258e-67	-0.355454	0.922	0.929	5.0181e-63	NH	AKAP13
6.72781e-67	-0.809547	0.516	0.596	1.85237e-62	NH	TCF4
7.95546e-67	0.379203	0.281	0.163	2.19038e-62	NH	RMST
3.48846e-66	0.283292	0.329	0.202	9.60478e-62	NH	IL1A
1.89776e-65	-0.357524	0.635	0.719	5.2251e-61	NH	RTN4
4.53903e-65	0.429458	0.706	0.579	1.24973e-60	NH	PRIM2
5.45115e-65	-0.408173	0.238	0.364	1.50086e-60	NH	AL513327.1
5.86874e-65	0.29588	0.592	0.455	1.61584e-60	NH	FDFT1
8.37001e-65	-0.291517	0.146	0.268	2.30451e-60	NH	TRAM2
1.48482e-64	-0.483992	0.823	0.839	4.08816e-60	NH	ASAP1
4.04875e-64	0.2864	0.35	0.221	1.11474e-59	NH	AL138828.1
4.93005e-64	-0.27084	0.135	0.256	1.35739e-59	NH	TPM2
5.54562e-64	-0.625793	0.27	0.387	1.52688e-59	NH	RASSF8
5.6535e-64	-0.521342	0.779	0.808	1.55658e-59	NH	AUTS2
8.71895e-64	-0.312904	0.623	0.704	2.40059e-59	NH	ITGB1
1.75545e-63	0.331484	0.297	0.181	4.83327e-59	NH	ACSM3
3.84039e-63	-0.346022	0.31	0.437	1.05737e-58	NH	FGFR1
7.6276e-63	-0.54397	0.168	0.29	2.10011e-58	NH	AC007319.1
1.42684e-62	-0.353543	0.134	0.25	3.92852e-58	NH	FAM126A
1.66546e-62	0.261761	0.682	0.548	4.58551e-58	NH	PDE9A
9.20601e-62	-0.654183	0.652	0.696	2.53469e-57	NH	NR2F2-AS1
2.00719e-61	-0.392164	0.706	0.774	5.52641e-57	NH	RUNX1
2.91704e-61	-0.568792	0.538	0.631	8.03149e-57	NH	PGK1
5.7285e-61	0.254071	0.509	0.372	1.57723e-56	NH	MOB3B
1.19123e-60	0.255728	0.498	0.355	3.27982e-56	NH	PIK3R3
2.12126e-60	-0.342522	0.239	0.36	5.84046e-56	NH	CEP85L
3.46901e-60	-0.408936	0.155	0.271	9.55121e-56	NH	ZFPM2
7.732e-60	0.33122	0.513	0.381	2.12885e-55	NH	SLC7A11
1.19108e-59	0.303587	0.503	0.368	3.27939e-55	NH	CTTNBP2
2.07682e-59	-0.409697	0.352	0.464	5.71812e-55	NH	ARHGAP10
9.95949e-59	0.253628	0.625	0.489	2.74215e-54	NH	F3
1.09724e-58	-0.392488	0.686	0.747	3.02103e-54	NH	MYO1D
1.34624e-58	0.355065	0.636	0.512	3.70659e-54	NH	NAALADL2
1.74613e-58	-0.304054	0.396	0.516	4.80763e-54	NH	ATP2B4
3.89582e-58	-0.432451	0.375	0.492	1.07264e-53	NH	NAMPT
1.2317e-57	-0.390762	0.407	0.516	3.39125e-53	NH	C4orf47
3.41706e-57	0.313607	0.338	0.22	9.40819e-53	NH	STS
3.52853e-57	-0.762613	0.143	0.253	9.71512e-53	NH	COL23A1
1.01663e-56	-0.415134	0.755	0.793	2.7991e-52	NH	MYO1E
1.24275e-56	-0.717933	0.324	0.423	3.42165e-52	NH	ITGA2
1.31456e-56	-0.359322	0.222	0.339	3.61936e-52	NH	INSIG2
1.41142e-56	-0.328266	0.27	0.389	3.88606e-52	NH	MAP3K20
1.96053e-56	-0.367174	0.655	0.727	5.39792e-52	NH	HIVEP2
2.04439e-56	0.295401	0.653	0.526	5.62881e-52	NH	HRH1
3.73717e-56	-0.382667	0.216	0.337	1.02896e-51	NH	TENT5A
6.80658e-56	0.260379	0.573	0.425	1.87406e-51	NH	AC002070.1
1.06665e-55	0.368357	0.337	0.219	2.93681e-51	NH	PID1
1.45075e-55	-0.289628	0.691	0.762	3.99435e-51	NH	FNIP1
1.88158e-55	-0.257775	0.215	0.339	5.18056e-51	NH	PLAUR
3.86291e-54	-0.254644	0.185	0.301	1.06357e-49	NH	ETS2
5.39924e-54	0.36751	0.601	0.483	1.48657e-49	NH	SOX6
5.59928e-54	0.354913	0.627	0.509	1.54165e-49	NH	INPP4B
6.26065e-54	-0.580918	0.779	0.78	1.72375e-49	NH	MAP4K4
2.15399e-53	-0.294642	0.829	0.859	5.93057e-49	NH	STAG1
2.53192e-53	-0.564244	0.41	0.5	6.97113e-49	NH	ATP2B1
3.26295e-53	-0.251893	0.184	0.298	8.98388e-49	NH	PLOD1
4.15527e-53	0.281001	0.627	0.499	1.14407e-48	NH	LYN
1.03357e-52	-0.318502	0.755	0.8	2.84572e-48	NH	VEGFA
1.35562e-52	-0.264011	0.208	0.324	3.73244e-48	NH	IFI16
2.03886e-52	0.256014	0.648	0.529	5.6136e-48	NH	BASP1
2.03947e-52	0.317	0.64	0.526	5.61527e-48	NH	EVA1C
2.78305e-52	-0.341805	0.379	0.494	7.66258e-48	NH	MGLL
5.63201e-52	-0.488245	0.204	0.317	1.55066e-47	NH	AC083870.1
1.11998e-51	-0.468082	0.296	0.396	3.08363e-47	NH	RUNX2
1.2551e-51	-0.327454	0.185	0.294	3.45567e-47	NH	SLC20A1
1.26326e-51	-0.299825	0.154	0.262	3.47812e-47	NH	KLF6
1.99371e-51	0.294735	0.766	0.67	5.48929e-47	NH	AHR
4.33821e-51	-0.332703	0.791	0.827	1.19444e-46	NH	JARID2
5.10126e-51	-0.346482	0.617	0.684	1.40453e-46	NH	SPRED1
6.26793e-51	-0.382804	0.466	0.557	1.72575e-46	NH	SH3PXD2B
1.03183e-50	-0.348319	0.358	0.469	2.84095e-46	NH	PLOD2
1.56685e-50	-0.269207	0.9	0.926	4.31401e-46	NH	ATXN1
3.60945e-50	-0.374257	0.294	0.401	9.93789e-46	NH	SYTL3
5.26952e-50	-0.588404	0.325	0.425	1.45086e-45	NH	AC012409.2
1.97719e-49	-0.431794	0.397	0.501	5.44379e-45	NH	SQSTM1
4.42613e-49	0.30054	0.731	0.619	1.21865e-44	NH	TSHZ2
6.20702e-49	-0.355185	0.366	0.468	1.70898e-44	NH	LHFPL2
7.29777e-49	-0.293735	0.157	0.263	2.00929e-44	NH	IQCJ-SCHIP1
1.19345e-48	0.286235	0.709	0.59	3.28593e-44	NH	ROBO2
4.36017e-48	-0.254901	0.23	0.341	1.20049e-43	NH	TIMP2
5.6958e-48	-0.489481	0.728	0.754	1.56822e-43	NH	DIAPH2
9.04891e-48	-0.281103	0.34	0.448	2.49144e-43	NH	FAM114A1
1.24857e-47	-0.55451	0.266	0.36	3.43769e-43	NH	ZBTB46
1.27875e-47	-0.345158	0.944	0.932	3.52078e-43	NH	MAML3
2.09925e-47	-0.337507	0.344	0.445	5.77987e-43	NH	ELK3
5.05703e-47	0.26634	0.516	0.396	1.39235e-42	NH	BIRC3
1.05666e-46	-0.258545	0.251	0.359	2.9093e-42	NH	FERMT2
2.05581e-45	0.375554	0.372	0.269	5.66027e-41	NH	TMTC1
2.27349e-45	-0.342829	0.563	0.639	6.25961e-41	NH	CAMK2D
2.66382e-45	-0.307694	0.519	0.596	7.33429e-41	NH	MAP2K1
4.72955e-45	0.707365	0.304	0.21	1.30219e-40	NH	PLXNA4
6.20902e-45	0.281121	0.632	0.523	1.70953e-40	NH	LHFPL6
8.91585e-45	-0.372566	0.222	0.329	2.4548e-40	NH	STXBP1
1.23039e-44	-0.290284	0.879	0.903	3.38763e-40	NH	TMEM165
1.51159e-44	-0.261143	0.422	0.522	4.16188e-40	NH	ATP2C1
4.04909e-44	0.268849	0.897	0.848	1.11484e-39	NH	LAMC1
4.68399e-44	-0.290917	0.188	0.288	1.28964e-39	NH	IPO9-AS1
9.52785e-44	-0.286605	0.337	0.441	2.6233e-39	NH	MAN2A1
9.58325e-44	-0.510352	0.53	0.585	2.63856e-39	NH	STARD13
1.00492e-43	-0.2814	0.62	0.685	2.76684e-39	NH	RICTOR
1.09901e-43	0.262499	0.708	0.586	3.02591e-39	NH	BMPR1B
1.85636e-43	-0.26494	0.352	0.454	5.11111e-39	NH	WDFY2
2.20255e-43	-0.861941	0.48	0.541	6.06429e-39	NH	COL4A1
2.5275e-43	-0.343224	0.821	0.835	6.95898e-39	NH	NRIP1
5.16615e-43	-0.27469	0.201	0.302	1.4224e-38	NH	NEDD4
8.88735e-43	-0.346936	0.885	0.894	2.44695e-38	NH	MYO10
1.0005e-42	-0.280698	0.544	0.627	2.75468e-38	NH	SEC24D
3.03587e-42	-0.412661	0.714	0.749	8.35866e-38	NH	OXR1
3.04618e-42	-0.281644	0.526	0.606	8.38705e-38	NH	PDS5B
3.06105e-42	0.257233	0.783	0.698	8.42799e-38	NH	FAM107B
2.03818e-41	-0.322367	0.24	0.339	5.61173e-37	NH	TFPI
2.34828e-41	-0.368854	0.721	0.762	6.46551e-37	NH	DST
3.07938e-41	-0.360212	0.579	0.648	8.47844e-37	NH	LINC02649
4.54811e-41	0.283949	0.281	0.187	1.25223e-36	NH	RNF217-AS1
5.78976e-41	-0.347673	0.543	0.609	1.5941e-36	NH	MYO9B
6.47078e-41	0.269688	0.356	0.253	1.7816e-36	NH	AC073332.1
6.98449e-41	-0.261448	0.267	0.369	1.92304e-36	NH	HERC3
7.92675e-41	-0.288963	0.76	0.799	2.18247e-36	NH	MAP4
1.17981e-40	-0.47391	0.416	0.492	3.24837e-36	NH	LYST
3.10905e-40	-0.291621	0.8	0.828	8.56015e-36	NH	QKI
1.2929e-39	-0.431429	0.702	0.744	3.55974e-35	NH	ZFPM2-AS1
1.43317e-39	-0.340585	0.73	0.766	3.94595e-35	NH	MYH9
2.55085e-39	-0.403602	0.493	0.565	7.02326e-35	NH	GRB10
8.90733e-39	-0.292191	0.198	0.296	2.45245e-34	NH	AC107021.1
1.99037e-38	-0.285347	0.228	0.321	5.4801e-34	NH	PLPP1
1.99526e-38	-0.312105	0.277	0.37	5.49355e-34	NH	HIF3A
2.43783e-38	-0.531895	0.392	0.462	6.71207e-34	NH	CYTOR
2.84437e-38	-0.355004	0.394	0.472	7.8314e-34	NH	RNF144A
4.45765e-38	-0.265206	0.664	0.719	1.22732e-33	NH	WWTR1
7.52919e-38	-0.312088	0.176	0.267	2.07301e-33	NH	RARB
8.34725e-38	-0.331675	0.886	0.908	2.29825e-33	NH	MEF2A
1.39639e-36	-0.257041	0.358	0.449	3.84467e-32	NH	PDK1
2.00453e-36	-0.32447	0.577	0.639	5.51907e-32	NH	CLIC4
4.56163e-36	-0.295093	0.311	0.404	1.25595e-31	NH	DYNC2H1
2.12888e-35	-0.273746	0.393	0.478	5.86144e-31	NH	CORO1C
2.19497e-35	-0.305368	0.393	0.469	6.0434e-31	NH	SSH1
4.15383e-35	-0.305778	0.669	0.727	1.14367e-30	NH	PPP2R2A
4.343e-35	-0.278679	0.632	0.688	1.19576e-30	NH	PIAS2
4.88638e-35	-0.295648	0.18	0.27	1.34537e-30	NH	AC090579.1
1.40854e-34	-0.279952	0.22	0.307	3.87812e-30	NH	KANK2
1.56298e-34	-0.345565	0.29	0.374	4.30335e-30	NH	FILIP1L
6.99167e-34	-0.269119	0.489	0.569	1.92501e-29	NH	PRKCE
7.66172e-34	-0.392688	0.619	0.662	2.1095e-29	NH	SPTBN1
9.16873e-34	-0.295992	0.19	0.275	2.52443e-29	NH	UBASH3B
1.0002e-33	-0.335203	0.451	0.522	2.75384e-29	NH	CEP112
2.46475e-33	-0.477382	0.482	0.542	6.78619e-29	NH	SEPTIN11
3.57112e-33	-0.268058	0.558	0.625	9.83236e-29	NH	SPAG9
4.09333e-33	-0.277713	0.298	0.381	1.12702e-28	NH	HPCAL1
5.99645e-33	-0.378611	0.728	0.769	1.651e-28	NH	USP53
9.77616e-33	-0.467345	0.447	0.509	2.69167e-28	NH	PTPRE
4.25779e-32	-0.260008	0.494	0.564	1.1723e-27	NH	PFKP
7.81618e-32	-0.283155	0.302	0.38	2.15203e-27	NH	DOCK6
1.53035e-31	-0.258963	0.29	0.373	4.2135e-27	NH	ST3GAL3
4.46537e-31	-0.256361	0.204	0.287	1.22945e-26	NH	RFX2
9.56739e-31	-0.264037	0.61	0.669	2.63419e-26	NH	SSBP2
2.18944e-30	-0.329167	0.504	0.559	6.02817e-26	NH	SLC22A23
3.52905e-30	-0.283941	0.632	0.673	9.71655e-26	NH	SMURF2
3.66907e-30	-0.325506	0.375	0.447	1.0102e-25	NH	ADAMTSL4-AS1
5.6912e-30	-0.280828	0.244	0.326	1.56696e-25	NH	KLF12
6.87154e-30	-0.264671	0.469	0.537	1.89194e-25	NH	SYNJ2
6.11563e-29	-0.291811	0.558	0.607	1.68382e-24	NH	CDK17
1.15705e-28	-0.591064	0.522	0.563	3.18569e-24	NH	PLD1
7.67038e-28	-0.277855	0.423	0.488	2.11188e-23	NH	CREB3L2
1.28353e-27	-0.254388	0.781	0.815	3.53393e-23	NH	FNDC3A
1.42625e-27	-0.408837	0.776	0.784	3.92689e-23	NH	UACA
1.59663e-27	-0.342019	0.409	0.476	4.39602e-23	NH	LAMB1
3.83931e-27	-0.272749	0.629	0.664	1.05708e-22	NH	ARHGAP21
4.71839e-27	-0.256313	0.282	0.362	1.29911e-22	NH	AGPAT5
2.06721e-26	-0.285121	0.204	0.279	5.69164e-22	NH	MMP1
2.25561e-26	-0.352403	0.551	0.6	6.21036e-22	NH	HS2ST1
3.9911e-26	-0.334869	0.614	0.654	1.09887e-21	NH	PRELID2
7.55335e-26	-0.286402	0.556	0.598	2.07966e-21	NH	SNX29
1.98434e-25	-0.268566	0.407	0.474	5.4635e-21	NH	SPATA13
9.80032e-25	-0.274664	0.648	0.681	2.69832e-20	NH	DGKH
5.59996e-24	-0.256168	0.367	0.441	1.54184e-19	NH	AC068587.4
1.4194e-23	0.250434	0.389	0.311	3.90804e-19	NH	DMD
3.5269e-23	-0.319867	0.206	0.274	9.71063e-19	NH	MMP9
6.79334e-23	-0.573377	0.753	0.754	1.87041e-18	NH	COL4A2
7.2594e-23	-0.334458	0.737	0.747	1.99873e-18	NH	EGFR
1.45453e-22	-0.356662	0.583	0.612	4.00477e-18	NH	DOCK5
1.64165e-22	-0.349101	0.389	0.444	4.51996e-18	NH	ANTXR1
4.64609e-22	-0.373172	0.673	0.685	1.27921e-17	NH	SNTB1
5.02371e-22	0.344535	0.457	0.379	1.38318e-17	NH	AC007422.1
5.95505e-22	-0.274825	0.218	0.29	1.6396e-17	NH	AL139317.5
6.2284e-22	-0.278505	0.567	0.587	1.71486e-17	NH	CAPN2
1.05554e-21	0.261651	0.301	0.232	2.9062e-17	NH	FBN2
4.71588e-21	-0.282768	0.483	0.529	1.29842e-16	NH	MOSMO
5.02664e-21	-0.258657	0.435	0.492	1.38398e-16	NH	TPST1
5.85565e-21	-0.387033	0.228	0.288	1.61224e-16	NH	DACH1
3.25511e-20	-0.300321	0.537	0.572	8.96228e-16	NH	MICAL2
1.48816e-19	-0.263512	0.232	0.294	4.09735e-15	NH	DPYD
1.87602e-19	-0.302909	0.463	0.508	5.16524e-15	NH	SETBP1
1.98627e-19	-0.338005	0.542	0.582	5.4688e-15	NH	GSE1
4.45032e-19	-0.278173	0.611	0.638	1.22531e-14	NH	SLC6A6
6.74995e-19	-0.386304	0.291	0.222	1.85847e-14	NH	TAPT1-AS1
3.53851e-17	-0.335108	0.594	0.629	9.74259e-13	NH	ERO1A
1.4805e-16	-0.291882	0.523	0.562	4.07626e-12	NH	ERRFI1
2.42847e-16	-0.259573	0.666	0.682	6.6863e-12	NH	PCNX1
2.50919e-16	-0.316704	0.885	0.795	6.90855e-12	NH	HMGA2
2.9317e-16	-0.317132	0.382	0.434	8.07184e-12	NH	TMSB4X
1.20997e-15	-0.295147	0.572	0.614	3.33142e-11	NH	HIP1
4.29782e-15	-0.379489	0.344	0.397	1.18332e-10	NH	GAPDH
8.65311e-15	-0.489947	0.505	0.547	2.38246e-10	NH	PTMA
1.84568e-14	-0.274326	0.753	0.748	5.08171e-10	NH	RBPJ
3.047e-14	-0.368389	0.823	0.815	8.38929e-10	NH	RIN2
1.18412e-13	-0.855063	0.283	0.329	3.26023e-09	NH	CEMIP
2.01997e-13	-0.29289	0.474	0.51	5.56159e-09	NH	ROBO1
2.16328e-13	-0.409667	0.745	0.727	5.95615e-09	NH	MIR4435-2HG
1.21282e-11	-0.259853	0.234	0.276	3.33926e-07	NH	DOCK10
4.34344e-11	-0.284137	0.876	0.855	1.19588e-06	NH	RAI14
5.19305e-11	-0.499227	0.249	0.297	1.4298e-06	NH	P2RX4
1.50988e-10	-0.332408	0.544	0.56	4.15715e-06	NH	PDZRN3
2.39221e-10	-0.319364	0.31	0.349	6.58647e-06	NH	LUCAT1
1.77911e-09	-0.448488	0.383	0.423	4.89842e-05	NH	TMSB10
6.23626e-08	-0.319662	0.366	0.398	0.00171703	NH	TPT1
7.25499e-08	-0.386408	0.698	0.678	0.00199752	NH	MIR34AHG
3.43519e-07	-0.312718	0.606	0.601	0.00945811	NH	APBB2
7.86162e-07	-0.40285	0.298	0.328	0.0216454	NH	POLD3
1.44116e-06	-0.25305	0.362	0.385	0.0396795	NH	HSP90AB1
4.21744e-06	-0.372308	0.446	0.468	0.116119	NH	FTH1
9.42349e-06	-0.251867	0.568	0.575	0.259457	NH	DNAH11
1.01389e-05	-0.465452	0.617	0.605	0.279155	NH	DOCK4
1.13912e-05	-0.337385	0.341	0.287	0.313634	NH	AC012593.1
4.08448e-05	-0.381037	0.476	0.49	1	NH	HSP90AA1
0.000295589	-0.258312	0.379	0.345	1	NH	FUT10
0.00064444	-0.627045	0.419	0.437	1	NH	USP45
0.000997705	-0.357577	0.532	0.538	1	NH	EEF1A1
0.00104568	-0.262907	0.647	0.638	1	NH	SAMD4A
0.00358379	-0.266028	0.557	0.554	1	NH	MAST4
0.00473183	-0.429196	0.288	0.262	1	NH	RCAN3
0.00539598	-0.281097	0.438	0.442	1	NH	NPAS3
0	1.27465	0.974	0.737	0	Secretory	EYA2
0	1.26761	1	0.911	0	Secretory	AC024230.1
0	1.20471	0.974	0.74	0	Secretory	MUC5B
0	1.15269	0.827	0.451	0	Secretory	CAPN13
0	1.12485	0.971	0.801	0	Secretory	CP
0	1.09385	0.556	0.177	0	Secretory	TMEM101
0	1.07561	0.685	0.306	0	Secretory	MPPED2
0	0.974326	0.999	0.965	0	Secretory	UBE2D2
0	0.784671	0.308	0.06	0	Secretory	LINC01541
0	0.755982	1	0.916	0	Secretory	ESR1
7.82575e-307	1.05377	0.832	0.544	2.15466e-302	Secretory	ASRGL1
2.89484e-302	0.609083	0.334	0.078	7.97035e-298	Secretory	KIAA1324
1.09061e-273	0.936714	0.956	0.752	3.00278e-269	Secretory	PLCB1
1.6856e-270	1.29045	0.946	0.752	4.64096e-266	Secretory	LINC00621
7.18548e-269	0.826784	1	0.925	1.97838e-264	Secretory	RHEX
1.29407e-268	0.811429	0.954	0.742	3.56296e-264	Secretory	LRIG1
7.53303e-263	0.647672	0.957	0.742	2.07407e-258	Secretory	HOXB3
2.26417e-257	0.73545	0.386	0.121	6.23394e-253	Secretory	PYY
6.2187e-251	1.14667	0.768	0.494	1.71219e-246	Secretory	LINC01320
1.56943e-249	0.720663	0.533	0.23	4.32111e-245	Secretory	PKDCC
5.49372e-247	0.61674	0.99	0.887	1.51259e-242	Secretory	RALGAPA2
6.2474e-247	1.10187	0.448	0.167	1.72009e-242	Secretory	AC079352.1
2.84779e-238	0.653472	1	0.918	7.84082e-234	Secretory	MECOM
2.44408e-229	1.24647	0.547	0.26	6.72929e-225	Secretory	AC012593.1
2.03093e-222	0.612378	0.939	0.714	5.59176e-218	Secretory	ANK3
3.03119e-220	0.932309	0.42	0.167	8.34578e-216	Secretory	SLC26A2
8.534e-211	0.796806	0.738	0.45	2.34966e-206	Secretory	AL157931.1
5.45853e-208	0.616002	0.92	0.655	1.5029e-203	Secretory	STXBP6
1.14e-202	1.15007	0.861	0.631	3.13876e-198	Secretory	MACROD2
2.20989e-201	1.0376	0.678	0.414	6.08451e-197	Secretory	SLC7A2
4.12635e-200	0.574529	0.981	0.844	1.13611e-195	Secretory	SYNE2
2.64936e-193	0.763644	0.755	0.513	7.29448e-189	Secretory	SNED1
8.1404e-190	0.397894	0.38	0.142	2.2413e-185	Secretory	HNF1A-AS1
1.29161e-189	0.900754	0.462	0.209	3.55619e-185	Secretory	PLEKHS1
5.26783e-188	0.745779	0.457	0.202	1.45039e-183	Secretory	ALKAL2
5.11362e-187	0.691337	0.753	0.516	1.40793e-182	Secretory	HOMER2
6.29347e-187	0.701079	0.889	0.638	1.73278e-182	Secretory	ASIC2
6.53608e-187	0.591425	0.98	0.858	1.79958e-182	Secretory	FHIT
3.11318e-182	0.648874	0.849	0.614	8.5715e-178	Secretory	ESRRG
1.22625e-178	0.629034	0.77	0.525	3.37623e-174	Secretory	MLPH
1.95147e-176	0.70813	0.855	0.63	5.37297e-172	Secretory	DANT2
1.20588e-171	0.672432	0.422	0.185	3.32016e-167	Secretory	GREB1
1.72846e-165	0.671341	0.648	0.387	4.75898e-161	Secretory	AL139383.1
1.86894e-158	0.998529	0.97	0.909	5.14576e-154	Secretory	AL357507.1
5.85862e-157	0.774782	0.856	0.65	1.61305e-152	Secretory	UGT2B7
2.32082e-155	0.505399	0.954	0.782	6.38992e-151	Secretory	RBM47
3.99797e-153	0.658187	0.459	0.219	1.10076e-148	Secretory	LGR5
7.64398e-151	0.526883	0.657	0.399	2.10462e-146	Secretory	AC016705.2
1.65011e-150	0.502995	0.916	0.699	4.54325e-146	Secretory	SRGAP3
1.79365e-149	0.442887	0.472	0.232	4.93845e-145	Secretory	AP004608.1
6.0151e-146	0.54769	0.655	0.414	1.65614e-141	Secretory	TSHZ1
1.44357e-144	0.538287	0.382	0.168	3.97459e-140	Secretory	MYRIP
8.37109e-144	-0.817934	0.224	0.481	2.30481e-139	Secretory	CYTOR
9.09409e-144	0.483184	0.784	0.524	2.50387e-139	Secretory	RIMBP2
5.67048e-143	-0.907855	0.582	0.754	1.56125e-138	Secretory	MIR4435-2HG
2.62626e-142	0.462247	0.436	0.212	7.23088e-138	Secretory	HGD
2.05716e-141	0.500188	0.983	0.931	5.66399e-137	Secretory	IGF1R
1.54532e-139	-0.943447	0.201	0.454	4.25474e-135	Secretory	AKAP12
5.69166e-139	0.610356	0.655	0.419	1.56708e-134	Secretory	LONRF2
1.75101e-137	0.536327	0.913	0.733	4.82106e-133	Secretory	LRMDA
3.07852e-137	-1.48635	0.134	0.375	8.47609e-133	Secretory	SH3RF3
8.81357e-135	0.651458	0.514	0.281	2.42664e-130	Secretory	MEGF11
3.47664e-134	0.509581	0.995	0.877	9.57223e-130	Secretory	PROM1
4.23833e-134	-0.638062	0.696	0.837	1.16694e-129	Secretory	BACH1
7.33211e-133	0.563637	0.923	0.831	2.01875e-128	Secretory	RESF1
2.22221e-131	1.25927	0.716	0.553	6.11842e-127	Secretory	AL049828.1
1.08444e-130	0.743053	0.779	0.646	2.98579e-126	Secretory	STX18
1.09814e-130	0.597607	0.832	0.672	3.02351e-126	Secretory	HIBCH
9.77133e-130	0.494236	0.362	0.163	2.69034e-125	Secretory	SCNN1G
7.47425e-128	0.492706	0.401	0.189	2.05788e-123	Secretory	WDR72
2.48485e-124	0.681034	0.468	0.259	6.84155e-120	Secretory	AC110767.1
3.81028e-123	-1.39915	0.136	0.36	1.04909e-118	Secretory	SGIP1
1.85161e-122	0.471749	0.92	0.822	5.09805e-118	Secretory	PCCA
4.5372e-121	-0.593734	0.619	0.78	1.24923e-116	Secretory	MYH9
1.30936e-120	0.506771	0.93	0.777	3.60505e-116	Secretory	LINC00511
4.36104e-120	0.463484	0.902	0.697	1.20073e-115	Secretory	LINC02438
1.62144e-116	0.527296	0.532	0.319	4.46431e-112	Secretory	POU5F1
6.78261e-115	0.501838	0.972	0.845	1.86746e-110	Secretory	RXFP1
1.01008e-114	-0.5884	0.848	0.91	2.78105e-110	Secretory	SVIL
2.9297e-114	-0.722642	0.12	0.339	8.06633e-110	Secretory	ETS1
7.33548e-114	0.380033	0.998	0.976	2.01968e-109	Secretory	MEIS1
7.53183e-114	0.440653	0.758	0.538	2.07374e-109	Secretory	FAAH2
9.73424e-114	0.453446	0.433	0.228	2.68013e-109	Secretory	RDH10
1.0412e-113	0.536296	0.35	0.165	2.86673e-109	Secretory	RDH10-AS1
1.39723e-113	0.429877	0.935	0.745	3.847e-109	Secretory	TMC5
3.78851e-113	-0.548564	0.072	0.286	1.04309e-108	Secretory	EMP1
6.96789e-113	-0.665833	0.793	0.87	1.91847e-108	Secretory	RAI14
3.0306e-112	-0.78816	0.424	0.623	8.34415e-108	Secretory	MYO1B
7.54638e-112	0.448588	0.972	0.881	2.07775e-107	Secretory	GMDS
8.53381e-111	0.508743	0.991	0.907	2.34961e-106	Secretory	ARHGAP26
6.34809e-110	0.392716	0.971	0.811	1.74782e-105	Secretory	CCSER1
2.00067e-108	-0.55101	0.237	0.463	5.50844e-104	Secretory	MIR222HG
3.24822e-108	0.448801	0.805	0.587	8.94333e-104	Secretory	ROBO2
1.12085e-107	0.481805	0.712	0.528	3.08602e-103	Secretory	SH3YL1
8.26187e-107	-0.584549	0.66	0.802	2.27474e-102	Secretory	SMAD3
2.40411e-106	-0.544835	0.404	0.611	6.61923e-102	Secretory	CAPN2
1.04686e-105	-0.756155	0.729	0.831	2.88232e-101	Secretory	RIN2
1.57599e-104	1.16786	0.423	0.234	4.33918e-100	Secretory	AL079338.1
2.00739e-104	0.470064	0.763	0.573	5.52694e-100	Secretory	HS6ST1
3.04248e-103	-0.884153	0.642	0.771	8.37685e-99	Secretory	COL4A2
9.15759e-103	-0.857857	0.13	0.338	2.52136e-98	Secretory	CREB5
9.73617e-102	0.679184	0.514	0.321	2.68066e-97	Secretory	CERNA2
1.06093e-100	0.660764	0.363	0.187	2.92106e-96	Secretory	AP002518.2
5.37809e-100	-0.642974	0.508	0.682	1.48075e-95	Secretory	BCL2L1
8.19282e-99	0.417018	0.865	0.723	2.25573e-94	Secretory	ST3GAL6
1.21717e-98	1.20514	0.739	0.633	3.35124e-94	Secretory	AL356277.3
1.56729e-98	-1.15397	0.281	0.471	4.31523e-94	Secretory	DLC1
2.91152e-98	0.421016	0.944	0.833	8.01629e-94	Secretory	AC008014.1
3.87619e-98	0.434906	0.774	0.596	1.06723e-93	Secretory	PTPN3
7.63969e-98	0.480921	0.774	0.588	2.10344e-93	Secretory	BMPR1B
2.19825e-97	0.378177	0.99	0.979	6.05245e-93	Secretory	KMT2C
7.17393e-97	-0.875698	0.118	0.308	1.9752e-92	Secretory	AKT3
1.32337e-96	0.355034	0.933	0.749	3.64364e-92	Secretory	PPP1R9A
2.27132e-95	0.318724	0.911	0.711	6.25364e-91	Secretory	ERBB4
6.47877e-95	0.491217	0.459	0.28	1.7838e-90	Secretory	USP43
3.36716e-94	-0.704882	0.679	0.796	9.27079e-90	Secretory	MAP4K4
1.99519e-93	-1.21361	0.377	0.548	5.49336e-89	Secretory	CALD1
2.20282e-93	-0.709953	0.677	0.785	6.06504e-89	Secretory	TPM1
2.6973e-93	0.430971	0.388	0.213	7.42647e-89	Secretory	C2orf88
3.66916e-93	0.515233	0.63	0.46	1.01023e-88	Secretory	CACHD1
1.51828e-92	0.480978	0.799	0.627	4.18027e-88	Secretory	MBP
3.59778e-92	0.348176	0.3	0.143	9.90578e-88	Secretory	NNMT
4.8866e-92	0.471204	0.686	0.481	1.34543e-87	Secretory	FAM20A
1.73412e-91	-1.50722	0.172	0.353	4.77457e-87	Secretory	ZEB1
3.2952e-91	-0.906369	0.077	0.256	9.07267e-87	Secretory	PRRX1
7.85716e-91	0.430295	0.611	0.418	2.16331e-86	Secretory	CLDN10
4.36105e-90	0.416991	0.668	0.502	1.20073e-85	Secretory	MIA2
2.56229e-88	0.735942	0.591	0.418	7.05475e-84	Secretory	NPAS3
2.74405e-88	0.27219	0.285	0.131	7.5552e-84	Secretory	SBSPON
3.04699e-88	0.366314	0.694	0.511	8.38928e-84	Secretory	ICA1
5.29191e-88	0.263916	0.286	0.132	1.45702e-83	Secretory	SLC15A2
1.31244e-87	-0.734563	0.498	0.662	3.61354e-83	Secretory	SAMD4A
1.53368e-87	-0.549934	0.219	0.412	4.22269e-83	Secretory	CLIP2
2.92057e-87	0.439456	0.502	0.314	8.04121e-83	Secretory	GUCY1A1
1.14443e-86	0.417124	0.817	0.655	3.15096e-82	Secretory	CADM1
1.17124e-86	-1.18742	0.152	0.33	3.22477e-82	Secretory	ARHGAP24
3.00977e-86	0.599774	0.496	0.322	8.2868e-82	Secretory	TAFA2
9.14794e-86	0.438663	0.693	0.507	2.5187e-81	Secretory	IL1R1
4.20251e-85	0.30446	0.971	0.929	1.15708e-80	Secretory	PNISR
1.11492e-84	-0.459169	0.177	0.374	3.06971e-80	Secretory	RND3
3.01133e-84	-0.708006	0.179	0.363	8.29109e-80	Secretory	PAG1
1.31055e-83	-0.650173	0.373	0.553	3.60835e-79	Secretory	SEPTIN11
1.83886e-83	-0.665804	0.1	0.275	5.06292e-79	Secretory	COL5A2
5.8388e-83	-1.08529	0.082	0.251	1.6076e-78	Secretory	MAGI2
1.1191e-82	-0.706409	0.168	0.351	3.0812e-78	Secretory	LOXL2
2.23653e-82	0.61479	0.535	0.355	6.15784e-78	Secretory	NOSTRIN
5.56962e-82	0.454732	0.268	0.124	1.53348e-77	Secretory	AC112206.2
9.50608e-82	0.406045	0.817	0.655	2.61731e-77	Secretory	GRIP1
3.21216e-81	0.330275	0.966	0.816	8.84405e-77	Secretory	TNFAIP2
3.37165e-81	-0.984263	0.379	0.551	9.28316e-77	Secretory	COL4A1
1.51257e-80	0.265259	0.997	0.938	4.16455e-76	Secretory	LRBA
4.1557e-80	0.31996	0.34	0.18	1.14419e-75	Secretory	SIDT1
6.50881e-80	0.350857	0.934	0.772	1.79207e-75	Secretory	SAMD12
7.64918e-80	0.361103	0.917	0.741	2.10605e-75	Secretory	NLGN4X
2.91644e-79	0.399028	0.874	0.728	8.02982e-75	Secretory	GMDS-DT
3.54352e-79	-0.613928	0.758	0.845	9.75637e-75	Secretory	HDAC9
5.60949e-79	0.369291	0.753	0.567	1.54446e-74	Secretory	DEPTOR
2.4478e-78	-0.521638	0.503	0.662	6.73952e-74	Secretory	CD44
2.54465e-78	0.476515	0.468	0.298	7.00619e-74	Secretory	SLC39A8
1.07892e-77	-0.735001	0.28	0.457	2.97059e-73	Secretory	SCEL
2.33261e-77	0.544667	0.614	0.444	6.42237e-73	Secretory	SLC14A1
7.81334e-77	0.331507	0.471	0.294	2.15125e-72	Secretory	CASZ1
2.07973e-76	-1.00724	0.447	0.588	5.72612e-72	Secretory	RBMS3
2.15052e-76	0.275745	0.321	0.168	5.92103e-72	Secretory	KIF12
3.52531e-76	-0.498055	0.229	0.412	9.70623e-72	Secretory	NR3C1
1.19419e-75	0.361875	0.538	0.366	3.28797e-71	Secretory	HOXB-AS3
1.45796e-75	0.479209	0.579	0.413	4.0142e-71	Secretory	PODXL
1.84011e-75	0.295924	0.458	0.284	5.06638e-71	Secretory	HOXB4
3.70308e-75	-1.15042	0.113	0.273	1.01957e-70	Secretory	FBXL7
4.66927e-75	0.368527	0.768	0.621	1.28559e-70	Secretory	GALNT7
5.33736e-75	0.392528	0.573	0.389	1.46954e-70	Secretory	CGNL1
2.35702e-74	0.442975	0.615	0.442	6.48957e-70	Secretory	PLA2G4A
7.46107e-74	-1.12802	0.107	0.266	2.05425e-69	Secretory	ADAMTS12
1.07995e-73	-1.24542	0.204	0.363	2.97343e-69	Secretory	COL6A2
1.59885e-73	0.412696	0.629	0.458	4.40213e-69	Secretory	ST6GAL1
2.77379e-73	0.305894	0.375	0.214	7.63708e-69	Secretory	ENTPD3
3.18322e-73	0.377258	0.713	0.566	8.76435e-69	Secretory	EPB41L5
7.00648e-73	-0.376474	0.972	0.977	1.92909e-68	Secretory	TRIO
7.29366e-73	-1.55041	0.167	0.324	2.00816e-68	Secretory	PRR16
1.74432e-72	-0.609384	0.094	0.251	4.80265e-68	Secretory	TBX3
1.89571e-71	-2.37707	0.286	0.435	5.21945e-67	Secretory	CDH13
2.66262e-71	0.370251	0.663	0.487	7.331e-67	Secretory	ARNT2
4.35071e-71	0.347727	0.263	0.127	1.19788e-66	Secretory	SLIT3
4.69495e-71	-1.10305	0.172	0.33	1.29266e-66	Secretory	CNIH3
5.68319e-71	-0.410467	0.908	0.93	1.56475e-66	Secretory	AKAP13
8.64605e-71	0.343434	0.514	0.34	2.38052e-66	Secretory	COL4A5
1.439e-70	0.543972	0.512	0.373	3.962e-66	Secretory	ANAPC4
1.69511e-70	0.35638	0.898	0.803	4.66714e-66	Secretory	PLEKHA5
2.02688e-70	-0.640873	0.195	0.361	5.5806e-66	Secretory	ZBTB46
2.38071e-70	-0.359488	0.904	0.935	6.5548e-66	Secretory	TEAD1
1.75136e-69	0.419351	0.884	0.795	4.82202e-65	Secretory	KCNQ1OT1
3.07384e-69	-0.796998	0.165	0.329	8.46321e-65	Secretory	COL12A1
3.43927e-69	0.40784	0.425	0.268	9.46933e-65	Secretory	AC022558.2
9.55606e-69	0.356074	0.75	0.628	2.63107e-64	Secretory	VWA8
7.10379e-68	-0.982642	0.117	0.269	1.95589e-63	Secretory	MME
7.4891e-67	-0.536276	0.23	0.395	2.06197e-62	Secretory	RUNX2
1.49915e-66	0.358623	0.933	0.892	4.12761e-62	Secretory	TMEM165
2.03194e-66	-0.503726	0.411	0.579	5.59454e-62	Secretory	ITGA3
2.538e-66	-1.43081	0.25	0.397	6.98788e-62	Secretory	COL6A3
2.66806e-66	0.273051	0.262	0.13	7.34598e-62	Secretory	SCNN1B
3.31179e-66	0.295166	0.428	0.262	9.11837e-62	Secretory	CFI
4.27285e-66	-0.453859	0.493	0.649	1.17644e-61	Secretory	ADAM9
4.27796e-66	-0.508978	0.662	0.767	1.17785e-61	Secretory	DST
5.12581e-66	-0.672951	0.467	0.608	1.41129e-61	Secretory	FRMD5
8.18151e-66	-0.874805	0.26	0.409	2.25262e-61	Secretory	COL6A1
1.14227e-65	0.347595	0.692	0.535	3.14501e-61	Secretory	ARHGEF38
1.22081e-65	0.297414	0.754	0.579	3.36124e-61	Secretory	PLCB4
1.59037e-65	0.350379	0.814	0.657	4.37877e-61	Secretory	SORL1
2.03214e-65	0.312365	0.499	0.33	5.59509e-61	Secretory	RNF183
3.52378e-65	0.328644	0.768	0.602	9.70201e-61	Secretory	LGR4
4.96607e-65	0.289435	0.937	0.867	1.36731e-60	Secretory	VPS13C
5.88465e-65	-0.586762	0.555	0.703	1.62022e-60	Secretory	MIR34AHG
8.9571e-65	0.372615	0.721	0.592	2.46616e-60	Secretory	PTPN4
1.06751e-64	-0.667559	0.496	0.635	2.93917e-60	Secretory	THSD4
1.71566e-64	-0.49561	0.14	0.296	4.72372e-60	Secretory	FRMD6
2.60361e-64	0.30033	0.625	0.454	7.16853e-60	Secretory	DTNB
2.72038e-64	-0.4677	0.918	0.938	7.49001e-60	Secretory	PSD3
2.77805e-64	-0.370534	0.607	0.742	7.6488e-60	Secretory	ANO6
3.23364e-64	-0.408026	0.696	0.796	8.90318e-60	Secretory	VCL
4.60811e-64	-1.04223	0.203	0.353	1.26875e-59	Secretory	SEMA5A
5.60337e-64	-0.473688	0.224	0.385	1.54278e-59	Secretory	KLF7
5.96759e-64	-0.73931	0.136	0.288	1.64306e-59	Secretory	CHST11
6.66753e-64	-0.511171	0.78	0.843	1.83577e-59	Secretory	NXN
7.43877e-64	-0.599943	0.481	0.621	2.04812e-59	Secretory	APBB2
3.28981e-63	0.286204	0.943	0.878	9.05784e-59	Secretory	CD46
4.80432e-63	0.395597	0.594	0.427	1.32277e-58	Secretory	FYB2
8.68628e-63	-0.357778	0.913	0.938	2.39159e-58	Secretory	PPFIBP1
9.40663e-63	0.33867	0.333	0.189	2.58993e-58	Secretory	ABCG1
1.02076e-62	0.27961	0.954	0.878	2.81045e-58	Secretory	SNHG14
2.29068e-62	0.397524	0.385	0.235	6.30694e-58	Secretory	TMEM108
2.5682e-62	0.288796	0.936	0.813	7.07103e-58	Secretory	KIF13B
2.60958e-62	-0.536047	0.629	0.74	7.18496e-58	Secretory	FUT8
3.68759e-62	0.258417	0.919	0.836	1.0153e-57	Secretory	ZMYND8
3.90568e-62	-0.322269	0.175	0.338	1.07535e-57	Secretory	TIMP2
4.48425e-62	0.271947	0.837	0.666	1.23465e-57	Secretory	CA8
6.2163e-62	0.323365	0.709	0.568	1.71153e-57	Secretory	AC079781.5
8.39165e-62	-0.591925	0.381	0.531	2.31047e-57	Secretory	FYN
1.21421e-61	-0.383925	0.22	0.383	3.34308e-57	Secretory	FAM219A
2.24086e-61	-0.427769	0.363	0.522	6.16977e-57	Secretory	KLHL5
3.15976e-61	-0.403934	0.281	0.444	8.69978e-57	Secretory	ELK3
4.46409e-61	-0.516594	0.387	0.541	1.2291e-56	Secretory	F3
7.12208e-61	-0.360266	0.149	0.309	1.96092e-56	Secretory	KANK2
1.00354e-60	0.289864	0.772	0.615	2.76306e-56	Secretory	GRHL2
1.61213e-60	0.442995	0.46	0.306	4.43869e-56	Secretory	RGS6
1.78657e-60	-0.435498	0.443	0.598	4.91896e-56	Secretory	ARHGAP42
2.05271e-60	0.343718	0.524	0.365	5.65173e-56	Secretory	TMEM117
5.28447e-60	-1.27001	0.126	0.268	1.45497e-55	Secretory	LRFN5
6.61217e-60	-0.432281	0.171	0.328	1.82053e-55	Secretory	KLF12
6.9509e-60	-0.45074	0.468	0.621	1.91379e-55	Secretory	FAT1
7.92192e-60	-0.397287	0.688	0.798	2.18114e-55	Secretory	ANXA2
1.01445e-59	-0.399959	0.558	0.701	2.7931e-55	Secretory	PXDN
1.14123e-59	-0.370713	0.321	0.49	3.14214e-55	Secretory	SH3KBP1
1.23231e-59	-0.48611	0.415	0.57	3.39292e-55	Secretory	GRB10
2.10137e-59	0.250027	0.36	0.215	5.7857e-55	Secretory	SLC34A2
2.48207e-59	-0.344373	0.314	0.485	6.83388e-55	Secretory	RASSF3
2.53403e-59	-0.733396	0.27	0.421	6.97696e-55	Secretory	ITGA2
2.97588e-59	-1.01643	0.221	0.364	8.19351e-55	Secretory	DENND2A
3.59967e-59	0.282027	0.962	0.87	9.91096e-55	Secretory	PKP4
3.83418e-59	0.276365	0.339	0.194	1.05567e-54	Secretory	DOC2B
4.50477e-59	0.317719	0.591	0.433	1.2403e-54	Secretory	MAP2K6
7.91489e-59	0.30116	0.25	0.129	2.17921e-54	Secretory	ATP6V1C2
8.00749e-59	-0.310021	0.992	0.985	2.2047e-54	Secretory	LPP
8.0709e-59	-0.463307	0.6	0.726	2.22216e-54	Secretory	HSPG2
8.57858e-59	0.262435	0.363	0.217	2.36194e-54	Secretory	AC078864.1
1.01086e-58	0.313165	0.622	0.46	2.78321e-54	Secretory	TOX3
1.05089e-58	-0.416965	0.525	0.669	2.8934e-54	Secretory	ECE1
1.30744e-58	0.55127	0.519	0.394	3.59978e-54	Secretory	UQCRH
1.31754e-58	0.364959	0.612	0.467	3.62758e-54	Secretory	TMLHE
1.49946e-58	-0.313601	0.108	0.254	4.12847e-54	Secretory	SH2B3
2.69041e-58	0.313597	0.506	0.358	7.40752e-54	Secretory	XBP1
3.86893e-58	0.269154	0.567	0.396	1.06523e-53	Secretory	THSD7A
3.91183e-58	0.257844	0.422	0.271	1.07705e-53	Secretory	FAM27C
5.30336e-58	-0.42583	0.431	0.582	1.46018e-53	Secretory	PRAG1
8.95973e-58	-0.782653	0.51	0.624	2.46688e-53	Secretory	DOCK4
1.9992e-57	0.281532	0.94	0.825	5.5044e-53	Secretory	MFHAS1
2.30662e-57	0.295831	0.687	0.53	6.35082e-53	Secretory	TTC39C
3.19965e-57	-0.532532	0.343	0.496	8.8096e-53	Secretory	LYST
3.43528e-57	-0.583687	0.257	0.419	9.45835e-53	Secretory	AC007422.1
4.31271e-57	-0.387272	0.541	0.674	1.18742e-52	Secretory	ARHGAP21
4.47136e-57	0.325196	0.924	0.798	1.2311e-52	Secretory	ABLIM1
5.886e-57	0.38707	0.72	0.592	1.62059e-52	Secretory	UBA6-AS1
7.53797e-57	-0.474581	0.536	0.67	2.07543e-52	Secretory	SPTBN1
9.66674e-57	0.341917	0.581	0.424	2.66154e-52	Secretory	LINC01091
1.12103e-56	0.309852	0.297	0.166	3.08654e-52	Secretory	MUC5AC
3.90507e-56	0.300126	0.904	0.815	1.07518e-51	Secretory	DISC1
4.29998e-56	-0.468368	0.292	0.446	1.18391e-51	Secretory	CYTH3
4.33536e-56	-0.407169	0.191	0.343	1.19366e-51	Secretory	CLDN1
5.49347e-56	0.277281	0.321	0.188	1.51252e-51	Secretory	LINC01482
7.2071e-56	0.283471	0.84	0.696	1.98433e-51	Secretory	NFIA
8.33802e-56	0.287374	0.971	0.92	2.29571e-51	Secretory	PITPNC1
9.07466e-56	0.262815	0.887	0.755	2.49853e-51	Secretory	ARHGEF3
1.12323e-55	0.284216	0.98	0.938	3.09258e-51	Secretory	SPIDR
1.2281e-55	0.318379	0.46	0.307	3.38131e-51	Secretory	BCL11A
1.31008e-55	-0.458637	0.717	0.795	3.60703e-51	Secretory	MYO1E
1.93414e-55	0.314646	0.596	0.445	5.32528e-51	Secretory	PGGHG
1.97211e-55	0.272993	0.464	0.313	5.42981e-51	Secretory	MGAT3
2.83635e-55	0.349681	0.696	0.535	7.80931e-51	Secretory	PDZRN3
3.27053e-55	0.294845	0.839	0.67	9.00475e-51	Secretory	PAX2
3.33368e-55	-0.348684	0.116	0.259	9.17862e-51	Secretory	IQCJ-SCHIP1
5.29711e-55	0.283843	0.723	0.563	1.45845e-50	Secretory	PPM1H
6.47833e-55	0.263934	0.942	0.897	1.78368e-50	Secretory	TTC3
7.72202e-55	-0.360996	0.387	0.539	2.1261e-50	Secretory	SPATS2L
8.77148e-55	0.290034	0.898	0.813	2.41505e-50	Secretory	SAT1
1.61951e-54	-0.321832	0.2	0.353	4.459e-50	Secretory	AL117381.1
2.03971e-54	0.288048	0.728	0.586	5.61594e-50	Secretory	MCTP2
2.82258e-54	-0.322955	0.955	0.961	7.77141e-50	Secretory	JMJD1C
2.82409e-54	0.271675	0.922	0.846	7.77557e-50	Secretory	TRPS1
5.05522e-54	0.363413	0.428	0.286	1.39185e-49	Secretory	AC023421.2
5.65356e-54	0.26086	0.307	0.176	1.5566e-49	Secretory	SPTLC3
6.45203e-54	-0.341864	0.127	0.27	1.77644e-49	Secretory	EFNB2
9.03753e-54	0.311367	0.951	0.89	2.4883e-49	Secretory	BICD1
4.01559e-53	0.286724	0.624	0.478	1.10561e-48	Secretory	CFAP44
5.47027e-53	-0.834151	0.785	0.82	1.50613e-48	Secretory	HMGA2
6.29115e-53	-0.336988	0.154	0.298	1.73214e-48	Secretory	NEDD4
1.48595e-52	0.32682	0.77	0.634	4.09127e-48	Secretory	EHF
2.55998e-52	-0.445006	0.502	0.638	7.04839e-48	Secretory	PEAK1
2.93606e-52	-0.288703	0.968	0.975	8.08386e-48	Secretory	MACF1
3.85541e-52	0.250782	0.383	0.245	1.06151e-47	Secretory	A4GALT
7.71727e-52	-0.418767	0.227	0.375	2.1248e-47	Secretory	FILIP1L
8.17434e-52	-1.31493	0.183	0.314	2.25064e-47	Secretory	FLT1
1.03772e-51	0.402926	0.349	0.218	2.85716e-47	Secretory	EDA
1.40351e-51	-0.481688	0.402	0.53	3.8643e-47	Secretory	ANXA3
1.47009e-51	-0.64442	0.26	0.402	4.04761e-47	Secretory	ADAMTS9
2.8736e-51	-0.321248	0.552	0.701	7.91189e-47	Secretory	AFAP1
2.93998e-51	-0.709417	0.244	0.381	8.09464e-47	Secretory	MTSS1
4.25247e-51	-0.601212	0.758	0.805	1.17083e-46	Secretory	DCBLD2
1.04728e-50	-0.38497	0.315	0.462	2.88349e-46	Secretory	ZC3H12C
1.89414e-50	0.318986	0.372	0.24	5.21513e-46	Secretory	SLAIN1
1.90317e-50	0.259121	0.986	0.974	5.23999e-46	Secretory	SRRM2
9.96802e-50	-0.784306	0.453	0.557	2.7445e-45	Secretory	PHC2
1.84103e-49	0.252764	0.871	0.752	5.0689e-45	Secretory	SERINC5
3.0496e-49	-0.445899	0.148	0.285	8.39648e-45	Secretory	DOCK10
3.5122e-49	-0.41798	0.786	0.841	9.67013e-45	Secretory	UBE2E2
7.62125e-49	0.264744	0.819	0.716	2.09836e-44	Secretory	SASH1
2.15703e-48	0.396238	0.527	0.41	5.93894e-44	Secretory	LRRC41
2.23907e-48	0.278431	0.677	0.53	6.16482e-44	Secretory	CMTM8
2.39111e-48	-0.548766	0.97	0.961	6.58343e-44	Secretory	EXT1
5.1284e-48	-0.346153	0.276	0.424	1.412e-43	Secretory	GAB2
5.5063e-48	0.297424	0.686	0.552	1.51605e-43	Secretory	RBBP8
5.7234e-48	-0.286274	0.126	0.259	1.57583e-43	Secretory	TRAM2
8.60725e-48	-0.561928	0.127	0.256	2.36984e-43	Secretory	SYNE1
9.64317e-48	-0.332895	0.139	0.271	2.65505e-43	Secretory	RASA3
1.86597e-47	-0.340411	0.318	0.462	5.13758e-43	Secretory	AFAP1L2
2.12677e-47	-0.327109	0.47	0.604	5.85564e-43	Secretory	MINDY2
2.91828e-47	0.264779	0.581	0.451	8.03491e-43	Secretory	TC2N
3.32391e-47	-0.482867	0.53	0.646	9.15172e-43	Secretory	MALT1
4.15898e-47	0.257564	0.536	0.394	1.14509e-42	Secretory	EMX2OS
6.79263e-47	-0.416061	0.688	0.769	1.87021e-42	Secretory	SRGAP1
7.49738e-47	0.324311	0.615	0.472	2.06425e-42	Secretory	FGFR2
1.62064e-46	-0.277778	0.219	0.361	4.4621e-42	Secretory	RHBDF2
3.13048e-46	-0.317611	0.438	0.577	8.61916e-42	Secretory	AHNAK
4.89043e-46	-0.304833	0.125	0.255	1.34648e-41	Secretory	KLF6
8.25437e-46	0.307151	0.895	0.867	2.27268e-41	Secretory	HIF1A
2.50589e-45	0.295668	0.739	0.615	6.89948e-41	Secretory	KIZ
4.89974e-45	-0.276836	0.209	0.35	1.34905e-40	Secretory	CCND1
8.72439e-45	-0.410701	0.427	0.567	2.40209e-40	Secretory	LHFPL6
9.54423e-45	-0.489974	0.799	0.841	2.62781e-40	Secretory	ASAP1
1.28512e-44	0.297037	0.408	0.279	3.53831e-40	Secretory	CATSPERB
1.43146e-44	0.262659	0.928	0.856	3.94124e-40	Secretory	KAZN
1.58053e-44	-0.594752	0.251	0.378	4.35167e-40	Secretory	RASSF8
7.11553e-44	0.330232	0.378	0.25	1.95912e-39	Secretory	HULC
1.98391e-43	-0.312495	0.338	0.478	5.4623e-39	Secretory	CORO1C
2.79315e-43	0.3385	0.38	0.259	7.69039e-39	Secretory	PRKAG2
5.73398e-43	0.253417	0.551	0.418	1.57874e-38	Secretory	SPATA6L
6.44422e-43	-0.683375	0.234	0.352	1.77429e-38	Secretory	BMERB1
6.82003e-43	0.33485	0.575	0.441	1.87776e-38	Secretory	AC002070.1
6.84089e-43	0.257535	0.304	0.19	1.8835e-38	Secretory	REPS2
9.50599e-43	-0.387159	0.416	0.544	2.61728e-38	Secretory	ACTN1
1.30104e-42	0.276439	0.736	0.647	3.58216e-38	Secretory	RUFY3
1.88396e-42	-0.300622	0.157	0.288	5.18711e-38	Secretory	LINC01812
2.05069e-42	0.322537	0.714	0.602	5.64616e-38	Secretory	IQSEC1
2.07916e-42	-0.828207	0.219	0.341	5.72457e-38	Secretory	ANKRD1
2.27565e-42	-0.618484	0.702	0.741	6.26555e-38	Secretory	SEMA3C
4.2065e-42	-0.298466	0.33	0.47	1.15818e-37	Secretory	PLK2
5.47212e-42	0.258356	0.523	0.385	1.50664e-37	Secretory	IRAK3
5.92526e-42	-0.252136	0.198	0.333	1.6314e-37	Secretory	EPHA2
5.94768e-42	-0.302082	0.594	0.708	1.63758e-37	Secretory	CAPZB
7.2166e-42	-0.406577	0.418	0.55	1.98695e-37	Secretory	SLCO3A1
7.25972e-42	-0.27804	0.147	0.271	1.99882e-37	Secretory	MSN
8.51774e-42	0.273985	0.611	0.498	2.34519e-37	Secretory	TMEM260
9.50335e-42	-0.462015	0.202	0.322	2.61656e-37	Secretory	TNS1
9.64612e-42	-0.323012	0.147	0.273	2.65586e-37	Secretory	UBASH3B
1.40194e-41	0.301828	0.64	0.532	3.85996e-37	Secretory	SLC11A2
2.22551e-41	-1.61977	0.291	0.402	6.12749e-37	Secretory	PRKG1
2.7533e-41	-0.263064	0.348	0.49	7.58065e-37	Secretory	SRGAP2
3.06528e-41	0.254001	0.429	0.301	8.43963e-37	Secretory	C3
5.74047e-41	-0.288137	0.142	0.264	1.58052e-36	Secretory	TRPC1
2.00787e-40	-0.388036	0.332	0.455	5.52827e-36	Secretory	ARHGAP10
2.27455e-40	-0.538495	0.379	0.495	6.26251e-36	Secretory	ATP2B1
2.3333e-40	0.277664	0.644	0.526	6.42429e-36	Secretory	SPAG16
3.26008e-40	0.294644	0.596	0.462	8.97598e-36	Secretory	KYNU
3.40398e-40	-0.27734	0.486	0.612	9.37218e-36	Secretory	ITGAV
3.57822e-40	-0.294128	0.678	0.769	9.85192e-36	Secretory	ADAM10
3.82048e-40	-0.290584	0.268	0.406	1.05189e-35	Secretory	RELB
4.05315e-40	-0.333052	0.343	0.469	1.11595e-35	Secretory	SSH1
4.91371e-40	-0.456672	0.696	0.752	1.35289e-35	Secretory	EGFR
5.17354e-40	-0.34819	0.283	0.416	1.42443e-35	Secretory	LTBP1
5.79789e-40	-0.398701	0.699	0.758	1.59633e-35	Secretory	RASAL2
8.38857e-40	0.253709	0.362	0.24	2.30963e-35	Secretory	CCDC60
9.63429e-40	-0.300164	0.364	0.497	2.65261e-35	Secretory	KIRREL1
1.15299e-39	0.426662	0.273	0.168	3.17452e-35	Secretory	LINC02315
2.66179e-39	-0.280647	0.585	0.692	7.32872e-35	Secretory	CAST
3.8328e-39	-0.36337	0.571	0.672	1.05528e-34	Secretory	MIR181A1HG
7.40481e-39	0.263016	0.513	0.394	2.03876e-34	Secretory	AGR2
8.1185e-39	-0.315411	0.692	0.779	2.23527e-34	Secretory	ASAP2
8.22619e-39	0.299551	0.676	0.568	2.26492e-34	Secretory	CADPS2
8.28361e-39	-0.303768	0.167	0.292	2.28073e-34	Secretory	MB21D2
8.6547e-39	-0.296459	0.532	0.649	2.3829e-34	Secretory	SPRED2
1.02648e-38	0.251711	0.524	0.4	2.82621e-34	Secretory	FBXO16
1.36209e-38	-0.292136	0.826	0.865	3.75023e-34	Secretory	RBFOX2
1.44659e-38	0.274068	0.784	0.681	3.9829e-34	Secretory	PIP4K2A
2.15215e-38	0.302264	0.66	0.554	5.92552e-34	Secretory	PIK3R1
2.1622e-38	-1.24654	0.289	0.394	5.95319e-34	Secretory	ITGA1
2.7124e-38	-0.502252	0.162	0.278	7.46805e-34	Secretory	AC007319.1
3.33048e-38	0.257667	0.821	0.754	9.16981e-34	Secretory	GOLGB1
4.2638e-38	0.27695	0.642	0.525	1.17395e-33	Secretory	LRP5
7.82354e-38	-0.539643	0.235	0.356	2.15405e-33	Secretory	LUCAT1
1.2213e-37	-0.510497	0.469	0.575	3.3626e-33	Secretory	BICC1
1.38588e-37	0.266855	0.813	0.741	3.81576e-33	Secretory	MFSD4B
1.91132e-37	0.251701	0.59	0.476	5.26244e-33	Secretory	SPECC1
4.43104e-37	0.299432	0.357	0.245	1.22e-32	Secretory	EYS
5.6371e-37	-0.314038	0.135	0.25	1.55206e-32	Secretory	FRY
5.80711e-37	-0.401356	0.329	0.454	1.59887e-32	Secretory	CAMK1D
7.5058e-37	-0.485913	0.4	0.51	2.06657e-32	Secretory	PTPRE
1.02792e-36	-0.357507	0.507	0.608	2.83017e-32	Secretory	MYO9B
1.88773e-36	-0.255711	0.785	0.847	5.19748e-32	Secretory	GNB1
1.89604e-36	0.277114	0.613	0.494	5.22036e-32	Secretory	ADAM28
2.01045e-36	-0.306627	0.459	0.576	5.53536e-32	Secretory	LRRFIP2
2.56304e-36	-0.419391	0.268	0.386	7.05683e-32	Secretory	TNFRSF21
3.03358e-36	-0.307115	0.609	0.717	8.35235e-32	Secretory	SH3PXD2A
3.73935e-36	-0.299054	0.699	0.782	1.02955e-31	Secretory	FER
4.02757e-36	-0.32991	0.681	0.76	1.10891e-31	Secretory	ACTN4
4.63812e-36	0.291452	0.876	0.823	1.27701e-31	Secretory	FOXO1
1.54362e-35	-0.314313	0.771	0.83	4.25004e-31	Secretory	QKI
2.08814e-35	-0.298383	0.93	0.93	5.74928e-31	Secretory	MAP3K5
2.23699e-35	-0.323267	0.27	0.386	6.15911e-31	Secretory	VIM
2.28874e-35	-0.357056	0.275	0.395	6.30159e-31	Secretory	GPRC5A
2.81078e-35	-0.421924	0.49	0.598	7.73892e-31	Secretory	CRIM1
3.01867e-35	-0.27206	0.142	0.253	8.3113e-31	Secretory	KHDRBS3
3.53127e-35	-0.925244	0.421	0.504	9.72266e-31	Secretory	FRMD4A
4.00465e-35	-0.286753	0.168	0.284	1.1026e-30	Secretory	RFX2
4.22785e-35	-0.368043	0.189	0.302	1.16406e-30	Secretory	EVC
4.67606e-35	-0.311499	0.451	0.57	1.28746e-30	Secretory	UGCG
5.20621e-35	0.277515	0.288	0.188	1.43343e-30	Secretory	CREB3L1
7.58847e-35	-0.356926	0.526	0.64	2.08933e-30	Secretory	CLIC4
1.0001e-34	-0.270759	0.574	0.685	2.75356e-30	Secretory	CAB39
1.16267e-34	-0.256862	0.326	0.45	3.20117e-30	Secretory	LATS2
2.58162e-34	-0.299129	0.424	0.537	7.10797e-30	Secretory	SYNJ2
2.66516e-34	-0.334402	0.285	0.404	7.33799e-30	Secretory	ARNTL2
3.0547e-34	-0.316558	0.558	0.661	8.41051e-30	Secretory	SH3D19
3.14957e-34	-0.611753	0.471	0.567	8.67171e-30	Secretory	PLD1
3.49146e-34	-0.2572	0.977	0.977	9.61304e-30	Secretory	MAML2
4.17838e-34	-0.352362	0.332	0.446	1.15043e-29	Secretory	ADAMTSL4-AS1
6.44813e-34	-0.442799	0.173	0.287	1.77536e-29	Secretory	DSCAML1
7.31635e-34	0.255702	0.633	0.529	2.01441e-29	Secretory	RFX3-AS1
9.29427e-34	-0.303294	0.394	0.515	2.55899e-29	Secretory	TSC22D2
9.4693e-34	-0.646549	0.396	0.481	2.60718e-29	Secretory	NAV1
1.77734e-33	-0.327155	0.336	0.455	4.89356e-29	Secretory	RIPK2
2.45165e-33	0.285119	0.573	0.463	6.75011e-29	Secretory	TMPRSS3
3.0336e-33	-0.464437	0.195	0.306	8.35242e-29	Secretory	AC083870.1
3.56305e-33	-0.423789	0.403	0.517	9.81014e-29	Secretory	ROBO1
4.19187e-33	0.267795	0.653	0.564	1.15415e-28	Secretory	GPCPD1
5.24822e-33	-0.283041	0.499	0.607	1.44499e-28	Secretory	ZNF83
5.32058e-33	0.268377	0.617	0.508	1.46491e-28	Secretory	VAV3
8.38642e-33	-0.305753	0.5	0.611	2.30903e-28	Secretory	CDK17
1.01439e-32	-0.30135	0.297	0.42	2.79292e-28	Secretory	TGM2
1.19873e-32	0.273512	0.529	0.422	3.30046e-28	Secretory	CPD
1.30059e-32	-0.709589	0.512	0.588	3.58092e-28	Secretory	TCF4
1.53192e-32	0.268315	0.665	0.558	4.21783e-28	Secretory	DNAH11
2.26463e-32	-0.392957	0.369	0.48	6.23521e-28	Secretory	NAMPT
2.44584e-32	0.317076	0.555	0.453	6.73413e-28	Secretory	AC023590.1
8.0676e-32	-0.292714	0.267	0.377	2.22125e-27	Secretory	DOCK6
1.26066e-31	-0.314934	0.201	0.311	3.47099e-27	Secretory	MCC
2.25867e-31	-0.551589	0.379	0.477	6.21881e-27	Secretory	ANTXR2
2.60739e-31	0.283135	0.296	0.197	7.17893e-27	Secretory	SLC14A2
2.76584e-31	-0.303868	0.564	0.661	7.61519e-27	Secretory	WWC2
3.91655e-31	-0.296087	0.648	0.734	1.07834e-26	Secretory	SMG6
4.73536e-31	-0.317897	0.157	0.26	1.30379e-26	Secretory	RARB
4.74076e-31	-0.442737	0.763	0.808	1.30527e-26	Secretory	AUTS2
4.98793e-31	0.2745	0.267	0.172	1.37333e-26	Secretory	ANKFN1
6.65807e-31	-0.285863	0.177	0.283	1.83317e-26	Secretory	SLC20A1
9.85452e-31	0.271187	0.78	0.67	2.71325e-26	Secretory	DCDC2
1.22847e-30	-0.269718	0.313	0.431	3.38234e-26	Secretory	CMSS1
1.23049e-30	-0.273204	0.699	0.772	3.3879e-26	Secretory	RBMS1
1.3812e-30	0.269471	0.789	0.668	3.80287e-26	Secretory	DHRS3
1.74004e-30	0.301149	0.375	0.277	4.79084e-26	Secretory	GALNT10
4.59885e-30	-0.432042	0.253	0.36	1.2662e-25	Secretory	HMGA2-AS1
4.79665e-30	-0.273154	0.456	0.561	1.32066e-25	Secretory	RBMS2
5.50105e-30	-0.268545	0.375	0.49	1.5146e-25	Secretory	ZMIZ1
8.59841e-30	-0.268744	0.156	0.261	2.3674e-25	Secretory	SLC9A1
1.26063e-29	-0.294247	0.705	0.767	3.47088e-25	Secretory	CASK
1.44346e-29	-0.294135	0.326	0.433	3.97427e-25	Secretory	IRAK2
2.44199e-29	-0.371035	0.527	0.62	6.72353e-25	Secretory	SLC12A2
2.92005e-29	-0.28438	0.272	0.376	8.03979e-25	Secretory	MAP3K20
3.62013e-29	0.364658	0.491	0.403	9.96731e-25	Secretory	ELP3
4.20842e-29	-0.42812	0.778	0.796	1.1587e-24	Secretory	SEMA3A
4.26683e-29	-0.324954	0.228	0.331	1.17478e-24	Secretory	TFPI
5.07383e-29	-0.282151	0.628	0.711	1.39698e-24	Secretory	RTN4
6.17857e-29	0.262911	0.559	0.472	1.70115e-24	Secretory	TMEM120B
6.7536e-29	-0.371703	0.51	0.601	1.85947e-24	Secretory	HS2ST1
6.89722e-29	-0.272259	0.177	0.278	1.89901e-24	Secretory	CXCL8
7.20226e-29	-0.281634	0.323	0.428	1.983e-24	Secretory	WLS
2.52339e-28	-0.261927	0.517	0.615	6.94765e-24	Secretory	OSBPL8
2.57698e-28	-0.317318	0.602	0.684	7.0952e-24	Secretory	DGKH
3.74371e-28	-0.261338	0.158	0.26	1.03076e-23	Secretory	SOBP
1.10842e-27	-0.255102	0.725	0.792	3.05181e-23	Secretory	PICALM
1.78125e-27	-0.27515	0.272	0.376	4.9043e-23	Secretory	HPCAL1
3.40477e-27	-0.322091	0.564	0.65	9.37435e-23	Secretory	ATP13A3
8.47717e-27	0.251844	0.589	0.493	2.33402e-22	Secretory	DNAH14
1.95928e-26	-0.29318	0.55	0.631	5.39447e-22	Secretory	TBL1X
2.04405e-26	-0.315934	0.573	0.659	5.62787e-22	Secretory	RDX
3.82564e-26	-0.257492	0.332	0.437	1.05331e-21	Secretory	MITF
4.31538e-26	-0.264855	0.447	0.543	1.18815e-21	Secretory	REEP3
4.94809e-26	-0.312849	0.442	0.53	1.36236e-21	Secretory	MOSMO
5.08136e-26	-0.25011	0.459	0.556	1.39905e-21	Secretory	TSPAN14
6.31144e-26	-0.4109	0.392	0.49	1.73773e-21	Secretory	SQSTM1
6.34674e-26	-0.565896	0.167	0.257	1.74745e-21	Secretory	NAV3
8.33083e-26	-0.27438	0.499	0.591	2.29373e-21	Secretory	MAP2K1
1.15562e-25	-0.277435	0.461	0.56	3.18176e-21	Secretory	TRERF1
1.18147e-25	-0.265504	0.3	0.406	3.25294e-21	Secretory	ADGRF1
1.33292e-25	-0.67905	0.413	0.497	3.66993e-21	Secretory	LINC02582
1.36224e-25	0.320917	0.558	0.476	3.75065e-21	Secretory	AC093535.1
4.79044e-25	-0.356171	0.548	0.623	1.31895e-20	Secretory	RNF24
4.98914e-25	-0.257285	0.31	0.408	1.37366e-20	Secretory	TBC1D2
5.21193e-25	-0.48312	0.411	0.505	1.435e-20	Secretory	NDRG1
7.57666e-25	-0.312136	0.253	0.348	2.08608e-20	Secretory	AL513327.1
9.64622e-25	-0.264856	0.218	0.319	2.65589e-20	Secretory	AHDC1
1.04022e-24	-0.373773	0.715	0.779	2.86403e-20	Secretory	ANKRD36C
1.2271e-24	-0.450132	0.383	0.469	3.37858e-20	Secretory	TSPAN5
1.27528e-24	-0.262695	0.45	0.547	3.51122e-20	Secretory	CHST15
1.44176e-24	-0.298731	0.409	0.505	3.96959e-20	Secretory	ARHGAP18
1.97077e-24	-0.437238	0.718	0.753	5.42613e-20	Secretory	DIAPH2
3.71703e-24	-0.295351	0.227	0.315	1.02341e-19	Secretory	C2orf27A
3.71844e-24	-0.250189	0.391	0.49	1.0238e-19	Secretory	FGD6
4.64278e-24	-0.291978	0.704	0.754	1.2783e-19	Secretory	EXOC6B
5.60574e-24	-0.297801	0.17	0.263	1.54343e-19	Secretory	AL138828.1
5.93068e-24	-0.278179	0.681	0.745	1.63289e-19	Secretory	SNX9
1.03645e-23	0.396744	0.71	0.665	2.85366e-19	Secretory	PTPRM
1.60563e-23	-0.300868	0.549	0.622	4.42079e-19	Secretory	CDK6
1.73e-23	-0.326793	0.462	0.556	4.76322e-19	Secretory	VRK2
1.76882e-23	-0.288319	0.262	0.349	4.87008e-19	Secretory	WNT5A
2.05479e-23	-0.50732	0.752	0.745	5.65746e-19	Secretory	MACC1
2.33728e-23	-0.284986	0.193	0.283	6.43523e-19	Secretory	MYLK
7.89591e-23	0.311179	0.543	0.47	2.17398e-18	Secretory	TMLHE-AS1
9.62878e-23	-0.574515	0.614	0.689	2.65109e-18	Secretory	LMO7
1.41534e-22	-0.462523	0.463	0.548	3.89686e-18	Secretory	GULP1
6.17566e-22	-0.327824	0.201	0.292	1.70035e-17	Secretory	AC105450.1
6.4337e-22	-0.317827	0.684	0.753	1.77139e-17	Secretory	NCOR2
1.2889e-21	-0.388331	0.329	0.418	3.54874e-17	Secretory	PDZD2
1.38702e-21	-0.269484	0.565	0.639	3.81887e-17	Secretory	FBXL2
1.83033e-21	-0.308333	0.798	0.826	5.03945e-17	Secretory	MYOF
2.85125e-21	-0.286305	0.296	0.389	7.85035e-17	Secretory	AC104365.1
3.14498e-21	-0.299282	0.382	0.466	8.65906e-17	Secretory	RNF144A
3.34703e-21	-0.262772	0.228	0.317	9.21537e-17	Secretory	IER3
4.25496e-21	-0.468456	0.386	0.465	1.17152e-16	Secretory	PDE7B
5.39378e-21	-0.295567	0.624	0.686	1.48507e-16	Secretory	PCNX1
8.71578e-21	-0.257616	0.558	0.645	2.39972e-16	Secretory	MDM2
9.16445e-21	-0.349232	0.551	0.614	2.52325e-16	Secretory	DOCK5
1.66571e-20	-0.321925	0.279	0.362	4.5862e-16	Secretory	SLC2A13
1.68444e-20	-0.286614	0.501	0.574	4.63777e-16	Secretory	MICAL2
1.6893e-20	-0.266045	0.715	0.762	4.65116e-16	Secretory	FLNB
2.86783e-20	-0.370829	0.586	0.646	7.89598e-16	Secretory	ARHGAP29
5.73242e-20	-0.261644	0.605	0.673	1.57831e-15	Secretory	SMURF2
6.90965e-20	-0.308993	0.302	0.391	1.90243e-15	Secretory	CYP3A5
8.35685e-20	-0.273839	0.69	0.742	2.30089e-15	Secretory	MTHFD1L
4.4364e-19	-0.351653	0.635	0.713	1.22147e-14	Secretory	KHDRBS1
6.05945e-19	-0.37053	0.361	0.437	1.66835e-14	Secretory	LAMA3
1.05142e-18	-0.298072	0.479	0.542	2.89489e-14	Secretory	MYEOV
1.20982e-18	-0.331232	0.401	0.47	3.33099e-14	Secretory	LAMB1
1.27582e-18	0.271107	0.356	0.279	3.51271e-14	Secretory	RNF150
2.86587e-18	-0.366674	0.597	0.657	7.89061e-14	Secretory	DDAH1
3.30143e-17	-0.358195	0.454	0.525	9.08984e-13	Secretory	KLHL29
1.3591e-16	0.253978	0.395	0.318	3.74201e-12	Secretory	AC120193.1
1.64683e-16	-0.412807	0.416	0.498	4.53421e-12	Secretory	HSP90AA1
1.80063e-16	-0.262229	0.734	0.775	4.95768e-12	Secretory	MCU
2.69393e-16	-0.252667	0.662	0.722	7.41721e-12	Secretory	PPP2R2A
3.32478e-16	-0.314139	0.508	0.584	9.15411e-12	Secretory	GSE1
5.47606e-16	-0.253493	0.267	0.352	1.50772e-11	Secretory	TACC2
6.05508e-16	-0.360434	0.621	0.64	1.66714e-11	Secretory	TIAM1
8.5561e-16	0.28582	0.608	0.547	2.35575e-11	Secretory	RANBP17
3.02561e-15	-0.251643	0.323	0.394	8.33042e-11	Secretory	LINC02474
5.6616e-15	-0.31286	0.432	0.489	1.55881e-10	Secretory	LAMC2
5.72397e-15	-0.269924	0.569	0.629	1.57598e-10	Secretory	TANC2
6.26513e-15	-0.302024	0.355	0.433	1.72498e-10	Secretory	TMSB4X
1.1571e-14	-0.266941	0.881	0.893	3.18583e-10	Secretory	MYO10
2.59402e-14	-0.403069	0.64	0.668	7.14212e-10	Secretory	FRAS1
4.55149e-14	-0.261856	0.752	0.787	1.25316e-09	Secretory	UACA
1.0424e-13	-0.264385	0.207	0.275	2.87003e-09	Secretory	AL356124.1
1.3608e-13	-0.304869	0.568	0.629	3.7467e-09	Secretory	ERO1A
1.7729e-13	-0.812446	0.515	0.578	4.88134e-09	Secretory	TXNRD1
3.68804e-13	-0.257028	0.33	0.402	1.01543e-08	Secretory	EFHC1
4.0907e-13	-0.310919	0.797	0.822	1.12629e-08	Secretory	JARID2
6.96571e-13	-0.318032	0.648	0.688	1.91787e-08	Secretory	SNTB1
1.20174e-12	-0.27089	0.195	0.256	3.30875e-08	Secretory	COL1A2
1.97343e-12	-0.25054	0.441	0.507	5.43343e-08	Secretory	SETBP1
2.24489e-12	-0.254162	0.354	0.409	6.18084e-08	Secretory	SMAD6
3.53828e-12	-0.309927	0.436	0.488	9.74195e-08	Secretory	CLIC5
4.71353e-12	-0.265322	0.812	0.814	1.29777e-07	Secretory	PAM
6.69163e-12	-0.269431	0.355	0.407	1.84241e-07	Secretory	PPL
8.63703e-12	-0.295004	0.541	0.587	2.37803e-07	Secretory	ARHGEF28
9.02298e-12	-0.324177	0.781	0.778	2.4843e-07	Secretory	DOCK9
1.53644e-11	-0.260414	0.751	0.745	4.23029e-07	Secretory	SHROOM3
2.74802e-11	-0.341637	0.738	0.763	7.56613e-07	Secretory	USP53
3.02714e-11	-0.253623	0.708	0.737	8.33463e-07	Secretory	MYO1D
2.95896e-10	-0.449832	0.407	0.45	8.14691e-06	Secretory	STC1
3.199e-10	-0.395936	0.205	0.262	8.80782e-06	Secretory	HSPH1
3.89489e-10	-0.271268	0.213	0.266	1.07238e-05	Secretory	MMP9
4.2581e-10	-0.318679	0.611	0.636	1.17238e-05	Secretory	SLC35F3
2.03905e-09	-0.259314	0.205	0.251	5.61411e-05	Secretory	ZFPM2
2.13757e-09	-0.275655	0.356	0.408	5.88536e-05	Secretory	PRICKLE1
8.49084e-09	-0.328184	0.221	0.269	0.000233778	Secretory	NCKAP5
3.37046e-08	-0.259916	0.681	0.704	0.000927988	Secretory	LINC00342
3.6764e-08	-0.319207	0.425	0.46	0.00101222	Secretory	MYO5B
5.95421e-08	-0.252429	0.822	0.806	0.00163937	Secretory	NAV2
1.23894e-07	-0.32891	0.276	0.231	0.00341118	Secretory	TAPT1-AS1
1.52639e-07	-0.330762	0.458	0.496	0.00420262	Secretory	TENM4
2.88781e-07	-0.848361	0.231	0.278	0.00795101	Secretory	ZC3H3
1.63457e-06	-0.303896	0.647	0.65	0.0450047	Secretory	NEDD9
4.75648e-05	-0.25386	0.231	0.263	1	Secretory	SLIT2
6.24444e-05	-0.322815	0.288	0.326	1	Secretory	POLD3
0.000254334	-0.253206	0.362	0.395	1	Secretory	TPT1
0.000325381	-0.374851	0.381	0.419	1	Secretory	TMSB10
0.000560928	-0.301957	0.659	0.635	1	Secretory	MYO3B
0.000577571	-0.286039	0.357	0.39	1	Secretory	GAPDH
0.00101067	-0.32184	0.569	0.579	1	Secretory	RORA
0.00431917	-0.345239	0.28	0.308	1	Secretory	TDP1
0.00801857	-0.315044	0.517	0.54	1	Secretory	EEF1A1
0	1.20382	0.852	0.54	0	WNT7A+	FRMD5
0	1.18631	0.721	0.406	0	WNT7A+	MYO5B
0	1.17495	0.733	0.378	0	WNT7A+	SCEL
0	1.04218	0.957	0.708	0	WNT7A+	MACC1
0	1.01272	0.967	0.809	0	WNT7A+	HDAC9
0	0.935866	0.999	0.934	0	WNT7A+	ITGB8
0	0.909999	0.925	0.695	0	WNT7A+	MET
3.52501e-299	0.802257	0.834	0.59	9.70541e-295	WNT7A+	ADAM9
1.26474e-293	0.788247	0.776	0.465	3.48221e-289	WNT7A+	ANXA3
1.58536e-292	0.775597	0.662	0.341	4.36496e-288	WNT7A+	MAL2
9.70469e-292	0.746005	0.913	0.76	2.67199e-287	WNT7A+	ANXA2
6.43818e-289	0.94788	0.778	0.515	1.77262e-284	WNT7A+	ITGA3
2.04241e-284	0.776762	0.586	0.274	5.62337e-280	WNT7A+	CLDN1
9.04173e-262	0.796751	0.765	0.498	2.48946e-257	WNT7A+	CELF2
3.2039e-259	0.61121	0.446	0.166	8.82128e-255	WNT7A+	ALOX5
5.08838e-258	0.591496	0.527	0.228	1.40098e-253	WNT7A+	LAMB3
5.24899e-249	0.611935	0.634	0.334	1.4452e-244	WNT7A+	KRT7
1.21743e-247	0.750976	0.865	0.625	3.35195e-243	WNT7A+	EZR
1.09504e-246	0.820033	0.83	0.627	3.01497e-242	WNT7A+	BCL2L1
1.69998e-245	0.656745	0.448	0.177	4.68056e-241	WNT7A+	MAL2-AS1
3.24347e-245	-0.998217	0.775	0.901	8.93024e-241	WNT7A+	PTPRG
1.03025e-243	0.688212	0.965	0.889	2.83657e-239	WNT7A+	SVIL
4.48134e-238	0.563203	0.961	0.869	1.23385e-233	WNT7A+	SLMAP
2.87068e-233	-1.19608	0.305	0.603	7.90384e-229	WNT7A+	PDZRN3
4.82911e-232	0.610538	0.582	0.298	1.3296e-227	WNT7A+	C6orf132
5.96893e-229	0.700715	0.889	0.731	1.64343e-224	WNT7A+	FLNB
8.90122e-224	0.846007	0.772	0.509	2.45077e-219	WNT7A+	MUC4
2.90559e-222	0.70187	0.694	0.437	7.99995e-218	WNT7A+	FGD6
1.30522e-221	0.882262	0.88	0.75	3.59366e-217	WNT7A+	ANKRD36C
2.63484e-220	0.95379	0.816	0.608	7.2545e-216	WNT7A+	SAMD4A
1.22204e-215	0.744085	0.705	0.441	3.36465e-211	WNT7A+	LAMC2
1.22308e-207	0.780982	0.621	0.361	3.3675e-203	WNT7A+	RAB11FIP1
8.14418e-207	0.75774	0.306	0.098	2.24234e-202	WNT7A+	PADI1
3.9319e-205	0.64424	0.562	0.299	1.08257e-200	WNT7A+	PROSER2
3.30874e-203	0.789583	0.809	0.606	9.10995e-199	WNT7A+	ARHGAP29
2.75598e-202	0.875296	0.918	0.761	7.58804e-198	WNT7A+	MTUS1
1.57913e-201	-0.617335	0.682	0.864	4.34781e-197	WNT7A+	PCCA
1.98031e-196	0.643665	0.608	0.337	5.4524e-192	WNT7A+	GPRC5A
4.22591e-194	0.642683	0.872	0.727	1.16352e-189	WNT7A+	ACTN4
2.09087e-189	0.568394	0.546	0.293	5.75678e-185	WNT7A+	AL117381.1
5.08806e-188	0.521166	0.918	0.805	1.4009e-183	WNT7A+	MYOF
2.91161e-186	0.374357	0.829	0.651	8.01655e-182	WNT7A+	LMO7
2.40029e-182	0.781987	0.879	0.75	6.60871e-178	WNT7A+	TPM1
8.20611e-180	0.379617	0.28	0.09	2.25939e-175	WNT7A+	EDN1
2.04336e-178	0.941204	0.627	0.382	5.62597e-174	WNT7A+	AKAP12
3.10398e-178	0.519088	0.943	0.831	8.54619e-174	WNT7A+	OSBPL3
7.61236e-178	0.555237	0.956	0.887	2.09591e-173	WNT7A+	UBE2H
3.66312e-177	0.427349	0.993	0.969	1.00857e-172	WNT7A+	PARD3
2.03385e-176	0.810184	0.631	0.389	5.59981e-172	WNT7A+	LAMA3
3.12832e-169	0.500228	0.781	0.557	8.61321e-165	WNT7A+	BAIAP2L1
4.159e-169	0.624658	0.726	0.499	1.1451e-164	WNT7A+	MYEOV
2.06419e-168	0.517029	0.667	0.421	5.68333e-164	WNT7A+	KRT19
8.50297e-167	0.691281	0.775	0.593	2.34112e-162	WNT7A+	TANC2
6.2098e-164	-1.74467	0.505	0.684	1.70974e-159	WNT7A+	FAM155A
1.32523e-159	-1.09253	0.422	0.641	3.64875e-155	WNT7A+	SOX5
1.20217e-157	0.449211	0.953	0.885	3.30994e-153	WNT7A+	NPEPPS
1.73104e-156	-1.03958	0.302	0.539	4.76606e-152	WNT7A+	CAPN13
2.77599e-155	0.669943	0.858	0.717	7.64314e-151	WNT7A+	LIMCH1
6.89522e-154	0.587711	0.838	0.691	1.89846e-149	WNT7A+	PPP2R2A
9.67241e-154	0.608702	0.78	0.601	2.6631e-149	WNT7A+	FBXL2
9.37899e-152	0.660371	0.549	0.328	2.58232e-147	WNT7A+	NCEH1
2.9998e-151	0.510104	0.989	0.974	8.25934e-147	WNT7A+	TRIO
1.42208e-148	0.554398	0.965	0.9	3.91541e-144	WNT7A+	MYO6
4.6485e-148	0.371531	0.269	0.095	1.27987e-143	WNT7A+	MYO16-AS1
8.07085e-148	-0.680919	0.216	0.47	2.22215e-143	WNT7A+	ANTXR1
1.01806e-147	0.789327	0.67	0.493	2.80302e-143	WNT7A+	F3
2.01808e-147	0.543261	0.89	0.717	5.55639e-143	WNT7A+	PAX8-AS1
1.47727e-146	0.585265	0.923	0.788	4.06736e-142	WNT7A+	NFIB
1.18857e-144	0.602774	0.763	0.574	3.27248e-140	WNT7A+	ZNF608
1.82717e-144	0.511532	0.747	0.556	5.03075e-140	WNT7A+	LIMA1
4.72853e-144	0.431761	0.509	0.279	1.30191e-139	WNT7A+	EPHA2
2.50466e-143	0.433404	0.967	0.885	6.89608e-139	WNT7A+	CD2AP
2.4357e-142	0.720912	0.405	0.199	6.70622e-138	WNT7A+	AC005699.1
4.2248e-142	0.533193	0.592	0.355	1.16322e-137	WNT7A+	ADGRF1
1.40812e-140	0.499603	0.638	0.417	3.87697e-136	WNT7A+	PLK2
1.61043e-140	0.647161	0.699	0.479	4.434e-136	WNT7A+	MIR3681HG
4.23673e-139	0.515784	0.88	0.755	1.1665e-134	WNT7A+	ESYT2
1.0567e-138	-0.908756	0.687	0.786	2.90941e-134	WNT7A+	LRIG1
1.93779e-138	0.457034	0.488	0.263	5.33533e-134	WNT7A+	SEMA3B
2.19282e-134	0.581975	0.877	0.75	6.03748e-130	WNT7A+	MCU
4.32222e-134	0.534821	0.965	0.926	1.19004e-129	WNT7A+	DLG1
3.27264e-133	0.392815	0.956	0.915	9.01056e-129	WNT7A+	CTNND1
8.03898e-132	0.412022	0.346	0.156	2.21337e-127	WNT7A+	HS3ST1
2.87565e-131	0.435333	0.876	0.704	7.91754e-127	WNT7A+	MIR4435-2HG
4.605e-131	-0.75387	0.471	0.678	1.26789e-126	WNT7A+	WWOX
4.75189e-131	0.600646	0.58	0.367	1.30834e-126	WNT7A+	PPL
3.42479e-130	0.408513	0.34	0.151	9.42948e-126	WNT7A+	MACC1-AS1
9.24199e-130	0.427418	0.389	0.187	2.5446e-125	WNT7A+	SPNS2
8.7578e-129	0.49673	0.735	0.555	2.41129e-124	WNT7A+	CAPN2
7.36774e-128	-0.911614	0.048	0.25	2.02856e-123	WNT7A+	COL5A1
8.69869e-128	0.4262	0.535	0.318	2.39501e-123	WNT7A+	SLCO4A1
1.43538e-127	0.646976	0.83	0.702	3.95202e-123	WNT7A+	EFNA5
7.03878e-127	0.473406	0.959	0.809	1.93799e-122	WNT7A+	PAX8
1.40368e-126	0.542174	0.884	0.764	3.86475e-122	WNT7A+	SMAD3
2.99328e-126	-0.504606	0.716	0.865	8.24139e-122	WNT7A+	TTC28
4.47728e-126	-0.770447	0.305	0.523	1.23273e-121	WNT7A+	AL157931.1
5.12007e-126	-0.863917	0.528	0.696	1.40971e-121	WNT7A+	NRP1
5.14462e-126	-0.861973	0.698	0.786	1.41647e-121	WNT7A+	MUC5B
1.61777e-125	1.02562	0.549	0.352	4.4542e-121	WNT7A+	ADAMTS9
3.89174e-122	0.480639	0.523	0.312	1.07151e-117	WNT7A+	CARD11
1.17772e-121	-0.751643	0.171	0.392	3.2426e-117	WNT7A+	MPPED2
1.3768e-120	0.501938	0.86	0.733	3.79076e-116	WNT7A+	DST
2.51541e-120	0.492307	0.741	0.539	6.92568e-116	WNT7A+	ABCC3
5.25561e-120	0.489071	0.558	0.356	1.44703e-115	WNT7A+	ARNTL2
5.82373e-120	0.56869	0.501	0.291	1.60345e-115	WNT7A+	AC005062.1
2.02191e-119	0.279211	0.27	0.108	5.56692e-115	WNT7A+	LINC02595
2.15472e-119	0.492425	0.854	0.727	5.93259e-115	WNT7A+	SHROOM3
2.62685e-119	0.530738	0.47	0.266	7.23251e-115	WNT7A+	NEBL
3.00706e-119	0.420545	0.966	0.924	8.27935e-115	WNT7A+	TEAD1
4.0939e-119	0.418221	0.59	0.378	1.12717e-114	WNT7A+	PARD6B
1.10113e-118	0.342166	0.434	0.231	3.03173e-114	WNT7A+	ALS2CL
1.79719e-118	-1.17684	0.404	0.607	4.94821e-114	WNT7A+	AL049828.1
8.40793e-118	0.57758	0.708	0.549	2.31496e-113	WNT7A+	BCAR3
2.60406e-117	0.565604	0.868	0.709	7.16977e-113	WNT7A+	WWC1
3.42849e-117	0.395703	0.421	0.225	9.43967e-113	WNT7A+	CDK18
4.09333e-116	-1.19971	0.162	0.364	1.12702e-111	WNT7A+	SEMA5A
3.21968e-115	-0.498107	0.614	0.791	8.86474e-111	WNT7A+	ITPR2
1.00015e-114	0.552847	0.706	0.535	2.75371e-110	WNT7A+	PRAG1
1.8113e-114	-0.917759	0.422	0.607	4.98704e-110	WNT7A+	TCF4
3.90482e-114	0.342568	0.343	0.162	1.07512e-109	WNT7A+	WNT7A
4.70669e-114	0.553888	0.513	0.308	1.29589e-109	WNT7A+	LUCAT1
1.6665e-113	0.570276	0.818	0.707	4.58837e-109	WNT7A+	FUT8
3.92151e-113	0.369167	0.455	0.255	1.07971e-108	WNT7A+	ITGB4
5.00896e-113	0.423766	0.765	0.575	1.37912e-108	WNT7A+	CDH1
7.39518e-113	0.379722	0.832	0.686	2.03611e-108	WNT7A+	HSPG2
1.67379e-112	0.283593	0.257	0.102	4.60846e-108	WNT7A+	UNC5A
2.41954e-112	0.440128	0.903	0.852	6.66171e-108	WNT7A+	PKN2
9.34539e-112	0.420486	0.542	0.34	2.57307e-107	WNT7A+	ST14
1.18718e-111	0.469172	0.386	0.202	3.26867e-107	WNT7A+	IRS2
1.14116e-110	0.415044	0.853	0.716	3.14196e-106	WNT7A+	EPB41L4A
1.57514e-110	0.352729	0.423	0.229	4.33683e-106	WNT7A+	TTC9
2.82146e-110	-0.600157	0.067	0.258	7.76832e-106	WNT7A+	TMEM101
6.07305e-110	0.448246	0.793	0.657	1.67209e-105	WNT7A+	RNF19A
1.04208e-109	0.441476	0.763	0.612	2.86916e-105	WNT7A+	ANXA11
1.0562e-109	0.41654	0.661	0.467	2.90804e-105	WNT7A+	QSOX1
1.23429e-109	0.48486	0.754	0.589	3.39837e-105	WNT7A+	TNFRSF10B
1.48536e-109	0.51561	0.818	0.697	4.08963e-105	WNT7A+	BACE2
2.6034e-109	0.456777	0.818	0.65	7.16793e-105	WNT7A+	SLC38A1
5.33765e-109	0.46914	0.466	0.271	1.46961e-104	WNT7A+	ANXA1
1.01325e-108	0.375462	0.993	0.967	2.78979e-104	WNT7A+	IGF2BP2
2.52607e-108	0.553168	0.835	0.674	6.95502e-104	WNT7A+	MUC16
5.39606e-108	-0.486819	0.102	0.302	1.4857e-103	WNT7A+	PKDCC
7.95453e-108	0.419433	0.948	0.895	2.19012e-103	WNT7A+	MEF2A
2.29292e-107	-0.748007	0.469	0.644	6.31309e-103	WNT7A+	ROBO2
5.61687e-107	0.493919	0.717	0.533	1.54649e-102	WNT7A+	KLF5
9.50642e-107	0.411327	0.905	0.84	2.6174e-102	WNT7A+	CMIP
1.17193e-106	0.421943	0.835	0.703	3.22669e-102	WNT7A+	CD47
1.29909e-106	-0.839947	0.699	0.794	3.57679e-102	WNT7A+	PLCB1
2.93397e-106	0.546144	0.527	0.342	8.07809e-102	WNT7A+	CTNNAL1
1.01831e-105	-0.580211	0.387	0.586	2.8037e-101	WNT7A+	RANBP17
1.28622e-105	0.638007	0.742	0.593	3.54135e-101	WNT7A+	THSD4
1.89037e-105	0.561203	0.776	0.606	5.20476e-101	WNT7A+	SLC35F3
1.94142e-105	0.635893	0.398	0.222	5.34532e-101	WNT7A+	NRCAM
1.95078e-105	0.524114	0.353	0.177	5.37108e-101	WNT7A+	PTPRR
4.08659e-104	0.374044	0.685	0.478	1.12516e-99	WNT7A+	SLC37A1
9.55121e-104	-0.870799	0.127	0.311	2.62974e-99	WNT7A+	AKT3
1.83063e-103	-0.653935	0.092	0.281	5.04028e-99	WNT7A+	LGR5
1.3026e-102	0.449233	0.554	0.358	3.58644e-98	WNT7A+	TGFA
1.30943e-102	0.466584	0.637	0.45	3.60525e-98	WNT7A+	IGFBP3
4.04379e-102	0.390043	0.662	0.477	1.11338e-97	WNT7A+	JUP
6.44828e-102	-1.20249	0.099	0.279	1.7754e-97	WNT7A+	FBXL7
6.02804e-101	-0.544992	0.81	0.887	1.6597e-96	WNT7A+	FHIT
3.06633e-100	-0.686577	0.594	0.709	8.44252e-96	WNT7A+	STXBP6
7.75469e-100	-0.658562	0.415	0.601	2.1351e-95	WNT7A+	STARD13
1.48768e-99	-0.546323	0.399	0.591	4.09602e-95	WNT7A+	TLN2
2.75296e-99	-0.641203	0.817	0.875	7.57973e-95	WNT7A+	KAZN
5.5915e-99	0.388245	0.391	0.215	1.53951e-94	WNT7A+	PMEPA1
1.91613e-98	-0.911705	0.084	0.259	5.27569e-94	WNT7A+	PRRX1
6.17038e-98	0.563312	0.804	0.682	1.69889e-93	WNT7A+	LINC00342
3.62961e-97	-0.553305	0.484	0.676	9.9934e-93	WNT7A+	ESRRG
9.31801e-97	-2.44505	0.275	0.44	2.56553e-92	WNT7A+	CDH13
1.46322e-96	-0.469826	0.144	0.341	4.02868e-92	WNT7A+	DCLK2
1.59244e-96	0.606751	0.736	0.611	4.38446e-92	WNT7A+	MALT1
2.09753e-95	0.377207	0.865	0.69	5.77514e-91	WNT7A+	TMPRSS4
2.1806e-95	0.555137	0.523	0.35	6.00384e-91	WNT7A+	AC104365.1
6.83905e-94	0.386315	0.88	0.738	1.883e-89	WNT7A+	FGD4
1.18184e-93	0.860155	0.84	0.791	3.25395e-89	WNT7A+	DCBLD2
4.90841e-93	0.296387	0.424	0.245	1.35143e-88	WNT7A+	MYH14
1.57312e-92	-1.00901	0.103	0.275	4.33128e-88	WNT7A+	MME
1.71885e-92	0.422454	0.845	0.725	4.73252e-88	WNT7A+	FNBP1L
2.7548e-92	0.353943	0.88	0.786	7.5848e-88	WNT7A+	PARP4
4.37639e-92	0.311575	0.401	0.226	1.20495e-87	WNT7A+	DSG2
6.61642e-92	0.443933	0.628	0.457	1.8217e-87	WNT7A+	CDCP1
1.78288e-91	0.321971	0.988	0.986	4.90879e-87	WNT7A+	LPP
3.99204e-91	-0.647302	0.102	0.274	1.09913e-86	WNT7A+	COL1A2
4.77724e-91	0.363798	0.524	0.333	1.31532e-86	WNT7A+	TMEM45B
6.24142e-91	-0.42398	0.789	0.869	1.71845e-86	WNT7A+	DOCK1
1.15499e-90	-0.489233	0.396	0.581	3.18003e-86	WNT7A+	ULK4
2.16254e-90	0.382909	0.725	0.571	5.95412e-86	WNT7A+	LAMA5
6.15346e-90	-0.464468	0.425	0.612	1.69423e-85	WNT7A+	CADPS2
1.92447e-89	0.322462	0.462	0.282	5.29864e-85	WNT7A+	NTN1
2.01854e-89	1.00663	0.461	0.299	5.55764e-85	WNT7A+	ANKRD1
2.51891e-89	0.534167	0.735	0.613	6.93532e-85	WNT7A+	LINC02649
3.291e-89	-0.51437	0.346	0.535	9.06112e-85	WNT7A+	CEP112
3.76454e-89	0.358179	0.651	0.464	1.03649e-84	WNT7A+	FAM149A
1.72499e-88	-0.791294	0.985	0.967	4.74943e-84	WNT7A+	UBE2D2
4.27708e-88	-0.485481	0.333	0.518	1.17761e-83	WNT7A+	PRICKLE2
4.79834e-88	0.432327	0.753	0.619	1.32113e-83	WNT7A+	UBAP1
5.81211e-88	0.671836	0.773	0.644	1.60025e-83	WNT7A+	FRAS1
6.19207e-88	0.3724	0.794	0.678	1.70486e-83	WNT7A+	YWHAZ
6.91398e-88	-0.80606	0.189	0.363	1.90363e-83	WNT7A+	BMERB1
2.90959e-87	0.396556	0.576	0.397	8.01098e-83	WNT7A+	ATP1B1
4.66041e-87	0.355767	0.401	0.23	1.28315e-82	WNT7A+	LINC02320
4.94055e-87	-0.413699	0.243	0.438	1.36028e-82	WNT7A+	FGFR1
8.18089e-87	-0.774517	0.594	0.686	2.25245e-82	WNT7A+	ASIC2
9.03232e-87	0.3412	0.772	0.617	2.48687e-82	WNT7A+	TJP2
1.09267e-86	-1.58289	0.165	0.328	3.00844e-82	WNT7A+	PRR16
1.12527e-86	-1.07925	0.091	0.253	3.09821e-82	WNT7A+	MAGI2
4.46266e-86	0.382774	0.695	0.533	1.2287e-81	WNT7A+	AHNAK
5.08404e-86	0.408599	0.793	0.624	1.39979e-81	WNT7A+	RHPN2
1.45965e-85	0.402008	0.666	0.52	4.01885e-81	WNT7A+	VRK2
5.27952e-84	-1.14984	0.11	0.268	1.45361e-79	WNT7A+	ADAMTS12
6.12411e-84	-1.33899	0.113	0.274	1.68615e-79	WNT7A+	LRFN5
9.13393e-84	-0.421337	0.088	0.253	2.51484e-79	WNT7A+	STRA6
3.83651e-83	0.317582	0.651	0.467	1.05631e-78	WNT7A+	EPS8L2
4.44673e-83	0.528	0.765	0.616	1.22432e-78	WNT7A+	MYO3B
6.76494e-83	-0.486983	0.746	0.842	1.86259e-78	WNT7A+	DISC1
1.24579e-82	-0.602748	0.355	0.528	3.43003e-78	WNT7A+	ROBO1
1.76729e-82	0.319819	0.479	0.303	4.86588e-78	WNT7A+	RASEF
2.67092e-82	-1.40199	0.245	0.404	7.35385e-78	WNT7A+	ITGA1
1.52353e-81	-1.04401	0.362	0.517	4.19474e-77	WNT7A+	FRMD4A
1.78565e-81	-0.772954	0.471	0.604	4.91644e-77	WNT7A+	ASRGL1
9.36769e-81	0.42815	0.659	0.526	2.57921e-76	WNT7A+	RBMS2
1.21199e-80	-0.645904	0.746	0.812	3.33697e-76	WNT7A+	AUTS2
1.53385e-80	0.58015	0.739	0.627	4.22314e-76	WNT7A+	TSHZ2
1.69267e-80	0.40178	0.846	0.771	4.66043e-76	WNT7A+	PICALM
2.35956e-80	-1.1477	0.173	0.33	6.49657e-76	WNT7A+	ARHGAP24
2.50274e-80	0.41136	0.415	0.254	6.8908e-76	WNT7A+	PCSK5
5.46183e-80	-0.535291	0.456	0.632	1.50381e-75	WNT7A+	HIP1
8.14578e-80	0.53849	0.884	0.798	2.24278e-75	WNT7A+	SPON1
1.04484e-79	0.415913	0.709	0.541	2.87675e-75	WNT7A+	KCNK1
1.26655e-79	0.551329	0.506	0.34	3.48718e-75	WNT7A+	AC025580.2
2.35964e-79	-0.508444	0.27	0.45	6.49679e-75	WNT7A+	AL139383.1
2.42416e-79	0.363571	0.959	0.934	6.67445e-75	WNT7A+	PTPRK
5.15374e-79	-0.419047	0.473	0.633	1.41898e-74	WNT7A+	SEC24D
5.61126e-79	0.47788	0.555	0.385	1.54495e-74	WNT7A+	SLC7A11
7.88613e-79	0.305108	0.855	0.738	2.17129e-74	WNT7A+	PLEKHG1
1.07215e-78	-0.545485	0.22	0.399	2.95194e-74	WNT7A+	MAPK10
1.14303e-78	0.317051	0.286	0.143	3.14711e-74	WNT7A+	AL355076.2
1.64187e-78	0.379173	0.783	0.66	4.52057e-74	WNT7A+	RALGPS2
3.29178e-78	0.758258	0.445	0.285	9.06327e-74	WNT7A+	CREB5
1.2497e-77	-0.613635	0.101	0.253	3.44078e-73	WNT7A+	TBX3
3.11374e-77	-0.789817	0.113	0.268	8.57306e-73	WNT7A+	NAV3
3.65884e-77	-1.04908	0.211	0.368	1.00739e-72	WNT7A+	DENND2A
4.39664e-77	0.511104	0.506	0.346	1.21053e-72	WNT7A+	CACNA2D3
5.42237e-77	-1.4576	0.252	0.4	1.49294e-72	WNT7A+	COL6A3
1.39786e-76	-0.758219	0.34	0.493	3.84872e-72	WNT7A+	NAV1
1.51457e-76	-0.457045	0.446	0.602	4.17006e-72	WNT7A+	BBS9
1.70804e-76	0.274049	0.376	0.215	4.70274e-72	WNT7A+	ZNF185
2.01477e-76	0.364685	0.647	0.495	5.54727e-72	WNT7A+	SPATS2L
2.06033e-76	0.389719	0.675	0.53	5.6727e-72	WNT7A+	DAAM1
2.9802e-76	0.510814	0.721	0.587	8.20537e-72	WNT7A+	SLC12A2
7.64072e-76	-0.812623	0.407	0.554	2.10372e-71	WNT7A+	LINC01320
1.23604e-75	0.338593	0.286	0.148	3.40319e-71	WNT7A+	ANKRD33B
2.22717e-75	0.31832	0.907	0.83	6.13208e-71	WNT7A+	PTPN14
2.72428e-75	0.365807	0.562	0.394	7.50077e-71	WNT7A+	SOX13
2.87861e-75	0.340571	0.737	0.604	7.92567e-71	WNT7A+	MAP3K13
4.14815e-75	0.350042	0.55	0.387	1.14211e-70	WNT7A+	CLIP4
6.13582e-75	0.391701	0.793	0.664	1.68938e-70	WNT7A+	B4GALT5
1.15277e-74	-0.485433	0.376	0.541	3.17392e-70	WNT7A+	TSPAN9
1.3913e-74	0.347051	0.811	0.679	3.83066e-70	WNT7A+	RNASET2
1.53247e-74	0.364436	0.673	0.525	4.21934e-70	WNT7A+	PFKP
1.87963e-74	-1.10865	0.182	0.332	5.17519e-70	WNT7A+	CNIH3
2.29285e-74	0.376499	0.937	0.871	6.3129e-70	WNT7A+	AFDN
2.33093e-74	0.580438	0.358	0.204	6.41774e-70	WNT7A+	COL23A1
2.48637e-74	0.355953	0.597	0.429	6.84573e-70	WNT7A+	EGLN3
2.85683e-74	0.344716	0.585	0.418	7.86572e-70	WNT7A+	SEL1L3
1.97396e-73	-1.36228	0.168	0.319	5.4349e-69	WNT7A+	FLT1
6.099e-73	0.372433	0.362	0.212	1.67924e-68	WNT7A+	AC015923.1
1.32073e-72	-0.543693	0.113	0.268	3.63637e-68	WNT7A+	PLEKHS1
2.7256e-72	-0.467699	0.364	0.536	7.50438e-68	WNT7A+	SOX6
7.24427e-72	0.460505	0.591	0.429	1.99456e-67	WNT7A+	THRB
8.87296e-72	0.341765	0.568	0.415	2.44299e-67	WNT7A+	TES
1.78792e-71	0.389165	0.81	0.659	4.92267e-67	WNT7A+	MIR31HG
2.60349e-71	-0.512586	0.17	0.33	7.16819e-67	WNT7A+	TNS1
5.90339e-71	0.278543	0.396	0.242	1.62538e-66	WNT7A+	OCIAD2
7.4182e-71	0.539924	0.47	0.314	2.04245e-66	WNT7A+	NTN4
8.57476e-71	0.360905	0.587	0.414	2.36089e-66	WNT7A+	LEMD1
8.96395e-71	-0.779461	0.446	0.581	2.46804e-66	WNT7A+	PALM2-AKAP2
2.08284e-70	-1.09538	0.741	0.786	5.73469e-66	WNT7A+	LINC00621
3.08431e-70	0.348203	0.767	0.652	8.49204e-66	WNT7A+	CAB39
4.29546e-70	0.400971	0.656	0.503	1.18267e-65	WNT7A+	CD55
4.414e-70	0.321099	0.932	0.885	1.21531e-65	WNT7A+	APP
4.50114e-70	0.432114	0.823	0.72	1.2393e-65	WNT7A+	SNX9
6.82466e-70	0.348951	0.841	0.772	1.87903e-65	WNT7A+	VCL
7.25418e-70	0.426805	0.868	0.78	1.99729e-65	WNT7A+	SEMA3A
1.85593e-69	-0.736999	0.25	0.404	5.10993e-65	WNT7A+	NOSTRIN
2.33168e-69	-1.42381	0.213	0.349	6.41981e-65	WNT7A+	ZEB1
2.73654e-69	0.327607	0.968	0.948	7.5345e-65	WNT7A+	PVT1
2.87972e-69	-0.533008	0.945	0.965	7.92873e-65	WNT7A+	EXT1
3.18067e-69	0.306833	0.944	0.907	8.75734e-65	WNT7A+	CHD2
3.72381e-69	0.343134	0.76	0.619	1.02528e-64	WNT7A+	CD44
5.52089e-69	0.353483	0.8	0.634	1.52007e-64	WNT7A+	SLCO1B3
6.26025e-69	0.345885	0.857	0.764	1.72363e-64	WNT7A+	DOCK9
8.31571e-69	0.318841	0.642	0.496	2.28957e-64	WNT7A+	VPS37B
9.60954e-69	0.366937	0.728	0.596	2.64579e-64	WNT7A+	ZHX2
2.47008e-68	0.302899	0.987	0.975	6.80086e-64	WNT7A+	MAML2
3.1041e-68	0.326353	0.709	0.558	8.54652e-64	WNT7A+	ARHGEF28
3.29523e-68	1.01244	0.646	0.516	9.07275e-64	WNT7A+	GULP1
4.77181e-68	0.298891	0.4	0.245	1.31382e-63	WNT7A+	AC006230.1
7.10856e-68	0.427307	0.632	0.459	1.9572e-63	WNT7A+	LINC01764
7.61885e-68	-0.429498	0.477	0.617	2.0977e-63	WNT7A+	STXBP5
1.52839e-67	0.335775	0.675	0.55	4.20811e-63	WNT7A+	DIAPH1
3.17475e-67	-0.534386	0.315	0.47	8.74104e-63	WNT7A+	LINC01091
3.24563e-67	0.364865	0.905	0.863	8.93619e-63	WNT7A+	CCNY
4.9103e-67	0.312303	0.279	0.151	1.35195e-62	WNT7A+	IL18
6.36105e-67	-0.533749	0.427	0.568	1.75139e-62	WNT7A+	SNED1
7.32034e-67	0.325296	0.769	0.66	2.01551e-62	WNT7A+	CAST
1.0309e-66	0.32613	0.751	0.622	2.83837e-62	WNT7A+	FAM49B
2.1841e-66	0.285553	0.263	0.135	6.01348e-62	WNT7A+	AC017002.5
2.20615e-66	0.271323	0.349	0.202	6.0742e-62	WNT7A+	SLC2A1
5.73096e-66	-0.547705	0.966	0.923	1.5779e-61	WNT7A+	MECOM
1.60959e-65	0.404773	0.768	0.67	4.43168e-61	WNT7A+	DENND4A
2.29481e-65	0.388363	0.621	0.455	6.31829e-61	WNT7A+	CLIC5
3.85468e-65	-0.655003	0.187	0.336	1.06131e-60	WNT7A+	MEGF11
4.53648e-65	0.380764	0.531	0.38	1.24903e-60	WNT7A+	TGM2
6.65722e-65	-1.24045	0.231	0.361	1.83293e-60	WNT7A+	COL6A2
6.73719e-65	-0.371414	0.31	0.48	1.85495e-60	WNT7A+	ABCC4
1.23729e-64	-0.470369	0.444	0.581	3.40662e-60	WNT7A+	RIMBP2
1.49877e-64	-0.734324	0.504	0.627	4.12657e-60	WNT7A+	DOCK4
2.83531e-64	0.318633	0.624	0.484	7.80646e-60	WNT7A+	CALM2
9.10847e-64	0.266251	0.725	0.602	2.50784e-59	WNT7A+	ERO1A
1.21544e-63	-0.43675	0.309	0.457	3.34646e-59	WNT7A+	AC016705.2
1.55692e-63	-0.388502	0.112	0.256	4.28667e-59	WNT7A+	PBX3
5.73289e-63	0.270058	0.326	0.188	1.57844e-58	WNT7A+	PTAFR
8.25757e-63	0.357852	0.812	0.66	2.27356e-58	WNT7A+	FAM160A1
1.53243e-62	0.285572	0.616	0.471	4.21925e-58	WNT7A+	ITPR3
1.83716e-62	-0.400378	0.389	0.547	5.05827e-58	WNT7A+	VAV3
1.87613e-62	0.375179	0.407	0.267	5.16554e-58	WNT7A+	MTCL1
1.88706e-62	0.338328	0.811	0.662	5.19564e-58	WNT7A+	DCDC2
3.02693e-62	0.464827	0.751	0.682	8.33405e-58	WNT7A+	TJP1
4.31085e-62	-0.349337	0.485	0.631	1.18691e-57	WNT7A+	UGGT2
4.75168e-62	0.371428	0.827	0.745	1.30828e-57	WNT7A+	MYH9
5.02999e-62	0.290167	0.296	0.168	1.38491e-57	WNT7A+	DAPP1
7.19317e-62	0.41903	0.685	0.575	1.9805e-57	WNT7A+	ZNF83
1.19677e-61	-0.336718	0.117	0.259	3.29508e-57	WNT7A+	GPR173
1.42764e-61	0.416298	0.812	0.736	3.93071e-57	WNT7A+	PDLIM5
1.55803e-61	0.336898	0.673	0.55	4.28973e-57	WNT7A+	SPTAN1
2.21999e-61	-0.401079	0.25	0.407	6.1123e-57	WNT7A+	DYNC2H1
2.79706e-61	-0.296129	0.187	0.342	7.70115e-57	WNT7A+	WIPI1
6.27697e-61	0.315388	0.763	0.629	1.72824e-56	WNT7A+	NEDD9
1.35739e-60	0.431806	0.772	0.668	3.7373e-56	WNT7A+	MBNL2
7.02167e-60	0.300409	0.956	0.913	1.93328e-55	WNT7A+	CTBP2
2.16619e-59	-0.311904	0.461	0.617	5.96418e-55	WNT7A+	PKD2
3.41105e-59	-0.420184	0.355	0.502	9.39165e-55	WNT7A+	TPST1
3.85201e-59	-0.372047	0.346	0.496	1.06057e-54	WNT7A+	CREB3L2
9.7442e-59	-0.852754	0.286	0.407	2.68287e-54	WNT7A+	COL6A1
1.22121e-58	0.266338	0.424	0.277	3.36236e-54	WNT7A+	GCNT3
2.59544e-58	-0.331092	0.232	0.384	7.14602e-54	WNT7A+	PKIG
3.0952e-58	-0.705376	0.153	0.288	8.52201e-54	WNT7A+	CHST11
4.36545e-58	-0.639006	0.595	0.685	1.20194e-53	WNT7A+	PTPRM
5.32461e-58	0.379098	0.742	0.63	1.46603e-53	WNT7A+	SH3D19
7.61714e-58	0.296223	0.827	0.731	2.09723e-53	WNT7A+	ATP8B1
1.30805e-57	0.29743	0.413	0.273	3.60144e-53	WNT7A+	CRYBG1
2.48718e-57	-0.391604	0.485	0.612	6.84796e-53	WNT7A+	EPB41L2
2.82966e-57	0.388198	0.784	0.677	7.7909e-53	WNT7A+	MID1
4.18915e-57	0.397988	0.721	0.629	1.1534e-52	WNT7A+	MPRIP
4.19829e-57	0.294611	0.475	0.332	1.15592e-52	WNT7A+	DSP
4.50178e-57	-0.286854	0.914	0.937	1.23948e-52	WNT7A+	DDX5
1.14623e-56	-0.423845	0.227	0.373	3.15592e-52	WNT7A+	SLC2A13
2.05564e-56	0.321381	0.716	0.6	5.65981e-52	WNT7A+	RRAS2
2.16863e-56	0.255239	0.924	0.848	5.9709e-52	WNT7A+	OSBPL10
3.92581e-56	0.352691	0.645	0.527	1.08089e-51	WNT7A+	RIOK3
3.99474e-56	0.35243	0.508	0.374	1.09987e-51	WNT7A+	TBC1D2
6.04317e-56	0.32384	0.877	0.826	1.66387e-51	WNT7A+	NXN
6.13828e-56	-0.382763	0.415	0.551	1.69005e-51	WNT7A+	ARMC9
7.18668e-56	0.360075	0.834	0.718	1.97871e-51	WNT7A+	SEMA3C
9.34086e-56	0.333866	0.495	0.355	2.57182e-51	WNT7A+	AP1S3
1.36638e-55	0.317993	0.715	0.597	3.76206e-51	WNT7A+	LDLR
1.40142e-55	0.402295	0.472	0.324	3.85853e-51	WNT7A+	RND3
1.5014e-55	-0.364735	0.215	0.362	4.13381e-51	WNT7A+	GUCY1A1
1.56948e-55	0.311181	0.681	0.568	4.32125e-51	WNT7A+	MINDY2
3.56288e-55	-0.616997	0.283	0.424	9.80967e-51	WNT7A+	COL25A1
9.78458e-55	-0.295919	0.656	0.772	2.69399e-50	WNT7A+	RB1
2.90254e-54	0.274544	0.815	0.721	7.99156e-50	WNT7A+	PACSIN2
3.2404e-54	-0.344754	0.212	0.354	8.92178e-50	WNT7A+	CEP85L
3.76444e-54	0.439384	0.821	0.74	1.03646e-49	WNT7A+	ALCAM
6.0269e-54	-1.69229	0.291	0.404	1.65939e-49	WNT7A+	PRKG1
8.01524e-54	0.359812	0.512	0.377	2.20684e-49	WNT7A+	LTBP1
1.40288e-53	0.30187	0.823	0.757	3.86255e-49	WNT7A+	ASAP2
2.06175e-53	-1.211	0.245	0.36	5.67662e-49	WNT7A+	SH3RF3
4.49212e-53	-0.46736	0.156	0.287	1.23682e-48	WNT7A+	DOCK10
1.40813e-52	-0.41959	0.136	0.265	3.87701e-48	WNT7A+	ZFPM2
1.73569e-52	0.410899	0.599	0.481	4.77888e-48	WNT7A+	TSC22D2
2.8053e-52	-0.344064	0.227	0.369	7.72382e-48	WNT7A+	PAPSS2
4.03434e-51	0.2861	0.849	0.803	1.11077e-46	WNT7A+	NT5C2
4.67736e-51	0.337684	0.594	0.455	1.28782e-46	WNT7A+	COBL
1.42835e-50	0.251829	0.673	0.531	3.93267e-46	WNT7A+	LLGL2
1.57951e-50	0.307096	0.761	0.676	4.34887e-46	WNT7A+	RAI1
2.05759e-50	0.270994	0.399	0.27	5.66517e-46	WNT7A+	PLEC
2.33618e-50	-0.359789	0.356	0.506	6.43221e-46	WNT7A+	SCLT1
3.73625e-50	-0.745683	0.202	0.325	1.0287e-45	WNT7A+	COL12A1
4.37133e-50	0.256664	0.305	0.184	1.20356e-45	WNT7A+	CD109
4.58076e-50	-0.567576	0.416	0.535	1.26122e-45	WNT7A+	DNAH7
5.70435e-50	0.336911	0.706	0.582	1.57058e-45	WNT7A+	PCED1B
7.86689e-50	-0.37833	0.131	0.258	2.16599e-45	WNT7A+	STK32B
1.41443e-49	-0.298083	0.212	0.35	3.89434e-45	WNT7A+	DOCK8
1.66928e-49	-0.256805	0.124	0.253	4.59602e-45	WNT7A+	LMO3
8.25073e-49	0.284867	0.668	0.541	2.27167e-44	WNT7A+	ARFGEF3
1.59987e-48	0.318036	0.315	0.198	4.40491e-44	WNT7A+	DUSP10
2.07769e-48	-0.486283	0.67	0.762	5.72051e-44	WNT7A+	DIAPH2
2.58773e-48	0.257388	0.744	0.629	7.1248e-44	WNT7A+	CELSR1
2.82562e-48	0.310749	0.532	0.415	7.77977e-44	WNT7A+	FAM3C
3.00312e-48	0.282835	0.515	0.39	8.2685e-44	WNT7A+	BTBD10
3.16539e-48	-0.314302	0.294	0.432	8.71527e-44	WNT7A+	APBA2
3.32935e-48	0.287034	0.675	0.571	9.16668e-44	WNT7A+	CTTNBP2NL
5.1967e-48	-0.351174	0.227	0.358	1.43081e-43	WNT7A+	WNT5A
7.93501e-48	0.296963	0.791	0.699	2.18475e-43	WNT7A+	PDGFC
8.08284e-48	0.291245	0.799	0.724	2.22545e-43	WNT7A+	MAP4K3
9.71603e-48	-0.343093	0.757	0.843	2.67511e-43	WNT7A+	ARL15
1.47909e-47	0.27494	0.525	0.398	4.07239e-43	WNT7A+	TBC1D9
1.50093e-47	-0.375093	0.268	0.401	4.1325e-43	WNT7A+	ZNF423
1.53647e-47	-0.318238	0.326	0.467	4.23037e-43	WNT7A+	LINC01829
1.89024e-47	0.334607	0.621	0.479	5.20441e-43	WNT7A+	ELF3
3.3218e-47	-0.643889	0.463	0.57	9.14591e-43	WNT7A+	PLD1
3.78311e-47	0.309176	0.356	0.231	1.0416e-42	WNT7A+	EFNB2
4.28878e-47	0.290975	0.478	0.355	1.18083e-42	WNT7A+	C18orf25
6.29709e-47	-0.449391	0.399	0.529	1.73378e-42	WNT7A+	FAM20A
6.79451e-47	0.332065	0.343	0.225	1.87073e-42	WNT7A+	AL109930.1
7.20103e-47	0.280907	0.465	0.337	1.98266e-42	WNT7A+	TP53BP2
7.59351e-47	0.286365	0.688	0.582	2.09072e-42	WNT7A+	ZNF462
9.17161e-47	0.283156	0.385	0.26	2.52522e-42	WNT7A+	PSTPIP2
1.06649e-46	0.314007	0.658	0.544	2.93636e-42	WNT7A+	RNF217
1.16471e-46	0.255754	0.731	0.603	3.20679e-42	WNT7A+	MAP7
1.28678e-46	-0.644494	0.346	0.462	3.54288e-42	WNT7A+	STC1
1.31733e-46	0.264069	0.754	0.663	3.62699e-42	WNT7A+	SLC25A37
3.08034e-46	0.287727	0.93	0.824	8.4811e-42	WNT7A+	GDA
3.32935e-46	-0.582925	0.339	0.456	9.16669e-42	WNT7A+	ARMC3
5.9308e-46	-0.802461	0.196	0.318	1.63293e-41	WNT7A+	AC012593.1
6.29146e-46	-0.280241	0.252	0.388	1.73223e-41	WNT7A+	TTC39B
6.36089e-46	0.252635	0.488	0.362	1.75134e-41	WNT7A+	CD9
6.55629e-46	0.270769	0.503	0.38	1.80515e-41	WNT7A+	TRIM16
8.45363e-46	0.250253	0.676	0.566	2.32754e-41	WNT7A+	CRIM1
1.1496e-45	0.357613	0.513	0.394	3.16519e-41	WNT7A+	TNIK
1.35775e-45	0.379203	0.787	0.726	3.7383e-41	WNT7A+	MTHFD1L
2.21728e-45	0.318373	0.489	0.359	6.10485e-41	WNT7A+	CYP3A5
2.24836e-45	0.31578	0.648	0.54	6.1904e-41	WNT7A+	MICAL3
3.09818e-45	0.262363	0.764	0.667	8.53022e-41	WNT7A+	PXDN
3.85071e-45	-0.692354	0.354	0.468	1.06022e-40	WNT7A+	SLC7A2
3.89946e-45	-0.366782	0.292	0.424	1.07364e-40	WNT7A+	ENTPD1
5.5003e-45	0.282957	0.742	0.614	1.5144e-40	WNT7A+	SGPP2
7.96773e-45	0.308669	0.266	0.16	2.19376e-40	WNT7A+	NIBAN1
7.97482e-45	-0.524717	0.161	0.281	2.19571e-40	WNT7A+	AC007319.1
9.56188e-45	-0.264916	0.202	0.33	2.63267e-40	WNT7A+	ST3GAL2
2.0226e-44	-0.255417	0.795	0.863	5.56882e-40	WNT7A+	STAG1
2.11122e-44	-0.40348	0.163	0.284	5.81282e-40	WNT7A+	ZSWIM5
2.12131e-44	-0.327295	0.178	0.305	5.8406e-40	WNT7A+	RNF152
3.54634e-44	0.252358	0.666	0.535	9.76414e-40	WNT7A+	GAREM1
4.38661e-44	-0.538234	0.385	0.496	1.20776e-39	WNT7A+	ATP2B1
4.92929e-44	-0.303271	0.913	0.949	1.35718e-39	WNT7A+	SPIDR
6.07191e-44	-0.276081	0.454	0.582	1.67178e-39	WNT7A+	LINC01278
6.60823e-44	-0.377215	0.351	0.473	1.81944e-39	WNT7A+	RNF144A
7.56752e-44	-0.311106	0.488	0.614	2.08356e-39	WNT7A+	JAZF1
8.55102e-44	-0.274523	0.208	0.337	2.35435e-39	WNT7A+	PRKACB
1.28095e-43	-0.305288	0.155	0.275	3.52684e-39	WNT7A+	RDH10
1.75128e-43	-0.279088	0.243	0.368	4.82181e-39	WNT7A+	SPRY4
3.83044e-43	-0.340118	0.91	0.93	1.05464e-38	WNT7A+	PITPNC1
5.69457e-43	0.2685	0.688	0.568	1.56789e-38	WNT7A+	TPD52
5.70579e-43	0.469721	0.134	0.258	1.57097e-38	WNT7A+	SYNE1
6.09998e-43	-0.365668	0.44	0.567	1.67951e-38	WNT7A+	LHFPL6
6.16542e-43	0.279497	0.53	0.416	1.69753e-38	WNT7A+	LATS2
7.39857e-43	0.351683	0.575	0.457	2.03705e-38	WNT7A+	GPR39
9.21192e-43	0.263261	0.817	0.728	2.53632e-38	WNT7A+	SH3RF1
1.12885e-42	-0.535101	0.247	0.364	3.10807e-38	WNT7A+	TAFA2
1.56634e-42	-0.278725	0.811	0.864	4.3126e-38	WNT7A+	TRPS1
1.71319e-42	-0.338289	0.242	0.365	4.71694e-38	WNT7A+	CPQ
1.99557e-42	-0.56735	0.625	0.697	5.4944e-38	WNT7A+	NR2F2-AS1
2.13681e-42	0.29905	0.42	0.299	5.88327e-38	WNT7A+	MTCP1
3.81976e-42	-0.274128	0.577	0.693	1.05169e-37	WNT7A+	FBXL17
6.32876e-42	-0.404007	0.2	0.318	1.7425e-37	WNT7A+	DCDC1
7.15228e-42	-0.253329	0.48	0.605	1.96924e-37	WNT7A+	CCDC57
8.34281e-42	-0.388529	0.418	0.528	2.29703e-37	WNT7A+	ARNT2
1.11907e-41	-0.326076	0.401	0.525	3.08115e-37	WNT7A+	DNAH14
1.1554e-41	0.289653	0.382	0.268	3.18115e-37	WNT7A+	MYL12A
1.18559e-41	0.313477	0.671	0.572	3.26428e-37	WNT7A+	SEMA4B
1.71079e-41	-1.09484	0.25	0.344	4.71033e-37	WNT7A+	SGIP1
2.33149e-41	0.258309	0.58	0.466	6.41929e-37	WNT7A+	GIPC1
2.43024e-41	-0.565848	0.825	0.824	6.69118e-37	WNT7A+	CP
2.53451e-41	-0.356626	0.217	0.335	6.97826e-37	WNT7A+	TFPI
3.01502e-41	-0.301593	0.266	0.397	8.30125e-37	WNT7A+	MSRA
3.09637e-41	0.328178	0.658	0.572	8.52523e-37	WNT7A+	PHLPP1
3.37244e-41	-0.442915	0.175	0.293	9.28534e-37	WNT7A+	DACH1
4.47868e-41	0.297859	0.405	0.29	1.23311e-36	WNT7A+	HKDC1
4.91654e-41	0.275346	0.834	0.775	1.35367e-36	WNT7A+	MYO1E
5.56428e-41	-0.350731	0.151	0.263	1.53201e-36	WNT7A+	RARB
5.67802e-41	0.278732	0.568	0.449	1.56333e-36	WNT7A+	FRK
6.29297e-41	-0.297208	0.811	0.874	1.73264e-36	WNT7A+	UTRN
7.86098e-41	0.308554	0.259	0.156	2.16436e-36	WNT7A+	LURAP1L-AS1
8.16291e-41	-0.45129	0.357	0.469	2.24749e-36	WNT7A+	LONRF2
2.92999e-40	-0.280346	0.985	0.978	8.06716e-36	WNT7A+	MEIS1
5.95969e-40	-0.28884	0.372	0.504	1.64088e-35	WNT7A+	CACHD1
9.10775e-40	-0.497099	0.16	0.268	2.50764e-35	WNT7A+	COL5A2
1.02334e-39	-0.3246	0.642	0.753	2.81757e-35	WNT7A+	PDE4D
1.0587e-39	-0.307609	0.495	0.619	2.91492e-35	WNT7A+	WDPCP
1.36242e-39	-0.56529	0.375	0.48	3.75116e-35	WNT7A+	ANTXR2
1.47251e-39	-0.330425	0.396	0.516	4.05426e-35	WNT7A+	CFAP44
2.38943e-39	-0.272365	0.555	0.67	6.57881e-35	WNT7A+	NBEA
2.80884e-39	0.304331	0.593	0.489	7.73359e-35	WNT7A+	IRS1
4.71847e-39	-0.27863	0.461	0.58	1.29913e-34	WNT7A+	ZHX3
4.84282e-39	-0.730138	0.607	0.672	1.33338e-34	WNT7A+	MACROD2
5.13289e-39	-0.27463	0.413	0.535	1.41324e-34	WNT7A+	CEP170
6.3516e-39	0.263746	0.252	0.155	1.74879e-34	WNT7A+	GRIN2B
7.85823e-39	-0.360404	0.449	0.559	2.16361e-34	WNT7A+	SPAG16
9.39588e-39	-0.292864	0.496	0.608	2.58697e-34	WNT7A+	PCNX4
1.3004e-38	-0.312401	0.49	0.606	3.58038e-34	WNT7A+	SNX29
1.43242e-38	-0.259523	0.539	0.662	3.94388e-34	WNT7A+	PRH1
1.46034e-38	-1.11586	0.308	0.198	4.02075e-34	WNT7A+	SERPINB9
2.21064e-38	0.260731	0.676	0.583	6.08656e-34	WNT7A+	NIBAN2
2.73805e-38	0.251117	0.703	0.596	7.53868e-34	WNT7A+	SHB
4.28332e-38	0.336982	0.752	0.68	1.17933e-33	WNT7A+	FOXO3
4.85207e-38	-0.642964	0.514	0.59	1.33592e-33	WNT7A+	RORA
7.90505e-38	-0.390814	0.593	0.677	2.1765e-33	WNT7A+	STX18
1.1899e-37	0.435335	0.62	0.547	3.27616e-33	WNT7A+	SLC20A2
1.23278e-37	0.273222	0.596	0.473	3.39423e-33	WNT7A+	NDRG1
3.13253e-37	0.283289	0.459	0.352	8.6248e-33	WNT7A+	TMEM51
4.0186e-37	-0.274412	0.747	0.818	1.10644e-32	WNT7A+	FNDC3A
5.40197e-37	0.309864	0.586	0.48	1.48732e-32	WNT7A+	SKAP1
5.81808e-37	-0.31603	0.351	0.465	1.60189e-32	WNT7A+	TSHZ1
6.3793e-37	0.270615	0.528	0.42	1.75641e-32	WNT7A+	PLSCR1
1.26892e-36	0.260547	0.814	0.754	3.49372e-32	WNT7A+	SREBF2
2.03734e-36	-0.267422	0.653	0.744	5.60939e-32	WNT7A+	SASH1
4.91939e-36	-0.307575	0.193	0.307	1.35446e-31	WNT7A+	RNF150
5.33853e-36	-0.318615	0.184	0.297	1.46986e-31	WNT7A+	DPYD
1.44656e-35	-0.312496	0.252	0.367	3.9828e-31	WNT7A+	HIF3A
2.68316e-35	0.404347	0.529	0.429	7.38756e-31	WNT7A+	GPRC5D-AS1
3.49168e-35	-0.404688	0.35	0.455	9.61363e-31	WNT7A+	SLC16A10
3.59355e-35	-0.262772	0.265	0.382	9.89411e-31	WNT7A+	COL4A5
4.07604e-35	0.265818	0.477	0.372	1.12226e-30	WNT7A+	PCGF5
4.21957e-35	-0.341333	0.62	0.707	1.16177e-30	WNT7A+	HIBCH
5.94683e-35	-0.417765	0.388	0.483	1.63734e-30	WNT7A+	HYDIN
7.85341e-35	-0.271503	0.278	0.396	2.16228e-30	WNT7A+	PTPN13
1.20544e-34	-0.269495	0.161	0.265	3.31894e-30	WNT7A+	ITPKB
1.28779e-34	0.332542	0.333	0.231	3.54566e-30	WNT7A+	STS
2.53399e-34	0.350998	0.652	0.561	6.97684e-30	WNT7A+	RAB11A
2.70561e-34	-0.69217	0.478	0.555	7.44935e-30	WNT7A+	PHC2
5.25157e-34	-0.264669	0.361	0.477	1.44592e-29	WNT7A+	ATF7IP2
1.76089e-33	-0.285498	0.426	0.536	4.84825e-29	WNT7A+	DNM3
3.81401e-33	-0.411596	0.801	0.841	1.05011e-28	WNT7A+	ASAP1
4.35109e-33	-0.304276	0.361	0.472	1.19799e-28	WNT7A+	MGST1
6.9369e-33	0.298071	0.339	0.242	1.90994e-28	WNT7A+	MYL12B
7.68528e-33	0.269499	0.803	0.752	2.11599e-28	WNT7A+	RASA1
2.71525e-32	0.287812	0.682	0.599	7.47589e-28	WNT7A+	CDK6
7.16943e-32	-0.288892	0.167	0.268	1.97396e-27	WNT7A+	STK33
9.82164e-32	-0.284277	0.468	0.564	2.70419e-27	WNT7A+	MIA3
1.17324e-31	0.354521	0.315	0.223	3.23028e-27	WNT7A+	KLF6
1.21511e-31	0.259096	0.634	0.539	3.34556e-27	WNT7A+	UGCG
4.92113e-31	-0.256439	0.258	0.369	1.35494e-26	WNT7A+	CPAMD8
4.93696e-31	0.292184	0.771	0.739	1.35929e-26	WNT7A+	CDK14
1.21237e-30	0.347905	0.27	0.182	3.33802e-26	WNT7A+	CASC19
1.29833e-30	-0.255213	0.171	0.271	3.57469e-26	WNT7A+	STARD13-AS
2.92498e-30	-0.251596	0.656	0.727	8.05334e-26	WNT7A+	ACACA
3.59815e-30	-0.348704	0.329	0.429	9.9068e-26	WNT7A+	CGNL1
4.00357e-30	-0.254651	0.611	0.7	1.1023e-25	WNT7A+	HSP90B1
4.06189e-30	-0.526106	0.282	0.375	1.11836e-25	WNT7A+	RASSF8
8.50192e-30	-0.258436	0.251	0.359	2.34083e-25	WNT7A+	AL078604.4
8.53739e-30	-0.277878	0.646	0.728	2.3506e-25	WNT7A+	NFIA
9.94517e-30	-0.610347	0.778	0.822	2.7382e-25	WNT7A+	HMGA2
1.05533e-29	-0.785809	0.468	0.538	2.90563e-25	WNT7A+	COL4A1
1.10608e-29	-0.292474	0.52	0.611	3.04537e-25	WNT7A+	KIAA1328
1.40864e-29	-0.268103	0.455	0.561	3.87841e-25	WNT7A+	ADGRL2
4.09151e-29	-0.275681	0.903	0.94	1.12651e-24	WNT7A+	MAML3
4.41945e-29	-0.267805	0.186	0.286	1.21681e-24	WNT7A+	MYLK
4.9877e-29	-0.278541	0.833	0.874	1.37326e-24	WNT7A+	PRKCA
5.67069e-29	-0.301924	0.723	0.748	1.56131e-24	WNT7A+	ANK3
9.95156e-29	-0.284459	0.701	0.768	2.73996e-24	WNT7A+	LRMDA
1.60277e-28	-0.4234	0.275	0.374	4.41292e-24	WNT7A+	PDE3A
1.95643e-28	-0.295372	0.446	0.547	5.38665e-24	WNT7A+	CRADD
2.38109e-28	0.280999	0.43	0.327	6.55586e-24	WNT7A+	LINC02257
3.77804e-28	0.377017	0.565	0.472	1.04021e-23	WNT7A+	LINC02582
4.56032e-28	-0.599073	0.804	0.763	1.25559e-23	WNT7A+	EYA2
4.68397e-28	-0.509262	0.269	0.352	1.28964e-23	WNT7A+	ZBTB46
6.90641e-28	-0.38749	0.609	0.67	1.90154e-23	WNT7A+	DANT2
9.67738e-28	-0.255439	0.366	0.471	2.66447e-23	WNT7A+	MAP2K6
1.09922e-27	-0.335686	0.209	0.301	3.0265e-23	WNT7A+	EVC
1.13708e-27	-0.342322	0.835	0.811	3.13072e-23	WNT7A+	ABLIM1
1.70195e-27	-0.380531	0.622	0.702	4.68599e-23	WNT7A+	HDAC4
1.75111e-27	-0.310252	0.527	0.606	4.82133e-23	WNT7A+	MYO9B
3.34472e-27	0.256809	0.714	0.647	9.209e-23	WNT7A+	PSME4
4.1765e-27	-0.269004	0.345	0.441	1.14992e-22	WNT7A+	LRRC41
4.83177e-27	0.257841	0.924	0.888	1.33033e-22	WNT7A+	ASPH
5.17423e-27	0.253729	0.555	0.473	1.42462e-22	WNT7A+	IFNAR2
8.9948e-27	-0.407714	0.184	0.277	2.47654e-22	WNT7A+	NCKAP5
1.09064e-26	0.267793	0.565	0.473	3.00286e-22	WNT7A+	AC093535.1
1.29051e-26	-0.268078	0.325	0.429	3.55315e-22	WNT7A+	NCAM1
1.95309e-26	-0.292287	0.243	0.336	5.37745e-22	WNT7A+	SLC39A8
3.2901e-26	0.332199	0.751	0.666	9.05862e-22	WNT7A+	HIF1A-AS3
4.04149e-26	0.285989	0.468	0.369	1.11274e-21	WNT7A+	LINC02474
4.06345e-26	0.266778	0.812	0.748	1.11879e-21	WNT7A+	RUNX1
1.06542e-25	-0.374143	0.396	0.478	2.93342e-21	WNT7A+	PLA2G4A
1.10894e-25	-0.33701	0.166	0.252	3.05325e-21	WNT7A+	PCSK6
1.33486e-25	-0.302339	0.461	0.546	3.67528e-21	WNT7A+	IL1R1
1.61999e-25	-0.262891	0.665	0.721	4.46031e-21	WNT7A+	MGMT
1.67365e-25	0.257851	0.657	0.583	4.60806e-21	WNT7A+	ACTR3
3.74961e-25	-0.410894	0.275	0.36	1.03238e-20	WNT7A+	CERNA2
5.30894e-25	-0.277419	0.17	0.257	1.46171e-20	WNT7A+	FHAD1
9.16143e-25	0.25355	0.322	0.239	2.52242e-20	WNT7A+	NR1D2
1.49514e-24	-0.299202	0.689	0.747	4.11657e-20	WNT7A+	ERBB4
2.17483e-24	-0.279106	0.192	0.281	5.98795e-20	WNT7A+	HULC
3.23762e-24	-0.290712	0.233	0.316	8.91414e-20	WNT7A+	C2orf27A
3.40789e-24	-0.388819	0.745	0.789	9.38295e-20	WNT7A+	UACA
1.02763e-23	0.268369	0.33	0.245	2.82938e-19	WNT7A+	GPRC5C
5.41774e-23	-0.256747	0.343	0.43	1.49167e-18	WNT7A+	CCDC30
7.30266e-23	-0.316426	0.521	0.601	2.01064e-18	WNT7A+	HS2ST1
7.61671e-23	-0.406912	0.967	0.879	2.09711e-18	WNT7A+	PROM1
1.3771e-22	-0.400551	0.227	0.307	3.79156e-18	WNT7A+	LRRIQ1
2.15454e-22	-0.575819	0.729	0.758	5.9321e-18	WNT7A+	COL4A2
2.65274e-22	0.356619	0.501	0.422	7.30379e-18	WNT7A+	TGFB2
4.27164e-22	-0.572418	0.306	0.373	1.17611e-17	WNT7A+	MTSS1
5.91021e-22	-0.770438	0.248	0.332	1.62726e-17	WNT7A+	CEMIP
1.19705e-21	0.278562	0.686	0.624	3.29583e-17	WNT7A+	MDM2
4.13874e-21	-0.362029	0.355	0.44	1.13952e-16	WNT7A+	PECAM1
5.4271e-21	0.287317	0.583	0.524	1.49424e-16	WNT7A+	IKZF2
5.93481e-21	-0.251932	0.321	0.405	1.63403e-16	WNT7A+	ANAPC4
7.7053e-21	0.263891	0.342	0.263	2.1215e-16	WNT7A+	ABTB2
1.70143e-20	-0.286091	0.275	0.355	4.68456e-16	WNT7A+	CFAP43
2.18672e-20	-0.376337	0.336	0.418	6.0207e-16	WNT7A+	PDZD2
2.89597e-20	-0.272677	0.189	0.268	7.97349e-16	WNT7A+	TMEM232
3.02941e-20	-0.462606	0.463	0.524	8.34088e-16	WNT7A+	PTCHD4
4.02934e-20	-0.262999	0.508	0.583	1.1094e-15	WNT7A+	SPRY4-AS1
4.50115e-20	-0.266959	0.558	0.606	1.2393e-15	WNT7A+	HS6ST1
4.82537e-20	0.283579	0.582	0.499	1.32857e-15	WNT7A+	PCAT1
1.03483e-19	0.325977	0.585	0.518	2.8492e-15	WNT7A+	LINC00871
1.06798e-19	0.277839	0.593	0.521	2.94047e-15	WNT7A+	SLCO3A1
1.13516e-19	-0.298337	0.29	0.365	3.12543e-15	WNT7A+	SPATA17
1.15297e-19	-0.308658	0.348	0.422	3.17447e-15	WNT7A+	UQCRH
9.08595e-19	-0.279798	0.279	0.366	2.50163e-14	WNT7A+	ARSG
1.10939e-18	-0.269139	0.258	0.34	3.0545e-14	WNT7A+	NBDY
2.58284e-18	-0.441294	0.579	0.626	7.11132e-14	WNT7A+	CFTR
3.03888e-18	-0.345131	0.42	0.485	8.36696e-14	WNT7A+	LYST
4.24581e-18	-0.309301	0.403	0.471	1.169e-13	WNT7A+	LAMB1
4.68566e-18	0.313882	0.569	0.512	1.2901e-13	WNT7A+	WDR43
8.16927e-18	-0.314312	0.79	0.824	2.24924e-13	WNT7A+	JARID2
2.42479e-17	-0.255817	0.384	0.462	6.67618e-13	WNT7A+	FYB2
4.33846e-17	-0.259457	0.197	0.268	1.19451e-12	WNT7A+	AL139815.1
7.2157e-17	-0.371226	0.341	0.413	1.9867e-12	WNT7A+	AC012409.2
7.29079e-17	-0.259738	0.464	0.528	2.00737e-12	WNT7A+	MOSMO
8.0486e-17	0.288911	0.428	0.363	2.21602e-12	WNT7A+	SH3RF2
8.23791e-17	-0.26968	0.408	0.478	2.26815e-12	WNT7A+	SLC14A1
1.84271e-16	-0.457797	0.975	0.914	5.07353e-12	WNT7A+	AC024230.1
2.06619e-16	-0.329187	0.224	0.284	5.68885e-12	WNT7A+	FRMD6
3.4545e-16	-0.279959	0.199	0.27	9.51127e-12	WNT7A+	SLIT2
4.66671e-16	-0.766886	0.208	0.27	1.28488e-11	WNT7A+	AL079338.1
1.6027e-15	0.258033	0.457	0.391	4.4127e-11	WNT7A+	PRICKLE1
1.96038e-15	-0.257599	0.739	0.742	5.39753e-11	WNT7A+	ST3GAL6
1.03966e-13	-0.298966	0.532	0.581	2.86249e-09	WNT7A+	GSE1
1.25489e-13	-0.353822	0.673	0.693	3.4551e-09	WNT7A+	CA8
1.75467e-13	-0.405037	0.454	0.497	4.83112e-09	WNT7A+	TENM4
1.80906e-13	-0.28402	0.98	0.918	4.9809e-09	WNT7A+	ESR1
7.12855e-13	-0.271092	0.417	0.474	1.9627e-08	WNT7A+	NAMPT
7.57829e-13	-0.276382	0.259	0.321	2.08653e-08	WNT7A+	ANGPT2
1.62549e-12	-0.270377	0.564	0.616	4.47546e-08	WNT7A+	PRIM2
2.88791e-12	-0.322805	0.449	0.5	7.95129e-08	WNT7A+	ABCA13
4.05652e-12	-0.266376	0.232	0.287	1.11688e-07	WNT7A+	NELL2
4.80631e-12	0.295077	0.572	0.53	1.32332e-07	WNT7A+	INPP4B
7.18243e-12	-0.313987	0.593	0.617	1.97754e-07	WNT7A+	BMPR1B
1.2793e-11	0.258081	0.889	0.882	3.5223e-07	WNT7A+	ARID4B
2.50912e-11	-0.27451	0.268	0.333	6.90835e-07	WNT7A+	FLOT1
1.49723e-10	-0.253732	0.593	0.624	4.12233e-06	WNT7A+	PEAK1
1.55399e-10	-0.263699	0.871	0.86	4.27862e-06	WNT7A+	RXFP1
1.60631e-10	-0.26647	0.34	0.381	4.42266e-06	WNT7A+	SLC6A20
2.86843e-10	-0.290528	0.726	0.733	7.89766e-06	WNT7A+	PREX2
2.90165e-10	0.271457	0.345	0.3	7.98912e-06	WNT7A+	LRRC49
6.13179e-10	-0.289312	0.301	0.353	1.68827e-05	WNT7A+	HMGA2-AS1
1.05951e-08	-0.311099	0.468	0.499	0.000291716	WNT7A+	PTPRE
2.93653e-08	-0.2655	0.565	0.609	0.000808514	WNT7A+	APBB2
2.27751e-07	-0.319857	0.34	0.375	0.00627066	WNT7A+	CHRM3
7.96806e-07	-0.421812	0.307	0.329	0.0219385	WNT7A+	LOXL2
1.51868e-06	-0.281149	0.985	0.926	0.0418138	WNT7A+	RHEX
1.86791e-06	-0.60446	0.423	0.449	0.051429	WNT7A+	DLC1
1.203e-05	-0.270628	0.258	0.3	0.331223	WNT7A+	SGSM3
2.07798e-05	0.259146	0.51	0.482	0.572129	WNT7A+	ERICH1
6.8316e-05	-0.355932	0.326	0.34	1	WNT7A+	PAG1
0.000468904	-0.403448	0.945	0.913	1	WNT7A+	AL357507.1
0.000903372	-0.550082	0.295	0.267	1	WNT7A+	ZC3H3
0.00178207	-0.252306	0.449	0.459	1	WNT7A+	TSPAN5
0.00584205	-0.432201	0.52	0.526	1	WNT7A+	CALD1
0.00885242	-0.265329	0.308	0.309	1	WNT7A+	ETS1
0	2.77518	0.999	0.354	0	Stromal	CDH13
0	2.72846	0.857	0.185	0	Stromal	LRFN5
0	2.71592	0.973	0.173	0	Stromal	MME
0	2.66749	0.966	0.234	0	Stromal	PRR16
0	2.59407	0.905	0.147	0	Stromal	RFX8
0	2.55162	0.896	0.158	0	Stromal	MAGI2
0	2.52147	0.94	0.132	0	Stromal	ARHGAP22
0	2.41386	0.964	0.24	0	Stromal	CNIH3
0	2.3235	0.89	0.115	0	Stromal	CLMP
0	2.2786	0.986	0.798	0	Stromal	HMGA2
0	2.27469	0.966	0.277	0	Stromal	SH3RF3
0	2.26961	0.955	0.316	0	Stromal	COL6A3
0	2.25235	0.975	0.262	0	Stromal	SGIP1
0	2.22225	0.924	0.346	0	Stromal	ITGA2
0	2.21665	0.989	0.622	0	Stromal	FAM155A
0	2.21211	0.939	0.158	0	Stromal	PRRX1
0	2.14697	0.94	0.269	0	Stromal	SEMA5A
0	2.12394	0.975	0.275	0	Stromal	COL6A2
0	2.1107	0.83	0.183	0	Stromal	NAV3
0	2.07956	0.942	0.414	0	Stromal	ANTXR2
0	2.0609	0.932	0.14	0	Stromal	PAMR1
0	2.03648	0.974	0.498	0	Stromal	PHC2
0	2.01186	0.962	0.262	0	Stromal	ZEB1
0	1.98044	0.927	0.393	0	Stromal	STC1
0	1.9626	0.92	0.302	0	Stromal	RASSF8
0	1.91269	0.946	0.143	0	Stromal	COL5A1
0	1.90417	0.776	0.126	0	Stromal	DTNA
0	1.86979	0.659	0.108	0	Stromal	ADAMTS6
0	1.85356	0.925	0.241	0	Stromal	ARHGAP24
0	1.85252	0.827	0.086	0	Stromal	TWIST2
0	1.837	0.935	0.156	0	Stromal	TBX3
0	1.83066	0.885	0.308	0	Stromal	MTSS1
0	1.8302	0.864	0.179	0	Stromal	ADAMTS12
0	1.82972	0.941	0.431	0	Stromal	ATP2B1
0	1.80956	0.606	0.121	0	Stromal	GPC6
0	1.797	0.946	0.213	0	Stromal	AKT3
0	1.71978	0.955	0.329	0	Stromal	COL6A1
0	1.714	0.815	0.084	0	Stromal	PDGFRA
0	1.67456	0.754	0.07	0	Stromal	HS3ST3A1
0	1.67069	0.445	0.089	0	Stromal	NRG1
0	1.65576	0.689	0.09	0	Stromal	MSC-AS1
0	1.64415	0.824	0.109	0	Stromal	MEG3
[truncated: 17,300 more rows]
